# Supplementary material for: Branch point strength controls species-specific CAMK2B alternative splicing and regulates LTP
Source: Life Sci Alliance. 2022 Dec 21;6(3):e202201826. doi: 10.26508/lsa.202201826 (PMC9772828; doi:10.26508/lsa.202201826)
Supplement: Supplementary file 1 [file LSA-2022-01826_Supplemental_Data_1.xlsx]

## Sheet: Sheet1
IDhuman	GENhuman	GOhuman	meanPSIhuman	sdPSIhuman	readCounthuman	IDmouse	GENmouse	GOmouse	meanPSImouse	sdPSImouse	readCountmouse	PSIhuman-PSImouse	chr_Hs	start_Hs	end_Hs	strandsense_Hs	chr_Mm	start_Mm	end_Mm	strandsense_Mm	agez_Hs	ss_dist_bp_Hs	bp_seq_Hs	bp_scr_Hs	svm_scr_Hs	agez_Mm	ss_dist_bp_Mm	bp_seq_Mm	bp_scr_Mm	svm_scr_Mm	maxent_3ss_Hs	maxent_3ss_Mm	maxent_5ss_Hs	maxent_5ss_Mm	maxent_dnst_3ss_Hs	maxent_dnst_3ss_Mm	maxent_dnst_5ss_Hs	maxent_dnst_5ss_Mm	maxent_upst_3ss_Hs	maxent_upst_3ss_Mm	maxent_upst_5ss_Hs	maxent_upst_5ss_Mm	splicing_human	splicing_mouse	species_specificity
chr18:37264674:37264757:-@chr18:37259181:37259264:-@chr18:37253767:37253938:-	CELF4	GO:0003723,GO:0007281,GO:0017148,GO:0006376,GO:0000380,GO:0042835,GO:0000381,GO:0048025,GO:0036002,GO:0090394,GO:0006397,GO:0048026,GO:0005737,GO:0003729,GO:0009790,GO:0003676,GO:0000900,GO:0008380,GO:1902866,GO:0005634	0.635111	0.06	293	chr18:25496222:25496302:-@chr18:25491141:25491224:-@chr18:25486794:25486965:-	Celf4	GO:0003723,GO:0006376,GO:0000380,GO:0042835,GO:0000381,GO:0048025,GO:0036002,GO:0090394,GO:0006397,GO:0003729,GO:0005737,GO:0048026,GO:0003676,GO:0008380,GO:1902866,GO:0005634	0.926667	0.01	4757	-0.291556	chr18	37259180	37259264	-	chr18	25491140	25491224	-	100	81	gcctaactc	3.18971	3.12045	100	81	gcctaactc	3.18971	3.14839	11.07	10.33	6.42	6.42	8.68	6.78	8.66	8.66	5.5	4	10.47	10.47	alternative	constitutive	human-exclusive
chr1:20770930:20771073:-@chr1:20767584:20767664:-@chr1:20765377:20765531:-	HP1BP3	GO:0006355,GO:0016607,GO:0006334,GO:0003682,GO:0003677,GO:0097298,GO:0070828,GO:0071456,GO:0005515,GO:0000786,GO:0031491,GO:0005694,GO:0042127,GO:0005634	0.955106	0.03	626	chr4:138228644:138228787:+@chr4:138229680:138229757:+@chr4:138230364:138230515:+	Hp1bp3	GO:0006355,GO:0016607,GO:0042127,GO:0006334,GO:0003682,GO:0003677,GO:0097298,GO:0070828,GO:0071456,GO:0000786,GO:0005694,GO:0031491,GO:0005634	0.997778	0	1793	-0.0426714	chr1	20767583	20767664	-	chr4	138229679	138229757	+	25	60	ctgtaattt	0.0192311	0.743327	16	22	gaataacag	1.0558	0.748384	6.8	6.21	10.57	10.47	6.92	6.66	9.46	7.26	6.72	0.72	7.26	7.26	constitutive	constitutive
chr1:32651914:32652061:+@chr1:32657427:32657572:+@chr1:32668225:32668398:+	RBBP4	GO:0000790,GO:0051726,GO:0006336,GO:0035098,GO:0016569,GO:0006335,GO:0006338,GO:0008285,GO:0034080,GO:0031497,GO:0033186,GO:0043234,GO:0005654,GO:0008094,GO:0016580,GO:0006351,GO:0006260,GO:0005634,GO:0016589,GO:0031492,GO:0007049,GO:0000980,GO:0042393,GO:0060416,GO:0042826,GO:0006355,GO:0016581,GO:0000978,GO:0016575,GO:0045814,GO:0043044,GO:0005829,GO:0005515,GO:1901796,GO:0004407	0.98383	0.01	632	chr4:129334497:129334644:-@chr4:129328588:129328733:-@chr4:129322696:129322869:-	Rbbp4	GO:0000790,GO:0006336,GO:0035098,GO:0016569,GO:0006335,GO:0006338,GO:0031497,GO:0033186,GO:0043234,GO:0005654,GO:0008094,GO:0006351,GO:0006260,GO:0031492,GO:0016589,GO:0005634,GO:0007049,GO:0000980,GO:0060416,GO:0042826,GO:0006355,GO:0016581,GO:0000978,GO:0043044,GO:0005829,GO:0005515,GO:0000183	0.998889	0	4408	-0.0150591	chr1	32657426	32657572	+	chr4	129328587	129328733	-	22	20	cagtgacta	1.18736	0.132525	100	20	aaataatgg	0.350768	0.516294	6.59	8.33	8.24	8.24	5.48	4.28	9.8	8.16	4.91	5.3	5.49	7.66	constitutive	constitutive
chr5:87407976:87408186:-@chr5:87404844:87405007:-@chr5:87401702:87401772:-	CCNH	GO:0006294,GO:0006366,GO:0006367,GO:0006361,GO:0016310,GO:0016538,GO:0008353,GO:0006283,GO:0005675,GO:0006362,GO:0005654,GO:0008094,GO:0006351,GO:0016301,GO:0045737,GO:0000082,GO:1901409,GO:0005634,GO:0050821,GO:0007049,GO:0045944,GO:0000086,GO:0006468,GO:0006370,GO:0006368,GO:0045859,GO:0006355,GO:0019907,GO:0006363,GO:0070985,GO:0005515	0.939787	0.04	372	chr13:85197351:85197561:+@chr13:85202333:85202496:+@chr13:85206128:85206198:+	Ccnh	GO:0006366,GO:0016310,GO:0016538,GO:0008353,GO:0005675,GO:0000307,GO:0005654,GO:0008094,GO:0006351,GO:0016301,GO:0045737,GO:0004693,GO:1901409,GO:0005634,GO:0050821,GO:0007049,GO:0045944,GO:0006468,GO:0045859,GO:0006355,GO:0019907,GO:0070985	0.992222	0.01	1066	-0.052435	chr5	87404843	87405007	-	chr13	85202332	85202496	+	31	23	tggtaacat	1.7664	0.835331	31	23	tggtaacat	1.7664	0.835331	8.05	7.46	7.04	7.04	8.9	7.06	9.72	9.72	10.94	8.94	8.14	8.14	constitutive	constitutive
chr17:74882530:74882710:-@chr17:74881068:74881255:-@chr17:74879404:74879583:-	FADS6	GO:0016020,GO:0006629,GO:0016021	0.910667	0.03	67	chr11:115286118:115286298:-@chr11:115285299:115285486:-@chr11:115284200:115284379:-	Fads6	GO:0006631,GO:0003674,GO:0006629,GO:0008150,GO:0016491,GO:0016020,GO:0005575,GO:0055114,GO:0016021,GO:0006633	0.976667	0.02	1020	-0.066	chr17	74881067	74881255	-	chr11	115285298	115285486	-	28	30	atctgagcc	0.913212	1.28239	30	20	atgttactt	-1.96058	0.170366	8	10.41	10.07	9.88	7.32	10.09	5.64	6.91	12.55	14.08	11.11	9.27	constitutive	constitutive
chr10:99387820:99388003:+@chr10:99388152:99388301:+@chr10:99390306:99390407:+	CNNM1	GO:0006811,GO:0005886,GO:0016020,GO:0006810,GO:0005515,GO:0016021	0.852333	0.07	119	chr19:43491421:43491604:+@chr19:43491764:43491913:+@chr19:43493710:43493811:+	Cnnm1	GO:0006811,GO:0003674,GO:0008150,GO:0005886,GO:0016020,GO:0006810,GO:0016021	0.983333	0.02	1034	-0.131	chr10	99388151	99388301	+	chr19	43491763	43491913	+	25	22	aggtgatgc	0.819673	0.98475	25	22	aggtaacct	2.07287	1.66761	8.43	9.78	7.2	7.2	10.43	9.31	6.51	6.51	11.95	10.49	8.58	7.83	alternative	constitutive
chr14:34761757:34762223:-@chr14:34758704:34758846:-@chr14:34754827:34754914:-	BAZ1A	GO:0046872,GO:0006355,GO:0008623,GO:0006261,GO:0016590,GO:0005515,GO:0006351,GO:0006338,GO:0005634	0.932857	0.04	125	chr12:54898338:54898798:-@chr12:54896030:54896172:-@chr12:54894958:54895045:-	Baz1a	GO:0046872,GO:0006355,GO:0000228,GO:0008623,GO:0006261,GO:0006351,GO:0006338,GO:0005634	0.92	0.04	521	0.0128571	chr14	34758703	34758846	-	chr12	54896029	54896172	-	53	51	tagtgaacc	0.0733159	0.564024	54	49	gtttaactt	0.509568	0.252193	5.13	7.29	8.55	8.55	9.66	10.1	8.31	7.83	4.55	5.86	9.46	9.46	constitutive	constitutive
chr4:98343139:98343261:+@chr4:98352476:98352601:+@chr4:98391952:98392080:+	RAP1GDS1	GO:0051561,GO:0005096,GO:0005829,GO:0005783,GO:0005739,GO:0070062,GO:0031034,GO:0032471,GO:0005515,GO:0014829,GO:0043547,GO:0007264	0.974043	0.02	435	chr3:139021813:139021935:-@chr3:139015546:139015671:-@chr3:138965868:138965996:-	Rap1gds1	GO:0051561,GO:0043547,GO:0003674,GO:0070062,GO:0005829,GO:0005783,GO:0005739,GO:0031034,GO:0032471,GO:0014829,GO:0007264	0.997778	0	1360	-0.0237352	chr4	98352475	98352601	+	chr3	139015545	139015671	-	31	20	aattaaaca	-0.744361	0.317558	29	24	ttctgatga	1.73532	1.05667	8.97	10.11	10.11	10.11	11.85	13.33	10.47	10.47	10.24	12.45	7.61	7.61	constitutive	constitutive
chr2:218747003:218747194:+@chr2:218747290:218747372:+@chr2:218747597:218747725:+	TTLL4	GO:0015631,GO:0018200,GO:0016874,GO:0070740,GO:0042995,GO:0005856,GO:0005829,GO:0005524,GO:0000166,GO:0005737,GO:0005929,GO:0006464,GO:0070739,GO:0018095,GO:0005874	0.927826	0.02	54	chr1:74687204:74687395:+@chr1:74687478:74687560:+@chr1:74687723:74687851:+	Ttll4	GO:0015631,GO:0018200,GO:0016874,GO:0042995,GO:0005856,GO:0005524,GO:0000166,GO:0005575,GO:0005515,GO:0005737,GO:0005929,GO:0006464,GO:0070739,GO:0018095,GO:0005874	0.97	0.02	256	-0.0421739	chr2	218747289	218747372	+	chr1	74687477	74687560	+	27	19	atctcatct	0.4153	1.08978	28	23	atctcatct	0.4153	1.07765	7.86	7.71	8.7	8.7	9.83	10.74	7.44	7.44	10.24	10.26	8.28	9.09	constitutive	constitutive
chr4:128077788:128077962:+@chr4:128082165:128082305:+@chr4:128091001:128091144:+	LARP1B	GO:0003723,GO:0019013,GO:0005515,GO:0030529,GO:0005634	0.872826	0.06	177	chr3:40963968:40964142:+@chr3:40967365:40967505:+@chr3:40969891:40970034:+	Larp1b	GO:0003723,GO:0019013,GO:0003674,GO:0008150,GO:0005575,GO:0030529	0.977778	0.01	316	-0.104952	chr4	128082164	128082305	+	chr3	40967364	40967505	+	44	17	aaatgattt	-1.05449	0.501128	49	46	agctgaaca	0.644668	0.311535	6.87	8.06	9.82	9.82	6.71	7.29	2.41	2.41	5.01	5.72	7.7	8.7	alternative	constitutive
chr10:121518682:121518829:-@chr10:121517319:121517463:-@chr10:121515117:121515319:-	FGFR2	GO:0048565,GO:0021860,GO:0048568,GO:0000166,GO:0040036,GO:0030282,GO:0060501,GO:0060463,GO:0016740,GO:0003416,GO:0005007,GO:0014066,GO:0048762,GO:0007409,GO:0045944,GO:0040014,GO:0035607,GO:0060529,GO:0060688,GO:0048661,GO:0070372,GO:0035265,GO:0051781,GO:0048755,GO:0048557,GO:0060667,GO:0016331,GO:0043410,GO:0060601,GO:0008589,GO:0033688,GO:0038111,GO:0048730,GO:0043231,GO:0001657,GO:0030324,GO:…	0.905714	0.08	214	chr7:130199758:130199905:-@chr7:130198419:130198563:-@chr7:130196178:130196374:-	Fgfr2	GO:0050680,GO:0018108,GO:0046777,GO:0016310,GO:0000166,GO:0071560,GO:0044344,GO:0048701,GO:0004714,GO:0008543,GO:0016740,GO:0005654,GO:0003416,GO:0045471,GO:0016020,GO:0042803,GO:0017134,GO:0005007,GO:0016301,GO:0016021,GO:0005737,GO:0005634,GO:0031012,GO:0001837,GO:0048661,GO:0032496,GO:0009986,GO:0004672,GO:0006468,GO:0005938,GO:0010518,GO:0043410,GO:0048333,GO:0004713,GO:0008284,GO:0005524,GO:…	0.953333	0.04	420	-0.047619	chr10	121517318	121517463	-	chr7	130198418	130198563	-	29	46	caatcattc	-1.24487	0.836202	28	42	cactcattc	1.03711	1.62127	11.16	10.85	7.88	7.79	5.71	2.18	1.31	8.88	11.4	10.64	8.92	8.92	constitutive	constitutive
chr7:143382248:143382447:+@chr7:143382593:143382685:+@chr7:143382801:143383322:+	ZYX	GO:0016032,GO:0007155,GO:0007160,GO:0005856,GO:0007165,GO:0030054,GO:0005886,GO:0050727,GO:0001725,GO:0007179,GO:0003723,GO:0005737,GO:0005913,GO:0005634,GO:0007229,GO:0043149,GO:0005925,GO:0046872,GO:0007267,GO:0005829,GO:0005515,GO:0005887	0.952889	0.04	923	chr6:42350946:42351148:+@chr6:42351270:42351362:+@chr6:42351475:42351969:+	Zyx	GO:0046872,GO:0003723,GO:0007155,GO:0007160,GO:0007229,GO:0001725,GO:0005856,GO:0005829,GO:0030054,GO:0007179,GO:0050727,GO:0005515,GO:0005737,GO:0043149,GO:0005925,GO:0005913,GO:0005634	0.653333	0.06	2516	0.299556	chr7	143382592	143382685	+	chr6	42351269	42351362	+	24	16	ctctgacct	3.81807	2.25605	34	16	ctctgaccc	3.92168	2.29662	7.32	7.75	10.17	10.17	12.98	14.36	10.07	10.07	9.5	8.97	10.88	9.46	constitutive	alternative	mouse-exclusive
chr1:11074231:11074326:-@chr1:11073934:11074008:-@chr1:11072087:11072171:-	EXOSC10	GO:0000176,GO:0000956,GO:0005622,GO:0008408,GO:0003824,GO:0035327,GO:0000175,GO:0000166,GO:0006364,GO:0070034,GO:0005730,GO:0090305,GO:0003723,GO:0004532,GO:0006396,GO:0005654,GO:0016020,GO:0071034,GO:0090503,GO:0005737,GO:0016787,GO:0004527,GO:0005634,GO:0071048,GO:0000184,GO:0004518,GO:0071028,GO:0071035,GO:0071044,GO:0032211,GO:0003676,GO:0044237,GO:0000460,GO:0005829,GO:1904872,GO:0009048,GO:…	0.968298	0.02	131	chr4:148575809:148575904:+@chr4:148576150:148576224:+@chr4:148578418:148578505:+	Exosc10	GO:0000176,GO:0000956,GO:0005622,GO:0008408,GO:0003824,GO:0035327,GO:0000175,GO:0000166,GO:0006364,GO:0090305,GO:0005730,GO:0003723,GO:0004532,GO:0006396,GO:0016020,GO:0071034,GO:0090503,GO:0005737,GO:0016787,GO:0004527,GO:0005634,GO:0071048,GO:0000184,GO:0004518,GO:0071028,GO:0071035,GO:0071044,GO:0032211,GO:0003676,GO:0044237,GO:0000460,GO:0005829,GO:0009048,GO:1904872,GO:0000178,GO:0006139	0.963333	0.03	245	0.00496454	chr1	11073933	11074008	-	chr4	148576149	148576224	+	17	23	gtttcacac	-0.0538445	0.512948	20	18	cagtgaccc	2.63538	1.99143	7.54	10.05	9.82	9.82	8.19	10.78	8.88	7.38	13.5	11.04	10.13	10.13	constitutive	constitutive
chr1:227119804:227119937:-@chr1:227112671:227112913:-@chr1:227112312:227112422:-	CDC42BPA	GO:0004674,GO:0005622,GO:0035556,GO:0016310,GO:0000166,GO:0005911,GO:0042802,GO:0016477,GO:0030036,GO:0016740,GO:0070062,GO:0031532,GO:0042641,GO:0016301,GO:0005737,GO:0000287,GO:0004672,GO:0006468,GO:0046872,GO:0031032,GO:0005524,GO:0005515,GO:0031252	0.910465	0.06	390	chr1:180084372:180084505:+@chr1:180093944:180094186:+@chr1:180094381:180094491:+	Cdc42bpa	GO:0005622,GO:0004674,GO:0035556,GO:0016310,GO:0000166,GO:0042802,GO:0016477,GO:0000226,GO:0030036,GO:0007097,GO:0016740,GO:0031532,GO:0070062,GO:0042641,GO:0016301,GO:0005737,GO:0000287,GO:0004672,GO:0006468,GO:0046872,GO:0031032,GO:0005524	0.921111	0.03	1187	-0.010646	chr1	227112670	227112913	-	chr1	180093943	180094186	+	35	27	tggtaactt	1.88497	1.57622	36	28	tggtaacat	1.7664	1.3843	6.71	7.34	7.15	7.7	8.78	6.75	7.56	7.76	10.34	6.46	8.38	8.14	constitutive	constitutive
chr5:96729612:96729725:+@chr5:96730780:96730860:+@chr5:96736172:96736240:+	CAST	GO:0003723,GO:0045296,GO:0097340,GO:0005829,GO:0005783,GO:0010466,GO:0030414,GO:0004866,GO:0016020,GO:0005515,GO:0010859,GO:0004869,GO:2000675	0.95925	0.02	108	chr13:74745991:74746104:-@chr13:74744630:74744719:-@chr13:74741349:74741417:-	Cast	GO:0003723,GO:0030163,GO:0045296,GO:0097340,GO:0005829,GO:0005783,GO:0010466,GO:0030414,GO:0016020,GO:0010859,GO:0004869,GO:2000675	0.96125	0.01	72	-0.002	chr5	96730779	96730860	+	chr13	74744629	74744719	-	31	33	tacttagct	-1.0082	0.504602	29	22	ctgtcactc	0.121188	0.987643	7.85	9.57	9.6	9.6	6.15	8.32	9.11	9.26	8.32	6.22	8.88	9.6	constitutive	constitutive
chr9:39132932:39133132:-@chr9:39118103:39118259:-@chr9:39109160:39109287:-	CNTNAP3	GO:0007155,GO:0005886,GO:0005576,GO:0008037,GO:0016020,GO:0016021	0.923158	0.02	37	chr13:64771956:64772156:-@chr13:64764125:64764281:-@chr13:64761919:64762046:-	Cntnap3	GO:0003674,GO:0008150,GO:0016020,GO:0005575,GO:0016021	0.95	0.03	126	-0.0268421	chr9	39118102	39118259	-	chr13	64764124	64764281	-	29	24	atgtcatgt	-1.14818	0.460627	30	16	ttctcatcc	0.982359	1.25894	10.35	11.67	3.18	3.18	10.28	6.36	10.44	9.49	6.16	7.35	9.85	10.28	constitutive	constitutive
chr2:61071606:61071792:+@chr2:61073458:61073551:+@chr2:61076920:61077158:+	KIAA1841	GO:0003677	0.81025	0.1	136	chr11:23624936:23625122:-@chr11:23622436:23622529:-@chr11:23620229:23620467:-	0610010F05Rik	GO:0003674,GO:0005575,GO:0008150	0.986667	0.01	696	-0.176417	chr2	61073457	61073551	+	chr11	23622435	23622529	-	53	45	cactaaccc	4.14858	2.64975	48	40	tgctaaccc	4.12874	2.5954	9.29	9.52	7.26	6.45	3.6	6.1	6.02	6.02	4.93	3.58	9.68	11.08	alternative	constitutive	human-exclusive
chr8:22528506:22528577:+@chr8:22531302:22531328:+@chr8:22532225:22532306:+	PPP3CC	GO:0046872,GO:1900740,GO:0006470,GO:0005829,GO:0005739,GO:0070062,GO:0005516,GO:0007420,GO:0005515,GO:0016787,GO:0004721	0.0402703	0.02	34	chr14:70235140:70235208:-@chr14:70225928:70225954:-@chr14:70224967:70225048:-	Ppp3cc	GO:0046872,GO:0070062,GO:0006470,GO:0005516,GO:0007420,GO:0016787,GO:0004721	0.07	0.06	61	-0.0297297	chr8	22531301	22531328	+	chr14	70225927	70225954	-	100	49	ttctcatat	0.40483	1.29958	100	67	atgtaaact	-0.233265	1.18026	7.15	7.7	8.33	8.33	5.92	6.55	10.48	10.48	6.14	5.02	8.14	8.14	alternative	alternative
chr1:150504335:150504435:+@chr1:150504632:150504733:+@chr1:150504906:150504978:+	TARS2	GO:0006412,GO:0006435,GO:0016874,GO:0002161,GO:0004812,GO:0006418,GO:0004829,GO:0005759,GO:0070159,GO:0005739,GO:0043039,GO:0016876,GO:0005524,GO:0000166,GO:0005575,GO:0042803,GO:0005737,GO:0006450	0.845806	0.08	63	chr3:95742578:95742678:-@chr3:95742316:95742417:-@chr3:95742074:95742146:-	Tars2	GO:0006412,GO:0006435,GO:0016874,GO:0002161,GO:0004812,GO:0006418,GO:0004829,GO:0005759,GO:0070159,GO:0005739,GO:0043039,GO:0016876,GO:0005524,GO:0000166,GO:0042803,GO:0005737,GO:0006450	0.983333	0.01	396	-0.137527	chr1	150504631	150504733	+	chr3	95742315	95742417	-	67	43	tcgtgatac	0.301817	1.38924	34	21	cgttcaccc	2.1396	1.78644	10.7	7.41	7.23	10.13	11.09	11.17	10.28	10.67	10.35	10.59	0.31	1.49	alternative	constitutive
chr10:109877790:109877867:-@chr10:109875528:109875599:-@chr10:109873367:109873427:-	XPNPEP1	GO:0046872,GO:0004177,GO:0010815,GO:0005829,GO:0070062,GO:0006508,GO:0030145,GO:0042803,GO:0005737,GO:0016787,GO:0070006,GO:0008237,GO:0008233	0.872571	0.06	66	chr19:53002474:53002551:-@chr19:53000389:53000460:-@chr19:52999152:52999212:-	Xpnpep1	GO:0046872,GO:0004177,GO:0010815,GO:0005829,GO:0070062,GO:0006508,GO:0030145,GO:0042803,GO:0016787,GO:0070006	0.985556	0.01	551	-0.112984	chr10	109875527	109875599	-	chr19	53000388	53000460	-	44	46	cactaagtg	1.42649	1.18258	44	20	aactaattc	1.22684	1.33807	4.73	6.74	10.08	10.08	5.29	10.08	10.51	8.99	12.66	9.99	6.44	6.44	alternative	constitutive
chr15:33801869:33801961:+@chr15:33807555:33807569:+@chr15:33810479:33810649:+	RYR3	GO:0005623,GO:0051481,GO:0033017,GO:0005886,GO:0005219,GO:0005516,GO:0016529,GO:0051289,GO:0055085,GO:0006811,GO:0005262,GO:0006874,GO:1903779,GO:0005216,GO:0051209,GO:0005783,GO:0031090,GO:0071318,GO:0015278,GO:0071286,GO:0016020,GO:0006810,GO:0048471,GO:0016021,GO:0070588,GO:0048763,GO:0071277,GO:0005509,GO:0006816,GO:0071313,GO:0034220,GO:0043231	0.142308	0.06	37	chr2:112686575:112686667:-@chr2:112681735:112681749:-@chr2:112678377:112678547:-	Ryr3	GO:0006941,GO:0005623,GO:0051481,GO:0033017,GO:0005886,GO:0005219,GO:0005516,GO:0016529,GO:0051289,GO:0055085,GO:0006811,GO:0005262,GO:0006874,GO:0005216,GO:0051209,GO:0005783,GO:0071318,GO:0031090,GO:0015278,GO:0071286,GO:0016020,GO:0006810,GO:0048471,GO:0016021,GO:0030314,GO:0070588,GO:0048763,GO:0071277,GO:0005509,GO:0006816,GO:0071313,GO:0043231	0.9125	0.02	84	-0.770192	chr15	33807554	33807569	+	chr2	112681734	112681749	-	58	40	gactgactc	3.20965	2.62645	90	44	tactgactg	3.15249	2.59034	11.51	11.14	8.04	8.04	4.76	4.76	5.61	4.52	7.5	6.99	9.72	9.72	alternative	constitutive	human-exclusive
chr2:151282868:151282954:-@chr2:151281948:151282043:-@chr2:151278828:151278990:-	NMI	GO:1903506,GO:0045358,GO:1902524,GO:0045355,GO:0005654,GO:0005829,GO:0006366,GO:0060333,GO:0007259,GO:0005515,GO:0005737,GO:0042802,GO:0003712,GO:0032480,GO:0006954,GO:0045824	0.9075	0.04	30	chr2:51960571:51960660:-@chr2:51958897:51958992:-@chr2:51955926:51956088:-	Nmi	GO:1903506,GO:0045358,GO:1902524,GO:0045355,GO:0005829,GO:0005654,GO:0006366,GO:0060333,GO:0005515,GO:0005737,GO:0042802,GO:0003712,GO:0032480,GO:0045824	0.95	0.03	96	-0.0425	chr2	151281947	151282043	-	chr2	51958896	51958992	-	40	31	tatttactt	-1.79302	0.0773927	35	28	gtttaattt	-1.03861	0.33349	7.27	8.77	7.04	0.23	5.06	6.48	9.11	9.26	5.77	8.44	8.38	4.79	constitutive	constitutive
chr3:44354739:44354811:+@chr3:44357741:44357876:+@chr3:44361365:44361518:+	TCAIM	GO:0005739	0.910833	0.03	79	chr9:122808767:122808836:+@chr9:122811758:122811893:+@chr9:122814432:122814588:+	Tcaim	GO:0005739	0.972222	0.01	146	-0.0613889	chr3	44357740	44357876	+	chr9	122811757	122811893	+	18	23	gaataacca	1.7704	1.24463	21	19	gagtaatcc	0.781585	1.12185	5.57	9.9	4.45	4.45	11.52	12.75	10.49	10.49	5.41	7.36	9.85	9.85	constitutive	constitutive
chr14:41886606:41888010:+@chr14:41891250:41891962:+@chr14:41898917:41898960:+	LRFN5	GO:0005615,GO:0005578,GO:0016020,GO:0009986,GO:0016021	0.978478	0.02	1006	chr12:61839408:61840812:+@chr12:61843312:61845258:+@chr12:61850992:61851035:+	Lrfn5	GO:0005615,GO:0005578,GO:0016020,GO:0009986,GO:0016021	0.692222	0.1	4877	0.286256	chr14	41891249	41891962	+	chr12	61843311	61845258	+	69	61	taatgactt	0.990794	1.1075	67	23	tactaacac	3.04654	2.02475	7.05	8.39	10.08	-12.35	6.23	9.02	9.22	9.22	11.18	9.86	10.77	10.77	constitutive	alternative	mouse-exclusive
chr14:30929201:30929311:-@chr14:30918966:30919106:-@chr14:30913524:30913657:-	STRN3	GO:0000159,GO:0070016,GO:0030425,GO:0051721,GO:0033147,GO:0043234,GO:0043025,GO:0005886,GO:0005654,GO:0032403,GO:0005516,GO:0032355,GO:0016020,GO:0045892,GO:0005515,GO:0005737,GO:0005794	0.4	0.12	54	chr12:51643104:51643214:-@chr12:51633579:51633719:-@chr12:51629374:51629507:-	Strn3	GO:0000159,GO:0070016,GO:0051721,GO:0030425,GO:0033147,GO:0043234,GO:0043025,GO:0045944,GO:0005654,GO:0005886,GO:0032403,GO:0005516,GO:0032355,GO:0016020,GO:0045892,GO:0005737,GO:0000122,GO:0003700,GO:0005794,GO:0005634	0.838889	0.04	578	-0.438889	chr14	30918965	30919106	-	chr12	51633578	51633719	-	38	32	cattaaatg	0.085178	0.414414	38	28	aaatgaacc	-0.459302	0.473661	6.94	6.53	6.82	6.82	8.01	8.01	9.11	9.11	2.38	2.38	9.35	9.35	alternative	alternative
chr5:139314675:139314736:+@chr5:139315697:139315738:+@chr5:139316076:139316188:+	MATR3	GO:0046872,GO:0003723,GO:0005637,GO:0005198,GO:0010608,GO:0008270,GO:0016020,GO:0005515,GO:0042802,GO:0003676,GO:0016363,GO:0005634	0.985957	0.01	487	chr18:35577558:35577619:+@chr18:35578416:35578457:+@chr18:35578905:35579017:+	Matr3	GO:0046872,GO:0003723,GO:0003170,GO:0003281,GO:0010608,GO:0008270,GO:0016020,GO:0003676,GO:0016363,GO:0005634	0.998889	0	907	-0.0129314	chr5	139315696	139315738	+	chr18	35578415	35578457	+	23	20	agttaattt	-0.94333	0.556452	41	20	aattaattt	-0.771104	0.623887	8.27	8.19	8.62	8.62	7.46	6.66	6.19	2.26	7.23	7.23	1.65	1.65	constitutive	constitutive
chrX:72495156:72495268:-@chrX:72490929:72491006:-@chrX:72488933:72489041:-	HDAC8	GO:0051879,GO:0016569,GO:0070932,GO:0005886,GO:0032204,GO:0006333,GO:0005654,GO:0006351,GO:0005737,GO:0031647,GO:0016787,GO:0006325,GO:0005634,GO:0030544,GO:0008134,GO:0031397,GO:0000122,GO:0032041,GO:0046872,GO:0006355,GO:0016575,GO:0005829,GO:0000228,GO:0071922,GO:0005515,GO:0004407,GO:0000118,GO:0007062	0.929362	0.03	66	chrX:102432485:102432597:-@chrX:102428764:102428841:-@chrX:102428115:102428223:-	Hdac8	GO:0051879,GO:0005886,GO:0016569,GO:0070932,GO:0032204,GO:0006351,GO:0005737,GO:0031647,GO:0016787,GO:0006325,GO:0005634,GO:0030544,GO:0008134,GO:0031397,GO:0032041,GO:0046872,GO:0006355,GO:0016575,GO:0071922,GO:0004407,GO:0000118,GO:0007062	0.982222	0.01	269	-0.0528605	chrX	72490928	72491006	-	chrX	102428763	102428841	-	30	19	ttttgatgt	0.36353	0.986109	45	17	ttttgacct	1.67088	1.54961	8.46	10.48	3.1	3.1	10.8	11.36	9.26	9.26	7.23	8.05	9.26	8.27	constitutive	constitutive
chr12:29583407:29583574:-@chr12:29572105:29572218:-@chr12:29556857:29557000:-	TMTC1	GO:0006396,GO:0016020,GO:0005739,GO:0016021	0.962222	0.02	141	chr6:148294515:148294682:-@chr6:148284857:148284970:-@chr6:148271376:148271519:-	Tmtc1	GO:0003674,GO:0006396,GO:0008150,GO:0005739,GO:0016020,GO:0016021	0.83	0.04	401	0.132222	chr12	29572104	29572218	-	chr6	148284856	148284970	-	58	51	atctgacaa	1.52421	0.947712	40	47	gtctgacaa	1.94414	1.1558	9.42	9.41	7.47	7.47	9.34	6.52	10.08	10.08	7.45	8.26	9.46	9.46	constitutive	alternative
chr6:31889228:31889342:-@chr6:31888969:31889070:-@chr6:31888599:31888747:-	EHMT2	GO:0070742,GO:0009566,GO:0035690,GO:0000790,GO:0009267,GO:0016569,GO:0032259,GO:0008168,GO:0002039,GO:0034968,GO:0007130,GO:0006275,GO:0060992,GO:0006357,GO:0048148,GO:0007286,GO:0007281,GO:0016279,GO:0005654,GO:0016740,GO:0007616,GO:0008270,GO:0016571,GO:0045471,GO:0006306,GO:0018027,GO:0005634,GO:0016607,GO:0018024,GO:0046976,GO:0031667,GO:1902902,GO:0000977,GO:0044030,GO:0046974,GO:0035265,GO:…	0.875952	0.09	212	chr17:34905342:34905456:+@chr17:34905610:34905711:+@chr17:34905910:34906058:+	Ehmt2	GO:0070742,GO:0009566,GO:0035690,GO:0000790,GO:0009267,GO:0016569,GO:0032259,GO:0008168,GO:0002039,GO:0034968,GO:0007130,GO:0006275,GO:0060992,GO:0006357,GO:0048148,GO:0007286,GO:0007281,GO:0016279,GO:0005654,GO:0016740,GO:0007616,GO:0008270,GO:0016571,GO:0045471,GO:0006306,GO:0018027,GO:0005634,GO:0016607,GO:0018024,GO:0046976,GO:0031667,GO:1902902,GO:0000977,GO:0044030,GO:0046974,GO:0035265,GO:…	0.927778	0.03	1597	-0.0518254	chr6	31888968	31889070	-	chr17	34905609	34905711	+	33	22	ctctcactc	2.20503	1.76593	33	22	ctctcactc	2.20503	1.76593	8.74	8.74	5.99	5.99	6.67	7.87	4.41	7.07	9.38	9.73	8.41	10.06	alternative	constitutive
chr1:16440672:16440853:+@chr1:16443632:16443732:+@chr1:16447870:16447974:+	NECAP2	GO:0030125,GO:0005622,GO:0005905,GO:0005886,GO:0006897,GO:0015031,GO:0016020,GO:0006810,GO:0030665,GO:0031410	0.94093	0.02	53	chr4:141078213:141078345:-@chr4:141074960:141075060:-@chr4:141073675:141073779:-	Necap2	GO:0030125,GO:0005622,GO:0003674,GO:0008150,GO:0005886,GO:0006897,GO:0015031,GO:0016020,GO:0006810,GO:0030665,GO:0031410	0.991111	0.01	584	-0.0501809	chr1	16443631	16443732	+	chr4	141074959	141075060	-	18	20	gattcagtg	-0.63912	0.227355	18	20	ggctcagtg	0.481335	0.982867	10	9.93	8.66	5.75	6.28	9.23	7.42	7.82	-21.54	-12.02	6.6	6.54	constitutive	constitutive
chr1:103031116:103031244:-@chr1:103026216:103026332:-@chr1:103025521:103025613:-	COL11A1	GO:0002063,GO:0051216,GO:0005576,GO:0005592,GO:0030199,GO:0048704,GO:0030198,GO:0035989,GO:0005615,GO:0005578,GO:0001502,GO:0035987,GO:0048705,GO:0005201,GO:0030674,GO:0055010,GO:0001503,GO:0031012,GO:0007605,GO:0005788,GO:0050840,GO:0005581,GO:0046872,GO:0007601,GO:0006029,GO:0050910,GO:0003007,GO:0042472,GO:0030574	0.922222	0.03	41	chr3:114090132:114090257:+@chr3:114094517:114094633:+@chr3:114095201:114095293:+	Col11a1	GO:0002063,GO:0051216,GO:0005576,GO:0005592,GO:0030199,GO:0048704,GO:0035989,GO:0005615,GO:0005578,GO:0048705,GO:0001502,GO:0035987,GO:0005201,GO:0055010,GO:0001503,GO:0031012,GO:0003674,GO:0007605,GO:0005581,GO:0046872,GO:0007601,GO:0006029,GO:0050910,GO:0003007,GO:0042472	0.96875	0.02	175	-0.0465278	chr1	103026215	103026332	-	chr3	114094516	114094633	+	49	23	gcctgatat	1.33823	1.41177	70	36	aactaacca	2.86685	1.10842	5.71	4.11	7.3	7.3	6.09	6.42	7.96	7.05	10.58	9.74	8.41	8.41	constitutive	constitutive
chr13:113195071:113195125:-@chr13:113190872:113190975:-@chr13:113185485:113185560:-	PCID2	GO:0005643,GO:0003690,GO:0003723,GO:0071033,GO:0070390,GO:0043066,GO:0090267,GO:0000973,GO:0035327,GO:0016973,GO:0048536,GO:0005575,GO:0005515,GO:0045579,GO:0043488,GO:2000117,GO:0006368,GO:0045893	0.911905	0.03	57	chr8:13094143:13094197:-@chr8:13090657:13090760:-@chr8:13086251:13086326:-	Pcid2	GO:0005643,GO:0003723,GO:0003690,GO:0071033,GO:0070390,GO:0043066,GO:0090267,GO:0016973,GO:0035327,GO:0000973,GO:0048536,GO:0005575,GO:0045579,GO:0043488,GO:2000117,GO:0006368,GO:0045893	0.965556	0.03	249	-0.0536508	chr13	113190871	113190975	-	chr8	13090656	13090760	-	17	21	aaataaaag	-1.30107	0.0739078	22	20	aagtaaatc	-0.504905	0.519281	4.4	5.57	9.3	9.3	6.46	8.37	6.3	5.42	11.46	11.38	8.62	8.62	constitutive	constitutive
chr8:22201803:22201928:+@chr8:22206854:22206981:+@chr8:22207303:22207516:+	BMP1	GO:0051216,GO:0022617,GO:0005576,GO:0006508,GO:0004222,GO:0008083,GO:0005615,GO:0004252,GO:0005578,GO:0001502,GO:0007275,GO:0008270,GO:0016787,GO:0001501,GO:0001503,GO:0031982,GO:0034380,GO:0005125,GO:0008233,GO:0005794,GO:0008237,GO:0046872,GO:0005509,GO:0030154,GO:0061036,GO:0005515	0.898095	0.04	49	chr14:70486147:70486930:-@chr14:70480154:70480281:-@chr14:70479545:70479758:-	Bmp1	GO:0051216,GO:0005576,GO:0006508,GO:0004222,GO:0008083,GO:0005615,GO:0005578,GO:0007275,GO:0008270,GO:0016787,GO:0001503,GO:0031982,GO:0005125,GO:0008233,GO:0005794,GO:0008237,GO:0046872,GO:0005509,GO:0030154,GO:0061036,GO:0005515	0.997778	0.01	8418	-0.0996825	chr8	22206853	22206981	+	chr14	70480153	70480281	-	45	16	ccgtcactc	0.397847	0.992814	38	15	gtgtcactc	-0.0970068	0.707927	8.23	8.29	9.68	9.45	10.65	7.21	9.04	10.07	10.44	12.5	10.26	10.57	alternative	constitutive
chr8:143991692:143991804:+@chr8:143991878:143992078:+@chr8:143992245:143992373:+	GRINA	GO:1902236,GO:0032469,GO:0044325,GO:0005783,GO:0016020,GO:0016021,GO:0005794	0.994681	0.01	1361	chr15:76248259:76248368:+@chr15:76248449:76248649:+@chr15:76248772:76248900:+	Grina	GO:0032469,GO:1902236,GO:0044325,GO:0005783,GO:0016020,GO:0016021,GO:0005794	1	0	16835	-0.00531915	chr8	143991877	143992078	+	chr15	76248448	76248649	+	15	17	ctctgagcg	1.77192	0.578217	28	17	ctctgattg	1.70009	1.46892	8.96	9.48	4.51	5.45	8.67	9.35	10.07	10.07	5.26	6.34	8.23	4.94	constitutive	constitutive
chr8:97690952:97691188:+@chr8:97699754:97699852:+@chr8:97706626:97706750:+	MTDH	GO:0046581,GO:0030054,GO:0005730,GO:0016604,GO:0045766,GO:0003723,GO:0051059,GO:0003725,GO:0043066,GO:0005783,GO:0016020,GO:0048471,GO:0001085,GO:0016021,GO:0005737,GO:0005634,GO:0051092,GO:0005789,GO:0016324,GO:0005923,GO:0031965,GO:0031663,GO:0001650,GO:0000122,GO:0051897,GO:0010508,GO:0043123,GO:0070830,GO:0005515,GO:0003713	0.602128	0.11	292	chr15:34117880:34118110:+@chr15:34123668:34123766:+@chr15:34131164:34131288:+	Mtdh	GO:0046581,GO:0030054,GO:0005730,GO:0016604,GO:0045766,GO:0003723,GO:0051059,GO:0003725,GO:0043066,GO:0005783,GO:0016020,GO:0048471,GO:0001085,GO:0016021,GO:0005737,GO:0005634,GO:0051092,GO:0005789,GO:0016324,GO:0031965,GO:0005923,GO:0031663,GO:0001650,GO:0000122,GO:0051897,GO:0010508,GO:0043123,GO:0070830,GO:0005515,GO:0003713	0.833333	0.06	1009	-0.231206	chr8	97699753	97699852	+	chr15	34123667	34123766	+	43	28	ttttaattt	-0.995102	0.350663	39	28	ttttaattt	-0.995102	0.350663	8.69	8.94	4.58	4.58	8.11	7.95	10.47	8.88	8.42	7.18	8.85	8.85	alternative	alternative
chr8:38133454:38133546:+@chr8:38135668:38135766:+@chr8:38138816:38138875:+	ASH2L	GO:0044212,GO:0048188,GO:0016569,GO:0003677,GO:0006366,GO:1990188,GO:0045652,GO:0042800,GO:0005654,GO:0006351,GO:0005634,GO:0018024,GO:0030097,GO:0045944,GO:0043627,GO:0005719,GO:1904837,GO:0008013,GO:0006974,GO:0046872,GO:0006355,GO:0044666,GO:0008284,GO:0051568,GO:0005515,GO:0035097,GO:0071339	0.933182	0.04	106	chr8:25819626:25819718:-@chr8:25818546:25818644:-@chr8:25817604:25817663:-	Ash2l	GO:0044212,GO:0048188,GO:0016569,GO:0003677,GO:0042800,GO:0005654,GO:0016020,GO:0006351,GO:0016021,GO:0005634,GO:0045944,GO:0043627,GO:0035097,GO:0005719,GO:0008013,GO:0006974,GO:0046872,GO:0006355,GO:0044666,GO:0008284,GO:0051568,GO:0048096,GO:0005515,GO:1990188,GO:0071339	0.986667	0.01	368	-0.0534848	chr8	38135667	38135766	+	chr8	25818545	25818644	-	23	26	ttctgaagt	0.659349	0.119944	56	26	ttctaaaat	0.563291	0.50545	9.36	7.23	11.34	11.34	5.84	4.92	7.21	7.21	7.8	6.16	10.03	10.03	constitutive	constitutive
chr2:218280026:218280126:-@chr2:218279289:218279353:-@chr2:218279038:218279091:-	TMBIM1	GO:0010008,GO:0035579,GO:0005768,GO:0090005,GO:0043086,GO:0043312,GO:1902045,GO:1902042,GO:0005886,GO:0070062,GO:0005765,GO:0005123,GO:0016020,GO:0005764,GO:2000504,GO:0016021,GO:0005794,GO:0043231	0.944667	0.03	73	chr1:74293908:74294002:-@chr1:74293005:74293069:-@chr1:74292835:74292888:-	Tmbim1	GO:0010008,GO:0090005,GO:1902045,GO:1902042,GO:0070062,GO:0005123,GO:0005765,GO:0016020,GO:0016021,GO:0005794,GO:0043231	0.984444	0.01	286	-0.0397778	chr2	218279288	218279353	-	chr1	74293004	74293069	-	41	26	tggtgaccc	2.74252	1.73009	25	61	cactgactg	3.54607	2.08627	8.35	12.01	7.65	5.84	11.22	9.82	7.43	7.43	9.63	9.34	10.57	10.57	constitutive	constitutive
chr15:100341821:100342005:-@chr15:100341039:100341409:-@chr15:100330889:100331054:-	ADAMTS17	GO:0046872,GO:0005578,GO:0005576,GO:0006508,GO:0004222,GO:0008270,GO:0016787,GO:0003676,GO:0008237,GO:0008233	0.12	0.01	16	chr7:66839735:66839911:+@chr7:66840248:66840618:+@chr7:66849707:66849872:+	Adamts17	GO:0046872,GO:0003674,GO:0008150,GO:0006508,GO:0004222,GO:0008270,GO:0005575,GO:0008233,GO:0003676,GO:0008237	0.965	0.01	198	-0.845	chr15	100341038	100341409	-	chr7	66840247	66840618	+	54	23	cgctgacgc	4.62454	2.61711	33	23	tgctgacgc	4.08735	2.22498	13.8	14.23	4.41	3.14	10.97	10.71	10.67	10.67	-26.34	-24.19	7.38	7.38	alternative	constitutive	human-exclusive
chr18:50275129:50275245:-@chr18:50274977:50275045:-@chr18:50273564:50273863:-	MBD1	GO:0007568,GO:0000790,GO:0010385,GO:0006366,GO:0003677,GO:0010629,GO:0016363,GO:0014070,GO:0003682,GO:0008270,GO:0048712,GO:0006351,GO:0005737,GO:0030182,GO:0005634,GO:0016607,GO:0007507,GO:0031667,GO:0042493,GO:0044030,GO:0032355,GO:0046872,GO:0006355,GO:0008327,GO:0042220,GO:0045892,GO:0005515,GO:0005694	0.744615	0.12	235	chr18:74275148:74275258:+@chr18:74275343:74275417:+@chr18:74276407:74276715:+	Mbd1	GO:0007507,GO:0007568,GO:0031667,GO:0000790,GO:0010385,GO:0014070,GO:0042493,GO:0008327,GO:0003682,GO:0003677,GO:0010629,GO:0008270,GO:0032355,GO:0042220,GO:0044030,GO:0048712,GO:0005737,GO:0030182,GO:0005634	0.99	0.01	839	-0.245385	chr18	50274976	50275045	-	chr18	74275342	74275417	+	35	24	ccctgaccc	4.22877	2.55501	17	24	ccctgaccc	4.22877	1.91215	8.26	6.2	7.43	7.43	10.25	6.82	10.07	11.08	9.96	8.62	9.35	5.67	alternative	constitutive	human-exclusive
chr15:50439009:50439177:+@chr15:50441349:50441493:+@chr15:50449400:50449485:+	USP8	GO:0010008,GO:0005886,GO:0006508,GO:0005769,GO:0000281,GO:0008234,GO:0004197,GO:0006511,GO:0016020,GO:0017124,GO:0008283,GO:0005737,GO:0014069,GO:0016787,GO:0019897,GO:0031313,GO:0005634,GO:0070536,GO:0007049,GO:0030496,GO:0071108,GO:0043197,GO:0008233,GO:0045296,GO:0036459,GO:0016579,GO:0005829,GO:0005515,GO:0007032,GO:0004843,GO:0005768	0.897778	0.05	119	chr2:126717995:126718164:+@chr2:126720025:126720169:+@chr2:126725345:126725430:+	Usp8	GO:0010008,GO:0005622,GO:0005886,GO:0006508,GO:0005769,GO:0001669,GO:0000281,GO:0008234,GO:0007265,GO:0006511,GO:0016020,GO:0017124,GO:0005737,GO:0016787,GO:0031313,GO:0019897,GO:0014069,GO:0005634,GO:0070536,GO:0007049,GO:0030496,GO:0071108,GO:0043197,GO:0008233,GO:0045296,GO:0036459,GO:0005829,GO:0016579,GO:0005515,GO:0007032,GO:0004843,GO:0005768	0.964444	0.02	480	-0.0666667	chr15	50441348	50441493	+	chr2	126720024	126720169	+	41	26	ctttaatta	-1.12441	0.541622	26	19	ttgtaaatt	-0.660482	0.572879	7.19	4.76	8.16	8.63	9.38	8.6	8.04	8.56	9.22	11.05	8.55	2.5	alternative	constitutive
chr3:58149850:58150002:+@chr3:58150105:58150227:+@chr3:58153375:58153641:+	FLNB	GO:0005856,GO:0007165,GO:0005886,GO:0042802,GO:0001725,GO:0003723,GO:0030036,GO:0030018,GO:0070062,GO:0007275,GO:0016021,GO:0005737,GO:0005634,GO:0031012,GO:0043025,GO:0007519,GO:0003779,GO:0003382,GO:0007517,GO:0005938,GO:0005925,GO:0005903,GO:0030154,GO:0045296,GO:0007016,GO:0003334,GO:0005829,GO:0043005,GO:0015629,GO:0005515	0.94881	0.03	134	chr14:7930763:7930915:+@chr14:7931024:7931146:+@chr14:7933714:7933980:+	Flnb	GO:0005856,GO:0005886,GO:0042802,GO:0001725,GO:0003723,GO:0030036,GO:0030018,GO:0070062,GO:0005737,GO:0005634,GO:0031012,GO:0043025,GO:0007519,GO:0003779,GO:0003382,GO:0005938,GO:0005925,GO:0005903,GO:0030154,GO:0045296,GO:0003334,GO:0005829,GO:0043005,GO:0005515	0.984444	0.01	798	-0.0356349	chr3	58150104	58150227	+	chr14	7931023	7931146	+	18	25	tgctcacag	1.78875	0.0299735	31	24	tgctcacgg	2.47695	1.44571	7.7	8.27	8.07	9.89	11.42	7.56	9.6	10.77	8.17	5.86	8.14	6.69	constitutive	constitutive
chr9:127808234:127808311:+@chr9:127808558:127808705:+@chr9:127808800:127808889:+	FPGS	GO:0004326,GO:0006760,GO:0016874,GO:0009396,GO:0009058,GO:0046901,GO:0000166,GO:0046655,GO:0006730,GO:0006536,GO:0005759,GO:0007420,GO:0016020,GO:0005737,GO:0001889,GO:0046872,GO:0031100,GO:0005743,GO:0005829,GO:0005739,GO:0005524,GO:0006139	0.800455	0.1	69	chr2:32687145:32687222:-@chr2:32686738:32686885:-@chr2:32686554:32686643:-	Fpgs	GO:0004326,GO:0006760,GO:0016874,GO:0009396,GO:0009058,GO:0046901,GO:0000166,GO:0006730,GO:0006536,GO:0005759,GO:0007420,GO:0016020,GO:0008283,GO:0005737,GO:0001889,GO:0046872,GO:0031100,GO:0005743,GO:0005829,GO:0005739,GO:0005524	0.9875	0.01	347	-0.187045	chr9	127808557	127808705	+	chr2	32686737	32686885	-	36	25	tgctgaccc	4.12818	2.5368	20	25	agctgacca	2.81315	2.05669	9.9	12.33	10.13	10.29	9.34	3.69	11.11	10.36	11.75	9.31	9.14	6.05	alternative	constitutive	human-exclusive
chr8:94761700:94761834:+@chr8:94765183:94765314:+@chr8:94765711:94765809:+	DPY19L4	GO:0016757,GO:0018406,GO:0005637,GO:0016740,GO:0016020,GO:0016021,GO:0000030	0.917778	0.03	72	chr4:11292554:11292688:-@chr4:11290391:11290522:-@chr4:11290191:11290289:-	Dpy19l4	GO:0016757,GO:0018406,GO:0005637,GO:0016740,GO:0016020,GO:0016021,GO:0000030	0.968889	0.01	159	-0.0511111	chr8	94765182	94765314	+	chr4	11290390	11290522	-	79	25	ttctcactt	1.44065	1.46153	34	36	aattaagtt	-1.34307	0.473352	8.35	11.52	8.63	8.55	10.38	11.08	11	11	10.49	7.56	7.04	5.56	constitutive	constitutive
chr1:147166846:147166939:-@chr1:147166498:147166618:-@chr1:147162440:147162573:-	PRKAB2	GO:0006631,GO:0007050,GO:0006853,GO:0007165,GO:0006629,GO:0005654,GO:0005829,GO:0004679,GO:0016236,GO:0016241,GO:0042304,GO:0005515,GO:1901796,GO:0006468,GO:0042802,GO:0031588,GO:0006633,GO:0045859	0.908108	0.06	72	chr3:97663582:97663675:+@chr3:97663868:97663988:+@chr3:97666582:97666715:+	Prkab2	GO:0006631,GO:0007005,GO:0061024,GO:0007165,GO:0006629,GO:0005829,GO:0005654,GO:0004679,GO:0006468,GO:0042802,GO:0031588,GO:0006633,GO:0045859	0.984444	0.02	422	-0.0763363	chr1	147166497	147166618	-	chr3	97663867	97663988	+	31	23	caataattt	-0.0752725	0.913519	45	41	gtttgattt	-1.03269	0.790864	8.55	7.31	8.88	6.36	7.82	6.86	7	7.68	10.63	10.22	10.28	10.28	constitutive	constitutive
chr2:227524762:227524915:+@chr2:227531091:227531210:+@chr2:227533549:227533758:+	AGFG1	GO:0003677,GO:0045109,GO:0043547,GO:0003723,GO:0051028,GO:0005096,GO:0006406,GO:0007275,GO:0006810,GO:0007283,GO:0005634,GO:0043025,GO:0031410,GO:0046872,GO:0005643,GO:0001675,GO:0030154,GO:0042995,GO:0005829,GO:0005515,GO:0007289,GO:0061024,GO:0043231	0.357234	0.14	269	chr1:82876171:82876324:+@chr1:82880008:82880127:+@chr1:82882228:82882437:+	Agfg1	GO:0046872,GO:0001675,GO:0005096,GO:0043231,GO:0031410,GO:0030154,GO:0042995,GO:0043025,GO:0007283,GO:0003677,GO:0007275,GO:0006810,GO:0045109,GO:0007289,GO:0043547,GO:0005634	0.337778	0.09	809	0.0194563	chr2	227531090	227531210	+	chr1	82880007	82880127	+	42	27	cattaacat	1.47773	1.04234	41	26	cattaacat	1.47773	1.0102	8.6	9.21	7.1	7.1	11.61	11.78	7.22	7.22	2.26	0.98	10.86	9.8	alternative	alternative
chr6:149597507:149597641:-@chr6:149597063:149597189:-@chr6:149594873:149595234:-	KATNA1	GO:0051301,GO:0008017,GO:0008568,GO:0007049,GO:0030496,GO:0046982,GO:0005856,GO:0005524,GO:0000166,GO:0051013,GO:0000922,GO:0005815,GO:0005737,GO:0016787,GO:0005819,GO:0005634,GO:0005515,GO:0005874	0.924054	0.03	130	chr10:7760735:7760869:+@chr10:7761243:7761369:+@chr10:7762790:7763150:+	Katna1	GO:0008017,GO:0051301,GO:0008568,GO:0007049,GO:0030496,GO:0046982,GO:0005856,GO:0005813,GO:0005524,GO:0000166,GO:0005815,GO:0000922,GO:0005819,GO:0005737,GO:0016787,GO:0051013,GO:0005874	0.988889	0	489	-0.0648348	chr6	149597062	149597189	-	chr10	7761242	7761369	+	32	28	ggcttacat	-0.102228	0.0903666	50	55	agataacca	0.564453	0.745894	3.89	5.01	9.46	6.99	5.11	4.2	-16.5	-16.59	11.88	12.1	7.33	7.26	constitutive	constitutive
chr22:20985841:20985897:+@chr22:20987504:20987583:+@chr22:20988010:20988118:+	LZTR1	GO:0006355,GO:0003700,GO:0005794,GO:0009653	0.828378	0.09	78	chr16:17512066:17512122:+@chr16:17515808:17515887:+@chr16:17515974:17516082:+	Lztr1	GO:0003674,GO:0005794,GO:0008150	0.99	0	589	-0.161622	chr22	20987503	20987583	+	chr16	17515807	17515887	+	71	28	cgctgactc	4.11103	2.48038	52	22	cactgacct	4.0444	2.50513	7.71	9.64	8.72	8.72	8.76	12.04	8.94	10.06	9.6	10.31	8.56	8.56	alternative	constitutive	human-exclusive
chr8:58416850:58416953:+@chr8:58430519:58430669:+@chr8:58433160:58433243:+	UBXN2B	GO:0043161,GO:0019888,GO:0005829,GO:0005783,GO:0000045,GO:0050790,GO:0007030,GO:0043130,GO:0031468,GO:0005515,GO:0005737,GO:0061025,GO:0005794,GO:0005634	0.945745	0.03	119	chr4:6196411:6196514:+@chr4:6202292:6202442:+@chr4:6203777:6203860:+	Ubxn2b	GO:0043161,GO:0019888,GO:0043130,GO:0005783,GO:0000045,GO:0050790,GO:0005829,GO:0007030,GO:0031468,GO:0005737,GO:0061025,GO:0005794,GO:0005634	0.987778	0	306	-0.0420331	chr8	58430518	58430669	+	chr4	6202291	6202442	+	29	31	tcctaagtt	0.416455	0.829521	29	31	ttgtgagtt	-0.986607	0.326737	3.53	5.37	8.68	8.68	6.47	6.44	4.9	4.9	3	6.1	11.81	11.11	constitutive	constitutive
chr1:201786429:201786577:+@chr1:201788468:201788638:+@chr1:201789740:201789792:+	NAV1	GO:0030154,GO:0005856,GO:0007275,GO:0043194,GO:0015630,GO:0005737,GO:0001578,GO:0007399,GO:0001764,GO:0005874	0.6325	0.11	108	chr1:135467641:135467789:-@chr1:135465839:135466009:-@chr1:135464706:135464758:-	Nav1	GO:0030154,GO:0005856,GO:0007275,GO:0043194,GO:0015630,GO:0005737,GO:0001578,GO:0007399,GO:0001764,GO:0005874	0.908889	0.06	581	-0.276389	chr1	201788467	201788638	+	chr1	135465838	135466009	-	68	62	tgatgaccc	1.79095	2.40568	67	61	tgatgaccc	1.79095	2.33997	11.03	11.32	7.23	7.23	12.41	11.67	5.52	5.52	11.43	9.46	5.5	6.39	alternative	constitutive	human-exclusive
chr7:100656330:100656461:-@chr7:100655803:100655879:-@chr7:100655421:100655586:-	ACTL6B	GO:0006355,GO:0005200,GO:0071565,GO:0090544,GO:0006357,GO:0021510,GO:0016569,GO:0070603,GO:0016514,GO:0006351,GO:0005730,GO:0007010,GO:0003713,GO:0006338,GO:0007399,GO:0006325,GO:0005634	0.946667	0.03	378	chr5:137553555:137553659:+@chr5:137554064:137554140:+@chr5:137554513:137554678:+	Actl6b	GO:0006355,GO:0071565,GO:0090544,GO:0006333,GO:0043044,GO:0021510,GO:0016569,GO:0070603,GO:0016514,GO:0071564,GO:0005515,GO:0006351,GO:0005730,GO:0006338,GO:0007399,GO:0005634	0.967778	0.02	1729	-0.0211111	chr7	100655802	100655879	-	chr5	137554063	137554140	+	18	22	cccttacag	0.571946	0.732842	17	22	tcctcacaa	0.758404	0.824481	7.92	7.3	9.6	9.6	6.61	6.83	5.02	5.02	-14.45	-6.39	8.7	8.7	constitutive	constitutive
chrX:147925540:147925633:+@chrX:147928322:147928393:+@chrX:147928659:147928807:+	FMR1	GO:0051491,GO:0045202,GO:0048027,GO:0051489,GO:0043679,GO:0071598,GO:0006417,GO:0000775,GO:0034046,GO:0003729,GO:0014069,GO:0098586,GO:0010369,GO:0045727,GO:0002151,GO:0043022,GO:0003676,GO:0031369,GO:1990904,GO:0005844,GO:0042995,GO:0005845,GO:0005829,GO:0097386,GO:1902373,GO:0016032,GO:0043204,GO:0042788,GO:0035198,GO:1990124,GO:0060998,GO:0008380,GO:0046982,GO:0035613,GO:0016020,GO:0042803,GO:…	0.977447	0.01	158	chrX:68691501:68692494:+@chrX:68695014:68695085:+@chrX:68695489:68695637:+	Fmr1	GO:0043204,GO:0035198,GO:1990124,GO:0048027,GO:0051489,GO:0019034,GO:0060998,GO:0002092,GO:0098908,GO:0005730,GO:0042802,GO:0030529,GO:0003730,GO:0003723,GO:0044830,GO:0046982,GO:0005654,GO:0035613,GO:0034046,GO:0042803,GO:0016020,GO:0003729,GO:0005737,GO:0048471,GO:0098586,GO:0005634,GO:0032797,GO:0035064,GO:0035197,GO:0030426,GO:0000381,GO:0060964,GO:0033592,GO:0045727,GO:1901254,GO:0002151,GO:…	0.991111	0.01	359	-0.0136643	chrX	147928321	147928393	+	chrX	68695013	68695085	+	52	35	tgttaatca	0.382649	0.33407	59	34	tgttaatca	0.382649	0.471082	7.6	7.17	8.24	8.24	7.58	6.61	8.62	8.62	7.96	8.9	10.03	-22.94	constitutive	constitutive
chr19:10365517:10365898:-@chr19:10364851:10365048:-@chr19:10364614:10364771:-	TYK2	GO:0031702,GO:0045087,GO:0005856,GO:0035556,GO:0018108,GO:0016310,GO:0000166,GO:0060337,GO:0060338,GO:0016477,GO:0005131,GO:0035722,GO:0016740,GO:0070062,GO:0016020,GO:0016301,GO:0005737,GO:0007169,GO:0005634,GO:0031234,GO:0004672,GO:0006468,GO:0004715,GO:0030154,GO:0005829,GO:0004713,GO:0005524,GO:0005515,GO:0038083,GO:0042127	0.931429	0.03	149	chr9:21121392:21121758:-@chr9:21120503:21120703:-@chr9:21120260:21120417:-	Tyk2	GO:0031702,GO:0005856,GO:0035556,GO:0016740,GO:0004713,GO:0018108,GO:0070062,GO:0005524,GO:0016020,GO:0000166,GO:0016310,GO:0004672,GO:0016301,GO:0006468,GO:0005737,GO:0005131,GO:0004715,GO:0005634	0.974444	0.02	636	-0.0430159	chr19	10364850	10365048	-	chr9	21120502	21120703	-	53	48	gtataaacg	-0.483822	0.389562	58	80	ggctcagtt	-0.0607497	0.830027	5.07	5.79	8.3	0.91	4.79	9	7.39	7.77	9.92	9.72	8.7	9.6	constitutive	constitutive
chr11:77411774:77411933:-@chr11:77392331:77392541:-@chr11:77379894:77379994:-	PAK1	GO:0050852,GO:0004674,GO:0030425,GO:0003824,GO:0010763,GO:0005886,GO:0030054,GO:0071437,GO:0046777,GO:0032869,GO:0016310,GO:0000166,GO:0001726,GO:0005911,GO:0006915,GO:0031116,GO:0033138,GO:0030010,GO:0032587,GO:0030018,GO:0048013,GO:0033148,GO:0043234,GO:0016740,GO:0031532,GO:0032147,GO:0016020,GO:0016301,GO:0005737,GO:0030424,GO:0043507,GO:0005518,GO:0021549,GO:0051496,GO:0019901,GO:0014704,GO:…	0.982979	0.01	927	chr7:97842939:97843141:+@chr7:97854436:97854912:+@chr7:97865472:97865572:+	Pak1	GO:0004674,GO:0030425,GO:0048812,GO:0010763,GO:0005886,GO:0032869,GO:0046777,GO:0071437,GO:0016310,GO:0000166,GO:0001726,GO:0005911,GO:0031116,GO:0030010,GO:0033138,GO:0030018,GO:0043234,GO:0016740,GO:0031532,GO:0016020,GO:0016301,GO:0005518,GO:0021549,GO:0043507,GO:0005737,GO:0030424,GO:0051496,GO:0019901,GO:0014704,GO:0031965,GO:0030027,GO:0001934,GO:0032956,GO:0004672,GO:0060244,GO:0006468,GO:…	0.754444	0.1	3422	0.228534	chr11	77392330	77392541	-	chr7	97854435	97854912	+	27	63	ttttaacat	0.434504	0.690702	28	30	atatgagtg	-1.7047	0.145783	4.58	6.93	-1.06	-8.39	12.51	11.3	11.81	11.81	-23.24	-24.33	9.43	9.43	constitutive	alternative	mouse-exclusive
chr9:75069895:75070042:-@chr9:75069742:75069813:-@chr9:75068996:75069102:-	NMRK1	GO:0046872,GO:0019674,GO:0019363,GO:0016740,GO:0005829,GO:0009435,GO:0061769,GO:0005524,GO:0000166,GO:0016310,GO:0005515,GO:0016301,GO:0050262	0.849545	0.1	91	chr19:18641124:18641271:+@chr19:18641403:18641474:+@chr19:18642174:18642280:+	Nmrk1	GO:0046872,GO:0019363,GO:0016740,GO:0061769,GO:0009435,GO:0005524,GO:0000166,GO:0005575,GO:0016310,GO:0016301,GO:0050262	0.933333	0.04	63	-0.0837879	chr9	75069741	75069813	-	chr19	18641402	18641474	+	16	18	aactaagta	-0.238817	0.248337	30	18	gcctgaatg	1.1228	0.192435	5.1	5.55	11.08	10.2	4.9	8.67	10.47	10.47	6.65	9.56	5.66	5.66	alternative	constitutive
chr2:29167476:29167540:+@chr2:29174373:29174713:+@chr2:29181572:29183813:+	CLIP4	GO:0016021,GO:0016020,GO:0005515,GO:0043231	0.154667	0.07	1224	chr17:71837694:71837758:+@chr17:71849892:71849964:+@chr17:71856228:71858351:+	Clip4	GO:0003674,GO:0008150,GO:0043231	0.952222	0.03	4149	-0.797556	chr2	29174372	29174713	+	chr17	71849891	71849964	+	40	20	tgctaaccc	4.12874	2.35961	52	38	atgtgacgt	1.40536	1.54808	9.92	10.39	-28.23	9.1	9.36	10.58	-20.51	-25.8	7.45	10.03	9.45	9.45	alternative	constitutive	human-exclusive
chr19:33512593:33512776:-@chr19:33511028:33511155:-@chr19:33493290:33493337:-	PEPD	GO:0046872,GO:0004177,GO:0004181,GO:0006520,GO:0016805,GO:0102009,GO:0070062,GO:0006508,GO:0030145,GO:0005515,GO:0016787,GO:0030574,GO:0008237,GO:0008233	0.95641	0.03	166	chr7:34921329:34921512:+@chr7:34924381:34924508:+@chr7:34942639:34942686:+	Pepd	GO:0046872,GO:0004177,GO:0016805,GO:0102009,GO:0070062,GO:0006508,GO:0030145,GO:0016787,GO:0008233,GO:0030574,GO:0008237	0.986667	0.01	541	-0.0302564	chr19	33511027	33511155	-	chr7	34924380	34924508	+	18	25	ggctaacaa	1.88132	1.16361	20	25	gggtaatga	0.600704	0.778895	6.77	10.98	6.6	6.6	10.37	10.34	10.47	10.47	11.87	10.96	9.6	9.6	constitutive	constitutive
chr12:62393053:62393202:+@chr12:62396295:62396398:+@chr12:62401187:62401275:+	USP15	GO:0035520,GO:0030509,GO:0003824,GO:0006508,GO:0000266,GO:0042802,GO:0035616,GO:0008234,GO:0007179,GO:0061649,GO:0005160,GO:0004197,GO:0006511,GO:0005737,GO:0016787,GO:0005634,GO:0007283,GO:0008233,GO:0046332,GO:0036459,GO:0016579,GO:0005829,GO:0005515,GO:0060389,GO:0004843	0.959783	0.02	94	chr10:123123936:123124085:-@chr10:123121572:123121675:-@chr10:123119109:123119197:-	Usp15	GO:0035520,GO:0030509,GO:0003824,GO:0006508,GO:0042802,GO:0035616,GO:0008234,GO:0007179,GO:0061649,GO:0005160,GO:0004197,GO:0006511,GO:0005737,GO:0016787,GO:0005634,GO:0008233,GO:0046332,GO:0036459,GO:0005829,GO:0016579,GO:0060389,GO:0004843	0.992222	0.01	611	-0.0324396	chr12	62396294	62396398	+	chr10	123121571	123121675	-	39	22	aattaactt	0.777076	1.19714	32	23	ccttaacct	2.2117	1.80898	7.3	8.06	8.59	8.54	6.88	6.55	10.36	10.36	9.09	9.08	7.47	10.86	constitutive	constitutive
chr22:50267820:50267949:-@chr22:50267569:50267627:-@chr22:50267371:50267482:-	MAPK11	GO:0051090,GO:0004674,GO:0007165,GO:0035556,GO:0016310,GO:0000166,GO:0004707,GO:0007265,GO:0060044,GO:0016740,GO:0005654,GO:0006351,GO:0016301,GO:0005737,GO:0010628,GO:2001184,GO:0098586,GO:0005634,GO:0051149,GO:0000187,GO:0004672,GO:0006468,GO:0048010,GO:0060043,GO:0006355,GO:0005829,GO:0006950,GO:0005524,GO:0005515,GO:1901796,GO:0000165	0.812857	0.13	142	chr15:89146709:89146838:-@chr15:89146471:89146529:-@chr15:89146272:89146383:-	Mapk11	GO:0004674,GO:0035556,GO:0016310,GO:0000166,GO:0004707,GO:0060044,GO:0016740,GO:0005654,GO:0006351,GO:0016301,GO:0005737,GO:0043488,GO:0010628,GO:2001184,GO:0098586,GO:0005634,GO:0007005,GO:0051149,GO:0004672,GO:0006468,GO:0060043,GO:0006355,GO:0010468,GO:0005829,GO:0006950,GO:0005524,GO:0005515,GO:0000165	0.995556	0.01	838	-0.182698	chr22	50267568	50267627	-	chr15	89146470	89146529	-	42	18	ccctgacgc	4.18795	2.35712	29	24	ctgtgatcc	0.597252	1.07115	7.48	9.58	3.73	3.73	5.88	8.88	5.87	5.87	8.35	7.59	6.06	5.13	alternative	constitutive	human-exclusive
chr10:122986300:122986375:+@chr10:122986869:122986962:+@chr10:122990174:122990407:+	PSTK	GO:0006412,GO:0001514,GO:0016740,GO:0000049,GO:0005739,GO:0005524,GO:0000166,GO:0016310,GO:0016301,GO:0097056	0.882667	0.1	70	chr7:131383925:131384000:+@chr7:131384500:131384593:+@chr7:131387618:131387838:+	Pstk	GO:0006412,GO:0001514,GO:0016740,GO:0005829,GO:0005739,GO:0000049,GO:0005524,GO:0000166,GO:0016310,GO:0016259,GO:0016301,GO:0097056,GO:0098620	0.945556	0.02	330	-0.0628889	chr10	122986868	122986962	+	chr7	131384499	131384593	+	55	68	atgtgacct	1.68321	1.56498	16	20	cagtaacag	1.74475	0.329238	4.62	7.44	9.11	10.75	7.57	8.72	8.72	-12.06	8.63	10.52	8.14	11	alternative	constitutive
chr7:16646134:16646288:+@chr7:16665437:16665501:+@chr7:16674412:16674588:+	BZW2	GO:0030154,GO:0045296,GO:0007275,GO:0016020,GO:0005515,GO:0005737,GO:0007399	0.953421	0.03	415	chr12:36156668:36156825:-@chr12:36134891:36134955:-@chr12:36129992:36130168:-	Bzw2	GO:0030154,GO:0045296,GO:0007275,GO:0016020,GO:0005737,GO:0007399	0.987778	0.01	1730	-0.0343567	chr7	16665436	16665501	+	chr12	36134890	36134955	-	93	32	atctgaaat	0.133755	0.439707	27	21	acataaatg	-1.68724	0.0577877	10.67	10.52	6.59	6.59	8.06	8.99	3.22	8.72	-30.16	-38.93	9.22	10.77	constitutive	constitutive
chr10:17644125:17644379:+@chr10:17660464:17660548:+@chr10:17684675:17684750:+	STAM	GO:1903551,GO:0005622,GO:0006886,GO:0007165,GO:0016236,GO:0005070,GO:0016020,GO:0006810,GO:0031901,GO:0005737,GO:0009967,GO:0036258,GO:0042059,GO:0015031,GO:1903543,GO:0033565,GO:0016197,GO:0005829,GO:0016579,GO:0005515,GO:0061024,GO:0005768	0.945111	0.03	153	chr2:14074112:14074336:+@chr2:14102401:14102485:+@chr2:14115817:14115892:+	Stam	GO:1903551,GO:0005622,GO:0006886,GO:0015031,GO:1903543,GO:0016020,GO:0006810,GO:0005515,GO:0031901,GO:0005737,GO:0005768	0.976667	0.01	851	-0.0315556	chr10	17660463	17660548	+	chr2	14102400	14102485	+	43	31	aaataatgt	0.458208	0.893644	20	24	ttataacag	0.364961	0.917461	5.26	10.64	10.24	9.25	9.24	9	7.94	8.59	-20.25	-13.25	10.47	10.47	constitutive	constitutive
chr3:138707159:138707289:-@chr3:138704443:138704493:-@chr3:138698907:138699095:-	PIK3CB	GO:0050852,GO:0060055,GO:0007155,GO:0005622,GO:0045087,GO:0016303,GO:0007156,GO:0007165,GO:0005886,GO:0060326,GO:0016310,GO:0000166,GO:0005730,GO:0007411,GO:2000369,GO:0016477,GO:0005942,GO:0014065,GO:0040016,GO:0006661,GO:0006874,GO:0009611,GO:0016740,GO:0007186,GO:0002250,GO:0016301,GO:0005737,GO:0030168,GO:0010628,GO:0036092,GO:0007169,GO:0006935,GO:0005634,GO:0014066,GO:0001935,GO:0030496,GO:…	0.838125	0.07	156	chr9:99070241:99070371:-@chr9:99065560:99065610:-@chr9:99064020:99064208:-	Pik3cb	GO:0060055,GO:0005623,GO:0007155,GO:0005622,GO:0045087,GO:0016303,GO:0007156,GO:0005886,GO:0060326,GO:0016310,GO:0000166,GO:0005730,GO:0040016,GO:0005942,GO:0014065,GO:0006874,GO:0009611,GO:0016740,GO:0002250,GO:0016301,GO:0005737,GO:0030168,GO:0010628,GO:0036092,GO:0005634,GO:0001935,GO:0030496,GO:0006897,GO:0046934,GO:0043560,GO:0006468,GO:0001952,GO:0046854,GO:0035005,GO:0033031,GO:0006914,GO:…	0.975556	0.01	234	-0.137431	chr3	138704442	138704493	-	chr9	99065559	99065610	-	33	24	aattcattt	-1.61616	0.333289	33	21	atgtaaatt	-1.12393	0.423578	9.63	11.58	9.14	9.14	8	5.26	8.88	5.49	6.39	6.28	10.22	10.22	alternative	constitutive
chr8:54065748:54065813:-@chr8:54063328:54063375:-@chr8:54062254:54062324:-	LYPLA1	GO:0006631,GO:0016021,GO:0006629,GO:0005829,GO:0070062,GO:0004622,GO:0008474,GO:0042997,GO:0005739,GO:0016020,GO:0005515,GO:0005737,GO:0016787,GO:0002084,GO:0016298,GO:0050999	0.936667	0.02	48	chr1:4828584:4828649:+@chr1:4830268:4830315:+@chr1:4832311:4832381:+	Lypla1	GO:0006631,GO:0006629,GO:0070062,GO:0005829,GO:0005739,GO:0008474,GO:0052689,GO:0042997,GO:0005737,GO:0016787,GO:0002084,GO:0016298	0.961111	0.01	103	-0.0244444	chr8	54063327	54063375	-	chr1	4830267	4830315	+	49	28	ttctgattt	0.983325	1.47945	51	28	ctctcatgt	1.57379	1.48616	10.32	7.74	11.01	10.47	10.73	10.78	8.65	10.9	7.95	8.82	7.55	7.55	constitutive	constitutive
chr12:48141914:48142066:+@chr12:48142782:48142946:+@chr12:48143753:48143814:+	PFKM	GO:0051259,GO:0003824,GO:0016310,GO:0000166,GO:0097228,GO:0019900,GO:0042802,GO:0061621,GO:0008443,GO:0005980,GO:0005945,GO:0016740,GO:0070062,GO:0008022,GO:0093001,GO:0042803,GO:0016301,GO:0046835,GO:0005737,GO:0006002,GO:0008152,GO:0016324,GO:0042593,GO:0061615,GO:0006096,GO:0003872,GO:0070061,GO:0046872,GO:0032024,GO:0005829,GO:0005524,GO:0046716,GO:0005515	0.978478	0.01	713	chr15:98127607:98127759:+@chr15:98128179:98128343:+@chr15:98129266:98129327:+	Pfkm	GO:0051259,GO:0003824,GO:0016310,GO:0000166,GO:0097228,GO:0019900,GO:0042802,GO:0061621,GO:0005945,GO:0005980,GO:0008443,GO:0016740,GO:0070062,GO:0008022,GO:0093001,GO:0042803,GO:0016301,GO:0046835,GO:0005737,GO:0006002,GO:0008152,GO:0016324,GO:0042593,GO:0061615,GO:0006096,GO:0005929,GO:0003872,GO:0070061,GO:0046872,GO:0042995,GO:0032024,GO:0005829,GO:0031514,GO:0005524,GO:0046716,GO:0005515	0.998889	0	5883	-0.0204106	chr12	48142781	48142946	+	chr15	98128178	98128343	+	44	17	ctataaccc	1.71675	1.47544	40	33	ttctgaccc	3.74699	2.27363	10.14	9.44	6.52	6.52	10.98	8.86	8.49	5.82	10.05	12.24	3.45	11.45	constitutive	constitutive
chr17:38318687:38318735:+@chr17:38320618:38320767:+@chr17:38322126:38322299:+	MRPL45	GO:0003723,GO:0005743,GO:0005840,GO:0005739,GO:0005762,GO:0005515,GO:0070126,GO:0070125,GO:0030529	0.911071	0.1	237	chr11:97325709:97325757:+@chr11:97326782:97326931:+@chr11:97328086:97328259:+	Mrpl45	GO:0003723,GO:0005840,GO:0008150,GO:0005739,GO:0005762,GO:0030529	0.988889	0.01	1726	-0.0778175	chr17	38320617	38320767	+	chr11	97326781	97326931	+	26	23	agttgaact	-0.445828	0.6865	23	21	cagtgaact	0.363287	1.0649	11.88	11.86	7.1	9.79	11.02	9.13	10.51	9.06	10.69	12.4	9.09	9.39	constitutive	constitutive
chr3:158684524:158684668:+@chr3:158690163:158690323:+@chr3:158691139:158691192:+	GFM1	GO:0006412,GO:0003723,GO:0003746,GO:0005622,GO:0005759,GO:0005739,GO:0003924,GO:0000166,GO:0005525,GO:0005515,GO:0006414,GO:0070125	0.975745	0.01	216	chr3:67469466:67469610:+@chr3:67473463:67473623:+@chr3:67474553:67474606:+	Gfm1	GO:0003746,GO:0003723,GO:0006412,GO:0005622,GO:0005739,GO:0003924,GO:0000166,GO:0005525,GO:0006414,GO:0070125	0.99	0	844	-0.0142553	chr3	158690162	158690323	+	chr3	67473462	67473623	+	31	27	gactaatga	1.82434	1.45907	37	26	acttaactt	-0.0482157	0.972319	5.26	5.67	9.11	9.11	10.76	12.69	8.99	9.85	8.13	5.09	9.55	9.79	constitutive	constitutive
chr17:44894417:44894525:-@chr17:44886585:44886750:-@chr17:44885256:44885334:-	EFTUD2	GO:0016607,GO:0003723,GO:0031012,GO:0046540,GO:0035690,GO:0000398,GO:0005829,GO:0005654,GO:0042220,GO:0003924,GO:0016020,GO:0000166,GO:0006397,GO:0005525,GO:0005515,GO:0071013,GO:0005681,GO:0015030,GO:0008380,GO:0005634	0.981277	0.01	249	chr11:102877610:102877718:-@chr11:102871020:102871185:-@chr11:102870168:102870246:-	Eftud2	GO:0003746,GO:0003723,GO:0016607,GO:0035690,GO:0031012,GO:0046540,GO:0005681,GO:0005654,GO:0005829,GO:0042220,GO:0003924,GO:0016020,GO:0071013,GO:0005525,GO:0000166,GO:0006397,GO:0006414,GO:0015030,GO:0008380,GO:0005634	0.99	0	805	-0.0087234	chr17	44886584	44886750	-	chr11	102871019	102871185	-	40	84	cagtcagtg	-1.11049	0.0229385	35	57	ctctcacgt	2.37789	0.622255	11.53	11.01	7.79	9.99	11.98	11.59	8.57	8.57	8.28	8.28	7.3	7.3	constitutive	constitutive
chrX:124090575:124090764:+@chrX:124090854:124090964:+@chrX:124094018:124094144:+	STAG2	GO:0051301,GO:0008278,GO:0007049,GO:0000775,GO:0005654,GO:0005829,GO:0000785,GO:0016020,GO:0097431,GO:0005515,GO:0007059,GO:0032876,GO:0005694,GO:0007062,GO:0051321,GO:0016363,GO:0005634	0.428723	0.09	201	chrX:42266086:42266275:+@chrX:42266366:42266476:+@chrX:42269381:42269507:+	Stag2	GO:0008278,GO:0051301,GO:0007049,GO:0019827,GO:0000775,GO:0045944,GO:0006366,GO:0003682,GO:0000785,GO:0005654,GO:0016020,GO:0097431,GO:0032876,GO:0007059,GO:0001228,GO:0005694,GO:0007062,GO:0051321,GO:0016363,GO:0005634	0.437778	0.06	1045	-0.00905437	chrX	124090853	124090964	+	chrX	42266365	42266476	+	20	15	gaataaaat	-0.951366	0.293387	19	15	gaataaaat	-0.951366	0.293387	4.19	4.19	8.31	8.31	7.62	7.5	8.85	8.85	10.48	9.78	8.07	8.07	alternative	alternative
chr9:76107251:76107351:+@chr9:76134109:76134212:+@chr9:76157045:76157162:+	PCSK5	GO:0008236,GO:0042089,GO:0005796,GO:0006465,GO:0005576,GO:0006508,GO:0003279,GO:0004175,GO:0042277,GO:0051004,GO:0007368,GO:0012505,GO:0005615,GO:0004252,GO:0016485,GO:0016020,GO:0016021,GO:0016787,GO:0007507,GO:0030141,GO:0032455,GO:0035108,GO:0016486,GO:0008233,GO:0048706,GO:0009952,GO:0005794,GO:0002001,GO:0007566,GO:0007267,GO:0048566,GO:0001822,GO:0019058,GO:0043043,GO:0007565,GO:0005515,GO:…	0.675	0.19	32	chr19:17642493:17642593:-@chr19:17617651:17617754:-@chr19:17595661:17595778:-	Pcsk5	GO:0008236,GO:0042089,GO:0006465,GO:0005576,GO:0006508,GO:0003279,GO:0004175,GO:0042277,GO:0007368,GO:0012505,GO:0005615,GO:0004252,GO:0016485,GO:0016020,GO:0016021,GO:0016787,GO:0030141,GO:0007507,GO:0005788,GO:0032455,GO:0035108,GO:0016486,GO:0048706,GO:0008233,GO:0009952,GO:0005794,GO:0002001,GO:0007566,GO:0048566,GO:0001822,GO:0043043,GO:0019058,GO:0007565,GO:0030323,GO:0060976	0.703333	0.06	122	-0.0283333	chr9	76134108	76134212	+	chr19	17617650	17617754	-	100	63	ttgtgactc	1.69594	1.91635	100	63	ttgtgactc	1.69594	1.91635	10.42	10.42	6.65	6.65	8.44	9.57	2.09	2.09	11.7	13.32	7.47	7.47	alternative	alternative
chr1:169324393:169324500:-@chr1:169323117:169323283:-@chr1:169309970:169310080:-	NME7	GO:0046872,GO:0004550,GO:0006165,GO:0015949,GO:0006183,GO:0016301,GO:0009117,GO:0016740,GO:0005829,GO:0005813,GO:0005524,GO:0006241,GO:0000166,GO:0016310,GO:0005515,GO:0006228	0.953696	0.03	141	chr1:164328293:164328400:+@chr1:164332612:164332778:+@chr1:164340729:164340839:+	Nme7	GO:0004550,GO:0006165,GO:0006183,GO:0005813,GO:0005524,GO:0000166,GO:0006241,GO:0006228	0.972222	0.03	393	-0.0185266	chr1	169323116	169323283	-	chr1	164332611	164332778	+	62	58	gattaactt	1.21227	1.31164	24	17	ttcttactg	0.665333	1.01822	7.36	9.29	6.91	6.42	10.34	9.31	8.83	8.83	13.55	11.77	6.41	6.06	constitutive	constitutive
chr4:185652662:185652728:-@chr4:185651784:185651828:-@chr4:185649467:185649656:-	SORBS2	GO:0007155,GO:0005886,GO:0030054,GO:0008093,GO:0016477,GO:0003723,GO:0030018,GO:0016020,GO:0048471,GO:0007015,GO:0005737,GO:0005634,GO:0005200,GO:0016324,GO:0030027,GO:0003676,GO:0005925,GO:0008307,GO:0042995,GO:0008150,GO:0061049,GO:0015629,GO:0005515	0.863889	0.06	116	chr8:45769829:45769895:+@chr8:45770546:45770590:+@chr8:45772534:45772708:+	Sorbs2	GO:0003723,GO:0007155,GO:0046983,GO:0016324,GO:0030018,GO:0042995,GO:0005856,GO:0005886,GO:0030054,GO:0030027,GO:0016020,GO:0019904,GO:0048471,GO:0007015,GO:0007219,GO:0016477,GO:0003676,GO:0005925,GO:0005737	0.546667	0.18	754	0.317222	chr4	185651783	185651828	-	chr8	45770545	45770590	+	66	69	gtctgaagt	0.615839	1.0376	35	25	ggattacca	-0.835053	0.343325	10.3	10.18	9.79	9.79	8.56	9.44	6.6	7.31	6.66	7.77	8.79	8.79	alternative	alternative
chr8:27310801:27311319:-@chr8:27298464:27298559:-@chr8:27294080:27294310:-	TRIM35	GO:0046872,GO:1902187,GO:0005622,GO:0045087,GO:0003674,GO:0008270,GO:0043065,GO:0006915,GO:0005737,GO:0045930,GO:0005634	0.927333	0.03	143	chr14:66297025:66297549:+@chr14:66303181:66303276:+@chr14:66304005:66304235:+	Trim35	GO:0046872,GO:0005622,GO:0045087,GO:0008270,GO:0043065,GO:0045930,GO:1902187	0.998889	0	8510	-0.0715556	chr8	27298463	27298559	-	chr14	66303180	66303276	+	41	36	ccctaacct	4.12573	2.79414	30	25	ttctaattt	1.05535	1.2734	7.92	5.75	9.6	7.66	12.86	10.16	9.33	9.48	-1.35	-30.32	9.84	8.19	constitutive	constitutive
chr15:74620009:74620225:+@chr15:74622494:74622560:+@chr15:74624902:74625018:+	CLK3	GO:0004674,GO:0018108,GO:0046777,GO:0016310,GO:0000166,GO:0042802,GO:0001669,GO:0043484,GO:0003723,GO:0045111,GO:0005654,GO:0016740,GO:0016020,GO:0016301,GO:0005737,GO:0005634,GO:0016607,GO:0004712,GO:0004672,GO:0006468,GO:0031410,GO:0004713,GO:0005524,GO:0005515	0.941316	0.03	102	chr9:57760824:57761040:-@chr9:57758284:57758350:-@chr9:57755252:57755368:-	Clk3	GO:0004674,GO:0018108,GO:0046777,GO:0016310,GO:0000166,GO:0042802,GO:0001669,GO:0043484,GO:0003723,GO:0045111,GO:0016740,GO:0005654,GO:0016020,GO:0016301,GO:0005737,GO:0005634,GO:0004712,GO:0004672,GO:0006468,GO:0031410,GO:0004713,GO:0005524	0.951111	0.04	1581	-0.00979532	chr15	74622493	74622560	+	chr9	57758283	57758350	-	31	25	ttctcatgc	1.73974	1.6482	17	25	ctctcatgc	1.91442	1.70728	9.26	9.56	9.6	9.6	3.66	8.45	6.59	6.59	6.33	6.92	11.11	11.11	constitutive	constitutive
chr19:49362373:49362457:-@chr19:49359844:49360081:-@chr19:49359435:49359499:-	TEAD2	GO:0044212,GO:0003705,GO:0003143,GO:0048368,GO:0003677,GO:0006367,GO:0048568,GO:0003700,GO:0048339,GO:0043231,GO:0001843,GO:0046982,GO:0005654,GO:0097718,GO:0006351,GO:0001085,GO:0030903,GO:0060548,GO:0043565,GO:0005634,GO:0071149,GO:0001570,GO:0006461,GO:0045944,GO:2000736,GO:0045893,GO:0001223,GO:0006355,GO:0005667,GO:0005829,GO:0071300,GO:0035329,GO:0005515,GO:0001134	0.885	0.05	83	chr7:45215753:45215832:+@chr7:45217213:45217450:+@chr7:45218081:45218145:+	Tead2	GO:0044212,GO:0003705,GO:0003143,GO:0048368,GO:0003677,GO:0001134,GO:0003700,GO:0048339,GO:0001843,GO:0046982,GO:0005654,GO:0097718,GO:0006351,GO:0001085,GO:0060548,GO:0030903,GO:0043565,GO:0005634,GO:0071149,GO:0001570,GO:0006461,GO:0045944,GO:2000736,GO:0045893,GO:0001223,GO:0006355,GO:0005667,GO:0005829,GO:0071300,GO:0035329,GO:0005515,GO:0043231	0.937143	0.04	1142	-0.0521429	chr19	49359843	49360081	-	chr7	45217212	45217450	+	16	18	tgctgagtt	0.891296	1.08687	22	16	tgctgatct	2.19686	1.71584	10.51	8.51	10.13	10.13	10.08	8.66	0.96	-0.37	-9.76	-7.48	8.24	8.24	alternative	constitutive
chr12:27022550:27022621:+@chr12:27026420:27026534:+@chr12:27027347:27027447:+	MED21	GO:0006355,GO:0001104,GO:0019827,GO:0061630,GO:0045944,GO:0016592,GO:0001824,GO:0003899,GO:0005515,GO:0006351,GO:0016567,GO:0006357,GO:0003713,GO:0000151,GO:0005634	0.940426	0.08	179	chr6:146642579:146642652:+@chr6:146648165:146648279:+@chr6:146649150:146649250:+	Med21	GO:0006355,GO:0001104,GO:0019827,GO:0061630,GO:0045944,GO:0005654,GO:0006366,GO:0016592,GO:0001824,GO:0005515,GO:0006351,GO:0003713,GO:0016567,GO:0000151,GO:0005634	0.973333	0.01	1006	-0.0329078	chr12	27026419	27026534	+	chr6	146648164	146648279	+	36	27	ttctaacct	3.64395	1.71734	73	27	ttgtaacct	2.43314	1.98931	4.69	5.73	8.14	9.16	3.96	10.09	9.88	8.59	-35.43	-11.65	8.99	8.99	constitutive	constitutive
chr7:14757655:14757731:-@chr7:14753928:14753948:-@chr7:14736041:14736194:-	DGKB	GO:0046872,GO:0046486,GO:0007205,GO:0005509,GO:0008152,GO:0004143,GO:0005622,GO:0016301,GO:0003951,GO:0035556,GO:0016740,GO:0005886,GO:0046834,GO:0005524,GO:0000166,GO:0016310,GO:0005737,GO:0030168	0.7864	0.09	85	chr12:38084167:38084243:+@chr12:38087573:38087593:+@chr12:38100364:38100517:+	Dgkb	GO:0046872,GO:0046486,GO:0007205,GO:0005622,GO:0005509,GO:0004143,GO:0008152,GO:0016301,GO:0003951,GO:0035556,GO:0016740,GO:0005829,GO:0005886,GO:0046834,GO:0005524,GO:0000166,GO:0016310,GO:0005737	0.29	0.13	223	0.4964	chr7	14753927	14753948	-	chr12	38087572	38087593	+	45	33	cattaacac	2.03187	1.35981	47	33	cattaaccc	2.74033	1.64874	7.25	6.53	7.61	7.61	10.02	6.88	11.37	8.95	11.2	10.25	2.56	3.53	alternative	alternative
chr1:28057994:28058094:-@chr1:28048383:28048426:-@chr1:28042571:28042650:-	EYA3	GO:2001240,GO:0016569,GO:0004725,GO:0005813,GO:0006302,GO:0010212,GO:0005654,GO:0007275,GO:0016576,GO:0006351,GO:0005737,GO:0016787,GO:0006281,GO:0005634,GO:0035335,GO:0045739,GO:0004721,GO:0006974,GO:0046872,GO:0006355,GO:0005667,GO:0030154,GO:0007601,GO:0006470,GO:0009653,GO:0005515	0.923	0.02	26	chr4:132656693:132656788:+@chr4:132661895:132661938:+@chr4:132667155:132667234:+	Eya3	GO:0048856,GO:0008138,GO:2001240,GO:0016569,GO:0004725,GO:0006302,GO:0005813,GO:0010212,GO:0005654,GO:0003682,GO:0007275,GO:0016576,GO:0006351,GO:0005737,GO:0016787,GO:0006281,GO:0005634,GO:0035335,GO:0045739,GO:0004721,GO:0006974,GO:0046872,GO:0006355,GO:0005667,GO:0030154,GO:0006470,GO:0005515	0.941111	0.07	123	-0.0181111	chr1	28048382	28048426	-	chr4	132661894	132661938	+	33	26	cattgatac	0.966625	1.10277	42	26	cactgattt	1.38434	1.2542	10.44	8.89	9.79	7.64	5.34	6.39	9.72	9.72	6.73	7.92	9.09	10.9	constitutive	constitutive
chr14:75097100:75097270:-@chr14:75095372:75095431:-@chr14:75091270:75091478:-	NEK9	GO:0046872,GO:0051301,GO:0019901,GO:0004674,GO:0007049,GO:0016301,GO:0016740,GO:0005829,GO:0005813,GO:0005524,GO:0000166,GO:0016310,GO:0005515,GO:0004672,GO:0005737,GO:0006468,GO:0007077,GO:0005634	0.869355	0.05	100	chr12:85308819:85308989:-@chr12:85307930:85307989:-@chr12:85306137:85306366:-	Nek9	GO:0046872,GO:0019901,GO:0051301,GO:0004674,GO:0007049,GO:0016301,GO:0016740,GO:0005813,GO:0005524,GO:0000166,GO:0016310,GO:0004672,GO:0005737,GO:0006468,GO:0005634	0.97	0.01	608	-0.100645	chr14	75095371	75095431	-	chr12	85307929	85307989	-	28	23	tgcttacct	1.54485	0.802564	28	23	tgcttacct	1.54485	0.801875	6.58	6.56	10.65	8.69	6.19	3.38	8.83	8.99	8.34	8.84	8.85	8.92	alternative	constitutive
chr2:179518528:179518638:-@chr2:179483272:179483434:-@chr2:179446525:179446770:-	ZNF385B	GO:0046872,GO:0003723,GO:0072332,GO:0008270,GO:0002039,GO:0001650,GO:0006915,GO:0003676,GO:0005634	0.927568	0.04	169	chr2:77476735:77476845:-@chr2:77450151:77450313:-@chr2:77415730:77415975:-	Zfp385b	GO:0046872,GO:0003723,GO:0072332,GO:0008270,GO:0002039,GO:0001650,GO:0006915,GO:0003676,GO:0005634	0.9	0.05	871	0.0275676	chr2	179483271	179483434	-	chr2	77450150	77450313	-	22	18	gcctgattt	0.9798	1.30904	22	18	gcctgattt	0.9798	1.30904	10.13	10.13	4.06	4.06	8.96	9.31	4.9	7.16	10.12	8.41	7.77	7.77	constitutive	alternative
chr9:131178311:131178410:+@chr9:131187289:131187364:+@chr9:131189053:131189131:+	NUP214	GO:0016032,GO:0006409,GO:0051726,GO:0019083,GO:0017056,GO:1900034,GO:0005487,GO:0044615,GO:0006611,GO:0051028,GO:0016925,GO:0006405,GO:0006406,GO:0043657,GO:0005654,GO:0006810,GO:0043488,GO:0005634,GO:1990876,GO:0015031,GO:0060964,GO:0005925,GO:0006110,GO:0005643,GO:0005829,GO:0006606,GO:0005515,GO:0008139,GO:0005049,GO:0007077,GO:0044613,GO:0075733,GO:0043231	0.924762	0.03	32	chr2:32020258:32020357:+@chr2:32025243:32025318:+@chr2:32026848:32026926:+	Nup214	GO:0005643,GO:0051028,GO:1990876,GO:0005622,GO:0006406,GO:0051726,GO:0044615,GO:0006611,GO:0006606,GO:0015031,GO:0006810,GO:0005634,GO:0017056,GO:0008139,GO:0005049,GO:0044613,GO:0005487,GO:0005925,GO:0043231	0.982222	0.02	218	-0.0574603	chr9	131187288	131187364	+	chr2	32025242	32025318	+	23	25	ctctgagtg	1.22688	0.935882	19	21	gtctcagca	0.406683	0.684295	10.21	9.95	8.63	8.63	9.05	9.63	8.94	8.83	6.21	7.5	7.48	7.48	constitutive	constitutive
chr1:29058589:29058645:+@chr1:29060422:29060484:+@chr1:29064982:29065158:+	EPB41	GO:0051301,GO:0009898,GO:0030863,GO:0005856,GO:0005886,GO:0030054,GO:0005516,GO:0008092,GO:0030036,GO:0005198,GO:0043234,GO:0030866,GO:0008022,GO:1904778,GO:0014731,GO:0016020,GO:0006810,GO:0005737,GO:0016021,GO:0014069,GO:0005634,GO:0005200,GO:0005545,GO:0007049,GO:0006461,GO:0003779,GO:0032092,GO:0051219,GO:0005938,GO:0047485,GO:0099738,GO:0005829,GO:0008360,GO:0031032,GO:0005515,GO:0030507	0.748571	0.16	208	chr4:131964131:131964187:-@chr4:131962924:131962986:-@chr4:131957643:131957819:-	Epb41	GO:0051301,GO:0009898,GO:0030863,GO:0005856,GO:0005886,GO:0030054,GO:0005516,GO:0008092,GO:0030036,GO:0005198,GO:0043234,GO:0030866,GO:0008022,GO:1904778,GO:0016020,GO:0006810,GO:0005737,GO:0016021,GO:0014069,GO:0005634,GO:0005200,GO:0005545,GO:0007049,GO:0006461,GO:0003779,GO:0032092,GO:0051219,GO:0005938,GO:0047485,GO:0099738,GO:0005829,GO:0008360,GO:0031032,GO:0015629,GO:0030507	0.488	0.11	590	0.260571	chr1	29060421	29060484	+	chr4	131962923	131962986	-	54	42	ttttaattt	-0.995102	0.991488	53	41	ttttaattt	-0.995102	0.981203	10.02	10.75	6.36	6.36	11.66	10.43	6.05	6.05	9.26	8.59	7.44	7.44	alternative	alternative
chr12:94297316:94297423:+@chr12:94298632:94298795:+@chr12:94300910:94301057:+	PLXNC1	GO:0017154,GO:0007155,GO:0043087,GO:0071526,GO:0007165,GO:0007162,GO:0005886,GO:0008360,GO:0016020,GO:0050772,GO:0005515,GO:0005102,GO:0016021	0.936667	0.04	97	chr10:94799271:94799378:-@chr10:94797984:94798147:-@chr10:94796370:94796517:-	Plxnc1	GO:0017154,GO:0043087,GO:0071526,GO:0007165,GO:0007162,GO:0008360,GO:0016020,GO:0050772,GO:0016021	0.985556	0.01	368	-0.0488889	chr12	94298631	94298795	+	chr10	94797983	94798147	-	38	18	atctgatgt	1.87258	1.38916	20	22	atctcagcc	0.449251	1.06211	10.72	13.35	6.71	6.71	7.74	8.94	10.51	10.51	12	13.31	7.56	7.56	constitutive	constitutive
chr9:137618992:137619049:+@chr9:137710967:137711030:+@chr9:137716626:137717182:+	EHMT1	GO:0070742,GO:0016569,GO:0032259,GO:0008168,GO:0002039,GO:0034968,GO:0060992,GO:0016604,GO:0016279,GO:0005654,GO:0016740,GO:0008270,GO:0016571,GO:0016020,GO:0016021,GO:0006306,GO:0006325,GO:0018027,GO:0005634,GO:0018026,GO:0018024,GO:0046976,GO:0046974,GO:0000122,GO:0046872,GO:0051567,GO:0070734,GO:0045892,GO:0005515,GO:1901796,GO:0009790,GO:0005694	0.877059	0.06	289	chr2:24919554:24919609:-@chr2:24887003:24887069:-@chr2:24884146:24884702:-	Ehmt1	GO:0070742,GO:0016569,GO:0032259,GO:0008168,GO:0002039,GO:0034968,GO:0060992,GO:0016604,GO:0016279,GO:0005654,GO:0016740,GO:0008270,GO:0016571,GO:0006306,GO:0006325,GO:0018027,GO:0005634,GO:0018026,GO:0018024,GO:0046976,GO:0046974,GO:0000122,GO:0046872,GO:0051567,GO:0070734,GO:0045892,GO:0005515,GO:0009790,GO:0005694	0.94125	0.03	1288	-0.0641912	chr9	137710966	137711030	+	chr2	24887002	24887069	-	47	24	ggctgacgg	3.15119	1.90919	60	51	ccctgatgt	2.81781	1.69607	12.16	11	9.16	9.06	6.47	10.83	5.99	5.99	-29.96	-16.99	8.7	8.41	alternative	constitutive
chr3:184245468:184245615:-@chr3:184245198:184245358:-@chr3:184244601:184244721:-	ALG3	GO:0016757,GO:0005789,GO:0000033,GO:0006486,GO:0016758,GO:0016740,GO:0005783,GO:0052925,GO:0097502,GO:0006488,GO:0016020,GO:0005515,GO:0016021	0.936667	0.03	75	chr16:20608742:20608889:-@chr16:20608486:20608646:-@chr16:20607764:20607884:-	Alg3	GO:0016757,GO:0005789,GO:0000033,GO:0006486,GO:0016758,GO:0016740,GO:0005783,GO:0052925,GO:0097502,GO:0016020,GO:0016021	0.927778	0.03	543	0.00888889	chr3	184245197	184245358	-	chr16	20608485	20608646	-	33	30	agctgacct	3.17204	2.23013	24	21	agctgacgt	2.89419	1.44437	13.49	7.21	2.31	7.41	5.67	9.98	8.63	8.63	12.41	9.69	10.47	10.47	constitutive	constitutive
chr3:45705135:45705209:+@chr3:45706780:45706907:+@chr3:45709498:45709647:+	SACM1L	GO:0000139,GO:0030176,GO:0005789,GO:0032281,GO:0004438,GO:0008150,GO:0005783,GO:0046856,GO:0016020,GO:0034596,GO:0005515,GO:0034593,GO:0016021,GO:0016787,GO:0042578,GO:0043812,GO:0005794,GO:0016791,GO:0006661	0.918222	0.04	103	chr9:123546984:123547058:+@chr9:123548862:123548989:+@chr9:123552668:123552817:+	Sacm1l	GO:0030176,GO:0005789,GO:0004438,GO:0008150,GO:0005783,GO:0046856,GO:0016020,GO:0034593,GO:0016021,GO:0016787,GO:0042578,GO:0043812,GO:0005794,GO:0016791,GO:0032281	0.988889	0	505	-0.0706667	chr3	45706779	45706907	+	chr9	123548861	123548989	+	43	26	taattatgt	-1.22946	0.199572	47	49	tcctcagcc	0.845769	1.35304	9.2	11.35	10.77	10.77	7.67	11.03	9.04	9.04	8.35	8.73	10.77	10.77	constitutive	constitutive
chr19:49172009:49172108:+@chr19:49181349:49181461:+@chr19:49182578:49182922:+	TRPM4	GO:1904199,GO:0005886,GO:0005516,GO:0010460,GO:0000166,GO:1903949,GO:0002724,GO:0098911,GO:0055085,GO:0098719,GO:0006811,GO:0005262,GO:0034706,GO:0016925,GO:0005216,GO:0086047,GO:1904179,GO:0042310,GO:0005654,GO:0005783,GO:0002376,GO:0002250,GO:0090263,GO:0016020,GO:0006810,GO:0005272,GO:0045668,GO:0016021,GO:0005227,GO:0061337,GO:0070588,GO:0043025,GO:0002407,GO:0098655,GO:0006812,GO:0086045,GO:…	0.663529	0.17	54	chr7:45321788:45321887:-@chr7:45319242:45319354:-@chr7:45318339:45318680:-	Trpm4	GO:1904199,GO:0005886,GO:0005516,GO:0010460,GO:0000166,GO:1903949,GO:0002724,GO:0098911,GO:0055085,GO:0098719,GO:0006811,GO:0005262,GO:0034706,GO:0016925,GO:0005216,GO:0086047,GO:1904179,GO:0005654,GO:0002376,GO:0005783,GO:0042310,GO:0002250,GO:0090263,GO:0016020,GO:0006810,GO:0045668,GO:0016021,GO:0005227,GO:0061337,GO:0070588,GO:0034765,GO:0045600,GO:0043025,GO:0002407,GO:0098655,GO:0006812,GO:…	0.96	0.03	319	-0.296471	chr19	49181348	49181461	+	chr7	45319241	45319354	-	50	33	ccctgactt	3.08475	2.35636	27	29	ccctgagcc	1.85844	1.71398	7.58	10.25	8.48	8.48	5.95	8.72	5.87	6.17	5.15	5.81	4.51	9.45	alternative	constitutive	human-exclusive
chr11:46369494:46369550:+@chr11:46369941:46370009:+@chr11:46371313:46371384:+	DGKZ	GO:0005622,GO:0035556,GO:0005886,GO:0016310,GO:0000166,GO:0016477,GO:0003951,GO:0016740,GO:0016020,GO:0016301,GO:0005737,GO:0030168,GO:0005634,GO:0016607,GO:0008152,GO:0004143,GO:0046339,GO:0030027,GO:0046872,GO:0046486,GO:0007205,GO:0046834,GO:0005524,GO:0005515	0.944043	0.03	347	chr2:91942628:91942684:-@chr2:91942290:91942358:-@chr2:91940965:91941036:-	Dgkz	GO:0005622,GO:0004857,GO:0035556,GO:0005886,GO:0031571,GO:0016310,GO:0000166,GO:0045930,GO:0046580,GO:0003951,GO:0016740,GO:0008022,GO:0016020,GO:0001727,GO:0016301,GO:0005737,GO:0005634,GO:0016607,GO:0008152,GO:0004143,GO:0046339,GO:0030027,GO:0046872,GO:0046486,GO:0007205,GO:0043086,GO:0046834,GO:0005524,GO:0005515	0.997778	0	2263	-0.0537352	chr11	46369940	46370009	+	chr2	91942289	91942358	-	25	31	ccctcaccc	3.06645	1.52723	52	30	ccctcaccc	3.06645	1.94657	9.97	8.58	8.68	10.51	11.02	10.36	7.39	9.07	8.2	7.01	11.08	11.08	constitutive	constitutive
chr10:102502600:102502711:-@chr10:102490549:102490613:-@chr10:102489063:102489138:-	ACTR1A	GO:0016192,GO:0005856,GO:0005813,GO:0000166,GO:0010389,GO:0005875,GO:0019886,GO:0070062,GO:0005737,GO:0007283,GO:0005815,GO:0000086,GO:0002177,GO:0005938,GO:0097711,GO:0099738,GO:0030137,GO:0005814,GO:0006888,GO:0005829,GO:0005524,GO:0015630,GO:0005515,GO:0005869,GO:0043209	0.97617	0.01	540	chr19:46395630:46395735:-@chr19:46387452:46387516:-@chr19:46385013:46385088:-	Actr1a	GO:0099738,GO:0030137,GO:0005814,GO:0005856,GO:0070062,GO:0007283,GO:0005813,GO:0005524,GO:0000166,GO:0015630,GO:0005815,GO:0005737,GO:0002177,GO:0005869,GO:0005938,GO:0043209	0.997778	0	2358	-0.0216076	chr10	102490548	102490613	-	chr19	46387451	46387516	-	34	29	ttctgactc	3.19266	2.41044	36	25	ctctcactt	1.61533	1.6529	11.97	12.99	8.78	8.78	9.44	10.87	8.88	8.88	-18.01	-12.71	9.54	9.54	constitutive	constitutive
chr7:107904958:107905058:+@chr7:107905361:107905504:+@chr7:107906267:107906368:+	DLD	GO:0007568,GO:0016668,GO:0045254,GO:0006508,GO:0004148,GO:0048240,GO:0001669,GO:0045454,GO:0005654,GO:0005759,GO:0006554,GO:0016491,GO:0006086,GO:0043159,GO:0009106,GO:0006120,GO:0051287,GO:0009083,GO:0043544,GO:0045252,GO:0010510,GO:0034604,GO:0006090,GO:0005929,GO:0031410,GO:0034641,GO:0042995,GO:0007369,GO:0061732,GO:0006099,GO:0050660,GO:0005739,GO:0031514,GO:0006103,GO:0051068,GO:0055114,GO:…	0.985319	0.01	265	chr12:31341378:31341478:-@chr12:31340864:31341007:-@chr12:31340280:31340381:-	Dld	GO:0007568,GO:0016668,GO:0045254,GO:0006508,GO:0004148,GO:0048240,GO:0001669,GO:0045454,GO:0005654,GO:0005759,GO:0016491,GO:0006086,GO:0043159,GO:0009106,GO:0006120,GO:0051287,GO:0043544,GO:0045252,GO:0034604,GO:0005929,GO:0031410,GO:0042995,GO:0007369,GO:0061732,GO:0050660,GO:0005739,GO:0031514,GO:0006103,GO:0051068,GO:0055114,GO:0042391,GO:0043209	0.998889	0	1219	-0.0135697	chr7	107905360	107905504	+	chr12	31340863	31341007	-	14	72	gagtaattt	-0.154378	0.726875	45	17	ttgtaaaca	-0.128711	0.462555	0.33	2.11	5.46	5.46	11.46	10.08	10.47	9.45	0.23	2.29	8.68	8.46	constitutive	constitutive
chr17:49805363:49805445:+@chr17:49809119:49809208:+@chr17:49811476:49811574:+	KAT7	GO:0044212,GO:0043982,GO:0016569,GO:0016747,GO:0003700,GO:0043966,GO:0005654,GO:0016740,GO:0008270,GO:0006351,GO:0003688,GO:0006260,GO:0004402,GO:0005634,GO:0016573,GO:0043981,GO:0031098,GO:0072720,GO:0045944,GO:0072710,GO:0043983,GO:0000123,GO:0090240,GO:0046872,GO:0006355,GO:0072739,GO:0005829,GO:0072708,GO:1900182,GO:0005515,GO:0072716,GO:0016746	0.542391	0.09	81	chr11:95294563:95294645:-@chr11:95291520:95291609:-@chr11:95289772:95289870:-	Kat7	GO:0044212,GO:0043982,GO:0016569,GO:0016747,GO:0003700,GO:0043966,GO:0016740,GO:0005654,GO:0008270,GO:0006351,GO:0003688,GO:0006260,GO:0004402,GO:0005634,GO:0016573,GO:0043981,GO:0031098,GO:0072720,GO:0045944,GO:0072710,GO:0043983,GO:0000123,GO:0090240,GO:0006355,GO:0046872,GO:0072739,GO:0005829,GO:1900182,GO:0072708,GO:0072716,GO:0016746	0.538889	0.08	293	0.00350242	chr17	49809118	49809208	+	chr11	95291519	95291609	-	31	19	tattgacgt	2.04267	0.499958	31	19	tattgacat	1.16153	0.154951	6.65	6.19	9.99	9.99	12.79	9.29	7.61	9.33	10.51	10.51	8.83	10.19	alternative	alternative
chr1:248858131:248858321:-@chr1:248857828:248857859:-@chr1:248857234:248857436:-	ZNF692	GO:0046872,GO:0006355,GO:0000978,GO:0003677,GO:0001078,GO:0006351,GO:0005730,GO:0000122,GO:0003676,GO:0005634	0.113333	0.02	198	chr11:58307574:58307761:+@chr11:58307973:58308004:+@chr11:58308795:58309058:+	Zfp692	GO:0046872,GO:0006355,GO:0000978,GO:0008150,GO:0003677,GO:0001078,GO:0006351,GO:0005730,GO:0000122,GO:0003676,GO:0005634	0.99	0.01	1749	-0.876667	chr1	248857827	248857859	-	chr11	58307972	58308004	+	29	24	tcctgacct	3.57645	2.33686	14	22	agctgacac	2.5672	1.3335	10.09	7	10.28	10.28	9.46	8.81	9.88	10.47	6	9.12	3.38	3.38	alternative	constitutive	human-exclusive
chr12:56286595:56286645:-@chr12:56285916:56286023:-@chr12:56283792:56283857:-	CS	GO:0016021,GO:0003723,GO:0004108,GO:0006099,GO:0016740,GO:0005739,GO:0005759,GO:0070062,GO:0046912,GO:0016020,GO:0005975,GO:0006101,GO:0005634	0.942979	0.03	160	chr10:128349753:128349803:+@chr10:128350433:128350540:+@chr10:128351199:128351264:+	Cs	GO:0003723,GO:0004108,GO:0070062,GO:0016740,GO:0005739,GO:0006099,GO:0005759,GO:0046912,GO:0005975,GO:0006101,GO:0005634	0.993333	0.01	1425	-0.0503546	chr12	56285915	56286023	-	chr10	128350432	128350540	+	21	23	tgcttagtc	-0.807686	0.627968	41	22	acttaactc	0.54148	1.18015	10.98	9.94	9.33	9.48	10.11	9.97	10.06	10.06	11.69	11.81	10.38	10.65	constitutive	constitutive
chr3:9662267:9662375:+@chr3:9668719:9668794:+@chr3:9669432:9669492:+	MTMR14	GO:0004722,GO:0004438,GO:0006470,GO:0005829,GO:0016236,GO:0004725,GO:0035335,GO:0001726,GO:0005515,GO:0048471,GO:0005737,GO:0016787,GO:0016311,GO:0052629,GO:0006661	0.919474	0.03	42	chr6:113249871:113249979:+@chr6:113253731:113253806:+@chr6:113254090:113254150:+	Mtmr14	GO:0004725,GO:0035335,GO:0001726,GO:0048471,GO:0005737,GO:0016787,GO:0016311,GO:0004438	0.973333	0.02	179	-0.0538596	chr3	9668718	9668794	+	chr6	113253730	113253806	+	38	27	atctgaccg	3.50413	1.34673	34	21	tcctgacgt	3.2986	1.96925	6.43	8.22	6.6	6.6	3.79	7.94	7.03	7.03	9.23	7.28	10.51	10.51	constitutive	constitutive
chr8:140752232:140752316:-@chr8:140746760:140746860:-@chr8:140744652:140744767:-	PTK2	GO:0022408,GO:0005856,GO:0000166,GO:0007411,GO:0030010,GO:0046621,GO:0000226,GO:0016740,GO:0007275,GO:0043087,GO:0001890,GO:0051493,GO:0051964,GO:0005829,GO:0008360,GO:0010594,GO:0097194,GO:0007179,GO:0045667,GO:0016020,GO:0016301,GO:0001932,GO:0060396,GO:0007229,GO:0016324,GO:0043542,GO:0033628,GO:0030027,GO:0005815,GO:0004672,GO:0006468,GO:0010632,GO:0005938,GO:0048870,GO:0042169,GO:0051893,GO:…	0.985106	0.01	305	chr15:73268809:73268893:-@chr15:73266102:73266202:-@chr15:73264214:73264329:-	Ptk2	GO:0022408,GO:0007155,GO:0045087,GO:0005856,GO:0005886,GO:0030054,GO:0018108,GO:0046777,GO:0040023,GO:0016310,GO:0000166,GO:0071560,GO:0007411,GO:0046621,GO:0045860,GO:0000226,GO:0007179,GO:0001725,GO:0030198,GO:0050771,GO:0045667,GO:0048013,GO:0043066,GO:0016740,GO:0021955,GO:2000060,GO:0007275,GO:0016020,GO:0048471,GO:0005102,GO:0001932,GO:0016301,GO:0005737,GO:0005634,GO:0019901,GO:0060396,GO:…	0.981111	0.01	459	0.00399527	chr8	140746759	140746860	-	chr15	73266101	73266202	-	14	23	gaataacta	0.784884	0.415135	15	22	gattaatgg	0.909357	0.627747	0.49	2.19	7.67	7.3	4.33	5.53	10.77	11.08	4.93	5.6	7.52	7.52	constitutive	constitutive
chr12:32707367:32707413:+@chr12:32718643:32718763:+@chr12:32720664:32720795:+	DNM1L	GO:0090149,GO:0051259,GO:0048312,GO:0050714,GO:0090650,GO:0045202,GO:0030054,GO:0043653,GO:0070585,GO:1904579,GO:0000166,GO:0061003,GO:0031966,GO:0000266,GO:0061025,GO:0051433,GO:0043547,GO:0001836,GO:0030742,GO:0017137,GO:0032459,GO:0012505,GO:0051289,GO:0030276,GO:2000302,GO:0005096,GO:1903146,GO:0005905,GO:0016559,GO:0000139,GO:0043234,GO:0005783,GO:0016020,GO:0042803,GO:0048471,GO:1990910,GO:…	0.971702	0.01	220	chr16:16341422:16341468:-@chr16:16333829:16333949:-@chr16:16332001:16332132:-	Dnm1l	GO:0090149,GO:0050714,GO:0051259,GO:0048312,GO:0090650,GO:0045202,GO:0030054,GO:0043653,GO:0070585,GO:1904579,GO:0000166,GO:0061003,GO:0031966,GO:0000266,GO:0042802,GO:0061025,GO:0001836,GO:0051433,GO:0030742,GO:0017137,GO:0051289,GO:0012505,GO:0032459,GO:0030276,GO:2000302,GO:0000139,GO:1903146,GO:0005905,GO:0016559,GO:0043234,GO:0005783,GO:0016020,GO:0042803,GO:0048471,GO:1990910,GO:0005737,GO:…	0.984444	0.01	567	-0.0127423	chr12	32718642	32718763	+	chr16	16333828	16333949	-	61	66	cactaaata	0.647351	0.599767	73	37	ttttaatgg	0.250164	1.01392	9.26	9	4.9	4.9	7.55	7.3	8.55	6.25	9.77	10.18	7.46	7.46	constitutive	constitutive
chr11:112075567:112075643:+@chr11:112078215:112078315:+@chr11:112080409:112080558:+	C11orf57	GO:0005515	0.953636	0.03	120	chr9:50615483:50615559:-@chr9:50612377:50612477:-@chr9:50610300:50610449:-	AU019823	GO:0003674,GO:0005575,GO:0008150	0.976667	0.01	175	-0.0230303	chr11	112078214	112078315	+	chr9	50612376	50612477	-	34	32	tagtaactt	1.38425	1.55756	34	53	ctgtaatgc	1.71257	0.767486	7.03	5.51	5.73	5.73	10.92	9.18	7.44	7.44	8.18	8.82	6.03	10.08	constitutive	constitutive
chr11:27700971:27701053:-@chr11:27674060:27674342:-@chr11:27654893:27658585:-	BDNF	GO:0043524,GO:0005576,GO:0008083,GO:0051965,GO:0007411,GO:1900122,GO:0031550,GO:0010832,GO:0048471,GO:0005102,GO:0005737,GO:0048668,GO:0007399,GO:0031547,GO:0005169,GO:0016607,GO:0007416,GO:0031410,GO:0048672,GO:0007267,GO:0005739,GO:2000008	0.0762162	0.06	764	chr2:109693027:109693107:+@chr2:109709383:109709661:+@chr2:109723382:109727043:+	Bdnf	GO:0001662,GO:0001657,GO:0097484,GO:0043523,GO:0042596,GO:0030425,GO:0043524,GO:0005576,GO:0048670,GO:0008083,GO:0021675,GO:0051965,GO:0033138,GO:0007411,GO:0042490,GO:1900122,GO:0005615,GO:0048839,GO:0007412,GO:0046668,GO:0061193,GO:0043066,GO:0019222,GO:0008038,GO:0007406,GO:0098794,GO:0060548,GO:0005102,GO:0005737,GO:0048471,GO:0048668,GO:0030424,GO:0007169,GO:0005169,GO:0051091,GO:0016607,GO:…	0.03	0.01	1811	0.0462162	chr11	27674059	27674342	-	chr2	109709382	109709661	+	20	25	aagtaatga	0.162422	0.635805	21	23	taatgagcg	-0.0149375	0.661647	8.49	-15.46	10.47	9.6	12.45	11.97	-20.43	-23.94	-29	-30.97	6.64	6.64	alternative	alternative
chr15:43135512:43135649:+@chr15:43146493:43146634:+@chr15:43148755:43148879:+	TMEM62	GO:0016787,GO:0016020,GO:0016021	0.711538	0.11	67	chr2:120979131:120979268:+@chr2:120984334:120984475:+@chr2:120986583:120986707:+	Tmem62	GO:0003674,GO:0008150,GO:0016020,GO:0005575,GO:0016021,GO:0016787	0.962222	0.02	230	-0.250684	chr15	43146492	43146634	+	chr2	120984333	120984475	+	47	26	cactaacac	3.44012	2.33492	21	24	cactaaagc	1.36709	1.21967	11.42	11.38	3.97	8.55	8.51	10.73	7.66	4.74	5.65	6.8	9.48	6.41	alternative	constitutive	human-exclusive
chr15:84652714:84652802:-@chr15:84648537:84648625:-@chr15:84647890:84647954:-	WDR73	GO:0005856,GO:0005829,GO:0000922,GO:0005819,GO:0032154,GO:0005737	0.934483	0.02	53	chr7:80900348:80900436:-@chr7:80898503:80898591:-@chr7:80897923:80897987:-	Wdr73	GO:0003674,GO:0005856,GO:0008150,GO:0005829,GO:0005575,GO:0000922,GO:0005819,GO:0005737,GO:0032154	0.826667	0.06	173	0.107816	chr15	84648536	84648625	-	chr7	80898502	80898591	-	33	24	ctctgattg	1.70009	1.19388	29	25	gtctgattg	1.4819	1.45656	9.29	9.64	9.99	9.99	8.39	10.17	8.95	11.45	12.08	6.88	9.01	8.63	constitutive	alternative
chr5:150404680:150404767:-@chr5:150403121:150403312:-@chr5:150402563:150402625:-	CD74	GO:0005622,GO:0002830,GO:0035691,GO:0005771,GO:0000139,GO:0045060,GO:0043518,GO:0002376,GO:0070062,GO:0023026,GO:0008283,GO:0060907,GO:0051085,GO:0044183,GO:0048146,GO:0019955,GO:0045059,GO:0043410,GO:0043123,GO:0045657,GO:0019882,GO:0004896,GO:0006952,GO:0043030,GO:0045582,GO:0006886,GO:0035693,GO:0009897,GO:0030666,GO:0019886,GO:2000343,GO:0050731,GO:0005765,GO:0016020,GO:0005773,GO:0002792,GO:…	0.2745	0.06	193	chr18:60810328:60810418:+@chr18:60811294:60811485:+@chr18:60811859:60811921:+	Cd74	GO:0045582,GO:0090023,GO:0042613,GO:0002830,GO:0035691,GO:0006886,GO:0007165,GO:0005886,GO:0035693,GO:0009897,GO:0005771,GO:0042658,GO:0019886,GO:0043518,GO:0045060,GO:0033674,GO:0030890,GO:2000343,GO:0043066,GO:0045581,GO:0050731,GO:0070062,GO:0002376,GO:0005783,GO:0070374,GO:0002250,GO:0023026,GO:0016020,GO:0042609,GO:0008283,GO:0051085,GO:0016021,GO:0044183,GO:0050998,GO:0060907,GO:0005773,GO:…	0.221429	0.05	62	0.0530714	chr5	150403120	150403312	-	chr18	60811293	60811485	+	41	34	cactcactc	2.43136	1.74793	33	22	cactcactg	2.38375	1.69581	4.8	6.05	8.15	8.15	8.41	9.37	11.08	10.51	7.57	6.89	8.04	7.87	alternative	alternative
chr2:214414114:214414583:+@chr2:214436629:214436758:+@chr2:214575672:214578959:+	VWC2L	GO:0030514,GO:0005615,GO:0045202,GO:0030054,GO:0005576,GO:0007275,GO:0005515,GO:0045666,GO:0032281	0.852	0.08	367	chr1:70728699:70729168:+@chr1:70750937:70751066:+@chr1:70882067:70885397:+	Vwc2l	GO:0030514,GO:0005615,GO:0045202,GO:0003674,GO:0030054,GO:0005576,GO:0007275,GO:0045666,GO:0032281	0.76	0.13	1007	0.092	chr2	214436628	214436758	+	chr1	70750936	70751066	+	12	19	ggctaattt	0.948451	0.637186	12	19	ggctaattt	0.948451	0.614116	2.14	1.69	9.48	9.48	10.87	10.54	2.99	-18.26	7.03	7.56	9.55	9.11	alternative	alternative
chr3:143022853:143023064:+@chr3:143023975:143024018:+@chr3:143027149:143027253:+	U2SURP	GO:0003723,GO:0000398,GO:0006396,GO:0005654,GO:0005515,GO:0003676,GO:0005634	0.897838	0.05	128	chr9:95489700:95489911:-@chr9:95488746:95488789:-@chr9:95485561:95485665:-	U2surp	GO:0003723,GO:0006396,GO:0005654,GO:0008150,GO:0003676,GO:0005634	0.938889	0.03	498	-0.0410511	chr3	143023974	143024018	+	chr9	95488745	95488789	-	91	41	tactcacat	1.32951	1.21827	91	41	tactcacat	1.32951	1.21827	5.15	5.15	7.87	7.87	9.13	9.13	6.46	6.46	12.1	12.98	8.83	8.83	alternative	constitutive
chr16:70496266:70496431:-@chr16:70490330:70490392:-@chr16:70483853:70483969:-	COG4	GO:0000139,GO:0006888,GO:0032588,GO:0007030,GO:0015031,GO:0000301,GO:0016020,GO:0006810,GO:0005515,GO:0006890,GO:0048213,GO:0005794,GO:0017119	0.93766	0.03	165	chr8:110868202:110868367:+@chr8:110874146:110874208:+@chr8:110879006:110879122:+	Cog4	GO:0000139,GO:0003674,GO:0007030,GO:0015031,GO:0000301,GO:0016020,GO:0006810,GO:0048213,GO:0006890,GO:0005794,GO:0017119	0.994444	0.01	633	-0.0567849	chr16	70490329	70490392	-	chr8	110874145	110874208	+	27	25	aagtcacgt	-0.314748	0.887864	23	30	aagtaacag	0.925527	0.879671	12.13	12.12	8.65	5.99	5.61	8.83	9.88	7.82	7.9	9.24	8.37	10.65	constitutive	constitutive
chr6:89566834:89567096:+@chr6:89595916:89596014:+@chr6:89603029:89603127:+	ANKRD6	GO:0046330,GO:0043231,GO:0090090,GO:0005737,GO:2000096,GO:0005634	0.9	0.04	110	chr4:32860322:32860683:-@chr4:32836335:32836433:-@chr4:32828710:32828808:-	Ankrd6	GO:0046330,GO:0090090,GO:0005515,GO:0005634,GO:0005737,GO:2000096,GO:0043231	0.982222	0.01	321	-0.0822222	chr6	89595915	89596014	+	chr4	32836334	32836433	-	38	15	tgttcattt	-0.935861	0.398108	59	28	ttctaaaac	1.11743	0.858379	7.4	7.62	7.77	9.11	10.96	8.76	10.47	10.47	10.89	-14.18	8.92	8.92	alternative	constitutive
chr6:169755283:169755422:+@chr6:169756338:169756439:+@chr6:169756719:169756808:+	ERMARD	GO:0005789,GO:0003674,GO:0008150,GO:0005783,GO:0007275,GO:0016020,GO:0016021	0.918276	0.03	44	chr17:15043005:15043144:+@chr17:15044323:15044424:+@chr17:15045047:15045136:+	Ermard	GO:0003674,GO:0008150,GO:0016020,GO:0005575,GO:0016021	0.992222	0.02	761	-0.0739464	chr6	169756337	169756439	+	chr17	15044322	15044424	+	33	22	tcctaatat	1.34686	1.09691	21	29	atctgagct	0.809599	0.656456	4.62	8.22	9.11	9.22	9.05	9.78	8.15	10.36	7.48	10.85	3.53	3.11	constitutive	constitutive
chr6:30741792:30741867:-@chr6:30741614:30741704:-@chr6:30741190:30741333:-	FLOT1	GO:0001931,GO:0008180,GO:0030864,GO:2000049,GO:0022617,GO:0005886,GO:0033227,GO:0060355,GO:1901890,GO:0005769,GO:0005911,GO:1901741,GO:0051260,GO:0016600,GO:0071360,GO:0002020,GO:0045807,GO:0042383,GO:0048643,GO:0046982,GO:0070062,GO:0044291,GO:0005765,GO:0016020,GO:0016021,GO:0034451,GO:0005901,GO:0001819,GO:0032226,GO:0005913,GO:0050821,GO:0002090,GO:0007409,GO:0044853,GO:0030027,GO:0034141,GO:…	0.973404	0.02	402	chr17:35824127:35824202:+@chr17:35824279:35824369:+@chr17:35824566:35824709:+	Flot1	GO:0005622,GO:0001931,GO:0008180,GO:0030864,GO:2000049,GO:0022617,GO:0005886,GO:0033227,GO:0060355,GO:1901890,GO:0005769,GO:0005911,GO:1901741,GO:0007411,GO:0051260,GO:0016600,GO:0071360,GO:0002020,GO:0045807,GO:0042383,GO:0048643,GO:0046982,GO:0070062,GO:0044291,GO:0005765,GO:0016020,GO:0034451,GO:0005901,GO:0001819,GO:0032226,GO:0005913,GO:0050821,GO:0002090,GO:0007409,GO:0044853,GO:0006897,GO:…	0.948889	0.02	1013	0.0245154	chr6	30741613	30741704	-	chr17	35824278	35824369	+	62	27	ttcttactg	0.665333	1.33044	51	23	ctcttactg	0.840018	1.28984	12.7	11.92	6.66	10.07	7.53	6.46	3.55	7.81	7.85	4.47	8.99	9.65	constitutive	constitutive
chr19:15184906:15185019:-@chr19:15184295:15184450:-@chr19:15181576:15181801:-	NOTCH3	GO:0045596,GO:0007220,GO:0005886,GO:0005576,GO:0006367,GO:0043235,GO:0030900,GO:0000139,GO:0019899,GO:0005654,GO:0007275,GO:0016020,GO:0050793,GO:0006351,GO:0045665,GO:0016021,GO:0004872,GO:0048663,GO:0005634,GO:0005789,GO:0072104,GO:0045944,GO:0048661,GO:0007219,GO:0000122,GO:0006355,GO:0005509,GO:0030154,GO:0045296,GO:0048844,GO:0005829,GO:0015629,GO:0005515	0.83381	0.07	65	chr17:32150603:32150716:-@chr17:32149975:32150130:-@chr17:32147765:32147990:-	Notch3	GO:0045596,GO:0005886,GO:0043235,GO:0030900,GO:0019899,GO:0005654,GO:0007275,GO:0016020,GO:0050793,GO:0006351,GO:0045665,GO:0016021,GO:0048663,GO:0004872,GO:0005634,GO:0072104,GO:0045944,GO:0048661,GO:0007219,GO:0000122,GO:0006355,GO:0005509,GO:0030154,GO:0045296,GO:0048844,GO:0005829,GO:0015629,GO:0005515,GO:0005887	0.968889	0.04	480	-0.135079	chr19	15184294	15184450	-	chr17	32149974	32150130	-	25	20	gtgtaacct	2.38963	1.79625	48	29	ctgtaacct	2.60783	1.57497	11.33	10.39	8.28	9.09	13.21	8.75	8.07	8.56	10.58	7.26	9.55	7.56	alternative	constitutive
chr17:1627715:1627920:-@chr17:1616562:1616769:-@chr17:1614979:1615034:-	SLC43A2	GO:0003333,GO:0015807,GO:0015804,GO:0005886,GO:1902475,GO:0016020,GO:0006810,GO:0006865,GO:0015175,GO:0016021,GO:0005887,GO:0015179,GO:0015171,GO:0055085	0.938605	0.03	112	chr11:75532588:75532788:+@chr11:75543158:75543365:+@chr11:75544682:75544737:+	Slc43a2	GO:0015807,GO:0015804,GO:0005886,GO:1902475,GO:0016020,GO:0015175,GO:0016021,GO:0005887,GO:0015179,GO:0055085	0.96125	0.02	723	-0.0226453	chr17	1616561	1616769	-	chr11	75543157	75543365	+	23	30	ccctgaggt	0.600181	0.653633	30	93	cagtgagct	0.161432	0.775118	9.23	5.75	8.94	8.94	8.89	7.11	11.45	7.94	5.91	2	9.22	9.22	constitutive	constitutive
chr3:39480040:39480123:+@chr3:39502066:39502275:+@chr3:39513383:39513606:+	MOBP	GO:0017022,GO:0019911,GO:0030864,GO:0005739,GO:0003779,GO:0048471,GO:0005515,GO:0005737,GO:0030050,GO:0007399,GO:0017137,GO:0043209	0.985128	0.01	2708	chr9:120154687:120154765:+@chr9:120167801:120168010:+@chr9:120173151:120176091:+	Mobp	GO:0017022,GO:0019911,GO:0030864,GO:0005739,GO:0003779,GO:0048471,GO:0030050,GO:0005737,GO:0007399,GO:0017137,GO:0043209	1	0	48518	-0.0148718	chr3	39502065	39502275	+	chr9	120167800	120168010	+	61	47	tcctgatgt	2.2691	1.63297	65	53	ccctcacat	1.80385	1.70869	2.21	4.16	9.88	8.83	6.82	7.1	8.7	-15.19	10.34	7.92	7.09	10.88	constitutive	constitutive
chr15:72045724:72046634:-@chr15:72032494:72032588:-@chr15:72027731:72027793:-	MYO9A	GO:0046872,GO:0005096,GO:0005622,GO:0007601,GO:0003774,GO:0007165,GO:0035556,GO:0016459,GO:0005829,GO:0005524,GO:0000166,GO:0016020,GO:0003779,GO:0005515,GO:0016021,GO:0016461,GO:0051056,GO:0043547	0.93	0.03	540	chr9:59779543:59780453:+@chr9:59783471:59783565:+@chr9:59786814:59786876:+	Myo9a	GO:0046872,GO:0005096,GO:0003774,GO:0007165,GO:0035556,GO:0016459,GO:0005524,GO:0000166,GO:0016020,GO:0003779,GO:0016021,GO:0043547	0.95	0.02	410	-0.02	chr15	72032493	72032588	-	chr9	59783470	59783565	+	18	23	aactaatga	1.38914	0.896297	78	60	ccataatgg	0.740477	0.709753	4.78	7.46	10.24	10.24	5.88	9.28	11.34	6.07	8.41	9.82	8.39	10.28	constitutive	constitutive
chr16:70646548:70646975:+@chr16:70654538:70654671:+@chr16:70656602:70656679:+	IL34	GO:0005615,GO:0045087,GO:0002376,GO:0005576,GO:0008284,GO:0005157,GO:0045657,GO:0005125,GO:0001934,GO:0008083,GO:0045651,GO:0006954	0.937632	0.04	261	chr8:110755231:110755650:-@chr8:110749425:110749558:-@chr8:110748663:110748740:-	Il34	GO:0005615,GO:0045087,GO:0002376,GO:0005576,GO:0008284,GO:0045657,GO:0005157,GO:0005125,GO:0001934,GO:0008083,GO:0045651,GO:0006954	0.984444	0.02	2185	-0.0468129	chr16	70654537	70654671	+	chr8	110749424	110749558	-	35	28	tgctcatgt	1.78028	1.26391	33	28	cgctcatcc	1.90073	1.51233	8.79	10.51	5.31	5.31	9.64	10.53	7.54	8.3	11.38	12	7.39	7.94	constitutive	constitutive
chr1:186911248:186911389:+@chr1:186932763:186932899:+@chr1:186939008:186939230:+	PLA2G4A	GO:0006690,GO:0008970,GO:0071236,GO:0006629,GO:0004622,GO:0006644,GO:0004623,GO:0005783,GO:0004620,GO:0005737,GO:0016787,GO:0036148,GO:0005811,GO:0016042,GO:0050482,GO:0005789,GO:0046456,GO:0008152,GO:0036149,GO:0036151,GO:0006654,GO:0005544,GO:0031410,GO:0047498,GO:0005794,GO:0046872,GO:0036150,GO:0042127,GO:0019369,GO:0005509,GO:0036152,GO:0005743,GO:0005829,GO:0035965,GO:0006663,GO:0009395	0.905	0.03	36	chr1:149886147:149886288:-@chr1:149879990:149880126:-@chr1:149872538:149872760:-	Pla2g4a	GO:0071236,GO:0006629,GO:0004622,GO:0004623,GO:0005783,GO:0004620,GO:0005737,GO:0016787,GO:0005811,GO:0016042,GO:0050482,GO:0046456,GO:0008152,GO:0047498,GO:0005544,GO:0031410,GO:0005794,GO:0046872,GO:0005509,GO:0005829,GO:0009395,GO:0042127	0.934286	0.02	82	-0.0292857	chr1	186932762	186932899	+	chr1	149879989	149880126	-	58	61	gactaaagg	0.534986	0.304778	40	48	aattaatct	0.0612464	0.332822	10.96	12.12	6.32	7.07	10.39	8.63	8.62	6.58	7.65	9.58	7.77	7.77	constitutive	constitutive
chr17:13015768:13015832:-@chr17:13014439:13014496:-@chr17:13013207:13013275:-	ELAC2	GO:0046872,GO:0004549,GO:0003723,GO:0042645,GO:0090646,GO:0008033,GO:0004518,GO:0005654,GO:0005759,GO:0005739,GO:0042780,GO:0004519,GO:0042781,GO:0016787,GO:0072684,GO:0005634	0.935238	0.02	47	chr11:64980608:64980672:+@chr11:64981617:64981674:+@chr11:64982756:64982824:+	Elac2	GO:0046872,GO:0004549,GO:0003723,GO:0042645,GO:0008033,GO:0004518,GO:0005654,GO:0005739,GO:0004519,GO:0042781,GO:0016787,GO:0072684,GO:0005634	0.96625	0.01	112	-0.0310119	chr17	13014438	13014496	-	chr11	64981616	64981674	+	56	27	ccataactg	1.58547	1.6241	62	20	acataactt	-0.176114	0.906332	9.91	11.94	7.7	7.43	7.83	11.41	8.34	8.34	10.17	9.28	10.1	10.1	constitutive	constitutive
chr15:72727940:72727994:+@chr15:72729616:72729684:+@chr15:72731305:72731457:+	BBS4	GO:0001917,GO:0045444,GO:0048854,GO:0005856,GO:0032465,GO:0005886,GO:0003777,GO:0010629,GO:0001895,GO:0005813,GO:0051492,GO:0000242,GO:0034464,GO:0071539,GO:0021591,GO:0034260,GO:0045724,GO:0000226,GO:0007286,GO:0060324,GO:0000281,GO:0001843,GO:0001103,GO:0030030,GO:0021987,GO:0038108,GO:0034452,GO:0043014,GO:0016020,GO:0006810,GO:0030837,GO:0005737,GO:0034451,GO:0016021,GO:0007608,GO:0045494,GO:…	0.926905	0.03	47	chr9:59330418:59330472:-@chr9:59328580:59328648:-@chr9:59327456:59327608:-	Bbs4	GO:0001917,GO:0045444,GO:0048854,GO:0005856,GO:0032465,GO:0005886,GO:0003777,GO:0010629,GO:0000242,GO:0005813,GO:0051492,GO:0001895,GO:0034464,GO:0071539,GO:0021591,GO:0000281,GO:0045724,GO:0000226,GO:0060324,GO:0007286,GO:0034260,GO:0001843,GO:0001103,GO:0030030,GO:0021987,GO:0034452,GO:0043014,GO:0038108,GO:0016020,GO:0006810,GO:0030837,GO:0005737,GO:0034451,GO:0007608,GO:0045494,GO:0005634,GO:…	0.988889	0	352	-0.0619841	chr15	72729615	72729684	+	chr9	59328579	59328648	-	59	32	tgctgatgt	2.71721	1.68106	30	32	tgctgaggt	0.499586	0.810106	6.48	6.41	7.04	8.56	9.54	7.58	10.49	9.07	8.06	8.71	9.43	9.43	constitutive	constitutive
chr12:53504698:53504815:+@chr12:53505135:53505262:+@chr12:53505649:53505850:+	TARBP2	GO:0036002,GO:0030423,GO:0006417,GO:0016604,GO:0042802,GO:0010586,GO:0035264,GO:0007286,GO:0003723,GO:0003725,GO:0045070,GO:0019899,GO:0050689,GO:0005654,GO:0006469,GO:0042803,GO:0048471,GO:0005737,GO:0005634,GO:0035280,GO:0030422,GO:0035196,GO:0035068,GO:0035197,GO:0016442,GO:0070578,GO:0045727,GO:0035087,GO:0070883,GO:0047485,GO:0031054,GO:0007338,GO:0005829,GO:0005515,GO:0046782,GO:0031047	0.894412	0.04	122	chr15:102521981:102522098:+@chr15:102522424:102522551:+@chr15:102522849:102523674:+	Tarbp2	GO:0030423,GO:0006417,GO:0035264,GO:0016604,GO:0042802,GO:0007286,GO:0003723,GO:0003725,GO:0045070,GO:0019899,GO:0050689,GO:0005654,GO:0042803,GO:0048471,GO:0005737,GO:0005634,GO:0035280,GO:0030422,GO:0035196,GO:0035068,GO:0035197,GO:0016442,GO:0070578,GO:0045727,GO:0035087,GO:0070883,GO:0047485,GO:0031054,GO:0007338,GO:0005515,GO:0046782,GO:0031047	0.983333	0.01	5505	-0.0889216	chr12	53505134	53505262	+	chr15	102522423	102522551	+	18	27	tcataaccc	1.63871	0.922878	26	23	agttgaaca	-0.804721	0.282243	9	8.12	7.35	8.54	8.19	9.4	5.53	-26.79	8.85	8.4	4.27	4.27	alternative	constitutive
chr1:86704570:86704971:+@chr1:86715724:86715865:+@chr1:86719507:86719635:+	SH3GLB1	GO:0051259,GO:0032465,GO:1903955,GO:1903527,GO:0006915,GO:0042802,GO:0000139,GO:0043234,GO:0034198,GO:0070062,GO:0008654,GO:0016241,GO:0016020,GO:0042803,GO:0005737,GO:0031647,GO:1903778,GO:0005504,GO:0042171,GO:0008289,GO:0048102,GO:0043552,GO:0030496,GO:1900740,GO:0006654,GO:0032801,GO:0031410,GO:0005794,GO:0090148,GO:0005741,GO:0045296,GO:0010508,GO:0032461,GO:0005829,GO:0005739,GO:0006914,GO:…	0.92234	0.06	195	chr3:144719982:144720335:-@chr3:144712587:144712728:-@chr3:144709233:144709361:-	Sh3glb1	GO:0051259,GO:0032465,GO:1903955,GO:1903527,GO:0006915,GO:0042802,GO:0000139,GO:0043234,GO:0034198,GO:0070062,GO:0005783,GO:0008654,GO:0016020,GO:0042803,GO:0005740,GO:0005737,GO:0031647,GO:0042171,GO:0005504,GO:1903778,GO:0008289,GO:0048102,GO:0043552,GO:0030496,GO:1900740,GO:0006654,GO:0032801,GO:0031410,GO:0005794,GO:0090148,GO:0005741,GO:0045296,GO:0010508,GO:0032461,GO:0005829,GO:0005739,GO:…	0.988889	0.01	424	-0.0665485	chr1	86715723	86715865	+	chr3	144712586	144712728	-	33	25	atttaattt	-1.45855	0.210216	40	33	tgtttacat	-1.65694	0.265088	4.54	5.46	7.61	5.26	7.19	8.14	11.01	11.01	-13.19	-24.21	8.63	10.88	constitutive	constitutive
chr10:100185514:100185637:-@chr10:100183756:100183837:-@chr10:100179201:100179247:-	ERLIN1	GO:0008289,GO:0015485,GO:0005789,GO:0045717,GO:0032933,GO:0043234,GO:0006629,GO:0005783,GO:0045541,GO:0030433,GO:0016020,GO:0005515,GO:0016021,GO:0008202,GO:0031625,GO:0008203,GO:0055085	0.928889	0.03	56	chr19:44069272:44069686:-@chr19:44067600:44067681:-@chr19:44063019:44063065:-	Erlin1	GO:0015485,GO:0005789,GO:0045717,GO:0032933,GO:0043234,GO:0005783,GO:0030433,GO:0016020,GO:0016021,GO:0045541,GO:0031625	0.975556	0.02	220	-0.0466667	chr10	100183755	100183837	-	chr19	44067599	44067681	-	48	16	aattgaaac	-0.597157	0.399272	28	71	gagtgaatg	-0.369323	0.427374	5.36	6.01	10.67	10.67	7.82	7.53	10.22	10.22	11.15	-13.35	9.6	9.6	constitutive	constitutive
chr5:77708242:77708347:-@chr5:77693266:77693352:-@chr5:77691241:77691498:-	TBCA	GO:0003723,GO:0006457,GO:0048487,GO:0005856,GO:0070062,GO:0007021,GO:0007023,GO:0015630,GO:0005515,GO:0005730,GO:0005737,GO:0051087,GO:0005874	0.99	0.01	1642	chr13:94832360:94832465:+@chr13:94837108:94837194:+@chr13:94842650:94842899:+	Tbca	GO:0003723,GO:0048487,GO:0005856,GO:0070062,GO:0007021,GO:0007023,GO:0015630,GO:0005730,GO:0005737,GO:0005874	1	0	3836	-0.01	chr5	77693265	77693352	-	chr13	94837107	94837194	+	13	19	gtctcacag	1.36406	0.835706	40	28	atctaacat	2.02151	0.69948	4.08	6.46	5.2	7.79	10.6	10.62	-14.01	-15.21	8.77	7.6	8.59	9.65	constitutive	constitutive
chr7:140382438:140382596:-@chr7:140369590:140369682:-@chr7:140358640:140358785:-	SLC37A3	GO:0030176,GO:0005789,GO:0005829,GO:0005783,GO:0016020,GO:0006810,GO:0005215,GO:0008643,GO:0016021,GO:0055085	0.077	0.03	75	chr6:39366889:39367046:-@chr6:39359950:39360042:-@chr6:39354977:39355122:-	Slc37a3	GO:0030176,GO:0005829,GO:0016020,GO:0006810,GO:0005215,GO:0016021,GO:0055085	0.0175	0.01	324	0.0595	chr7	140369589	140369682	-	chr6	39359949	39360042	-	31	25	gactgacct	3.66037	2.33749	23	21	gagtgactt	1.10732	1.29531	10.26	12.6	10.36	10.36	10.18	9.54	7.73	6.57	9.67	9.97	9.88	9.43	alternative	alternative
chrX:38174160:38174351:-@chrX:38171881:38172057:-@chrX:38164769:38164895:-	SRPX	GO:0007155,GO:2001241,GO:0005783,GO:0006914,GO:0005776,GO:0016020,GO:0001845,GO:0009986,GO:0034976,GO:0060244	0.935625	0.02	53	chrX:10069373:10069564:-@chrX:10067425:10067601:-@chrX:10058953:10059079:-	Srpx	GO:2001241,GO:0005783,GO:0006914,GO:0005776,GO:0001845,GO:0034976,GO:0005515,GO:0060244	0.95	0.05	136	-0.014375	chrX	38171880	38172057	-	chrX	10067424	10067601	-	32	16	atctgattt	0.519878	1.07786	65	16	gtctgattc	1.52951	1.46386	10.69	8.71	8.91	9.14	8.34	3.46	8.82	8.82	7.81	10.44	9.54	9.54	constitutive	constitutive
chr7:43112599:43112937:+@chr7:43243875:43243932:+@chr7:43311763:43312087:+	HECW1	GO:0042787,GO:0043161,GO:0004842,GO:0061630,GO:0016740,GO:0005829,GO:0090090,GO:0016567,GO:0005737	0.672143	0.13	199	chr13:14522824:14523226:-@chr13:14434434:14434491:-@chr13:14377658:14377982:-	Hecw1	GO:0042787,GO:0043161,GO:0004842,GO:0061630,GO:0005829,GO:0016740,GO:0016567,GO:0005737	0.673333	0.11	909	-0.00119048	chr7	43243874	43243932	+	chr13	14434433	14434491	-	25	22	agttaacct	1.64526	0.216883	25	22	agttaacct	1.64526	0.216883	7.77	7.38	8.68	8.68	11.58	11.69	9.27	9.27	-52.76	-23.46	10.22	10.22	alternative	alternative
chr14:49723874:49723952:+@chr14:49725686:49725769:+@chr14:49728926:49729009:+	KLHDC1	GO:0005829,GO:0005737	0.935862	0.02	41	chr12:69253692:69253770:+@chr12:69256175:69256258:+@chr12:69258023:69258106:+	Klhdc1	GO:0003674,GO:0005829,GO:0008150,GO:0005737	0.955	0.02	64	-0.0191379	chr14	49725685	49725769	+	chr12	69256174	69256258	+	24	17	atttaaaac	-1.39647	0.112276	19	23	agctcatag	0.0189829	0.640802	10.42	11.95	9.72	7.31	9.25	9.39	6.32	5.07	8.74	11.46	8.91	9.08	constitutive	constitutive
chr8:91018390:91018513:-@chr8:91008743:91008795:-@chr8:90996654:90996744:-	TMEM55A	GO:0034597,GO:0005765,GO:0046856,GO:0016020,GO:0005764,GO:0031902,GO:0016021,GO:0016787,GO:0005768	0.954894	0.03	112	chr4:14893501:14893624:+@chr4:14902487:14902539:+@chr4:14912432:14912522:+	Tmem55a	GO:0034597,GO:0005765,GO:0046856,GO:0016020,GO:0005764,GO:0031902,GO:0016021,GO:0016787,GO:0005768	0.992222	0.01	638	-0.0373286	chr8	91008742	91008795	-	chr4	14902486	14902539	+	39	41	ttttcagtt	-1.8404	0.513093	42	28	ttttcaaat	-2.07456	0.113559	8.82	9.21	8.62	8.62	7.96	10.49	7.94	7.94	9.6	8.97	10.65	10.65	constitutive	constitutive
chr9:122264603:122264938:+@chr9:122270864:122271075:+@chr9:122280443:122280598:+	MRRF	GO:0006412,GO:0032790,GO:0005759,GO:0005739,GO:0043023,GO:0070126	0.954255	0.02	112	chr2:36136398:36136699:+@chr2:36141446:36141657:+@chr2:36147903:36148058:+	Mrrf	GO:0006412,GO:0032790,GO:0043023,GO:0005739	0.992222	0	1037	-0.0379669	chr9	122270863	122271075	+	chr2	36141445	36141657	+	27	29	tacttagat	-2.13611	0.0690239	24	30	cacttactg	1.06635	1.03157	8.32	8.33	6.38	7.24	5.21	8.28	8.02	8.02	-15.44	-30.41	10.1	10.1	constitutive	constitutive
chr11:99556145:99556269:+@chr11:99819544:99819765:+@chr11:99844852:99844975:+	CNTN5	GO:0007155,GO:0031225,GO:0006501,GO:0007605,GO:0005829,GO:0005886,GO:0005576,GO:0016020	0.845385	0.07	64	chr9:10419036:10419159:-@chr9:10171904:10172122:-@chr9:10145306:10145429:-	Cntn5	GO:0007155,GO:0031225,GO:0007605,GO:0005829,GO:0005886,GO:0016020	0.945714	0.03	142	-0.10033	chr11	99819543	99819765	+	chr9	10171903	10172122	-	26	48	aaataaact	-0.508862	0.478267	26	18	atattactg	-1.28726	0.430689	11.31	10.91	11.01	11.01	11.53	8.03	9.79	8.59	8.87	12.49	8.59	8.59	alternative	constitutive
chr12:118214017:118214110:-@chr12:118212914:118212995:-@chr12:118201296:118201463:-	TAOK3	GO:0046329,GO:0032874,GO:0004674,GO:0005886,GO:0046777,GO:0016310,GO:0000166,GO:0016740,GO:0006469,GO:0016020,GO:0016301,GO:0005737,GO:0006281,GO:0043507,GO:0007399,GO:0000186,GO:0004860,GO:0042981,GO:0004672,GO:0006468,GO:0007095,GO:0006974,GO:0046330,GO:0005524,GO:0005515,GO:0004709,GO:0000165	0.944048	0.03	73	chr5:117215349:117215442:+@chr5:117217159:117217240:+@chr5:117225240:117225407:+	Taok3	GO:0046329,GO:0032874,GO:0004674,GO:0046777,GO:0016310,GO:0000166,GO:0016740,GO:0016301,GO:0005737,GO:0006281,GO:0043507,GO:0007399,GO:0000186,GO:0031098,GO:0007346,GO:0042981,GO:0004672,GO:0006468,GO:0007095,GO:0006974,GO:0046330,GO:0097194,GO:0005524,GO:0004709,GO:0000165	0.96625	0.01	175	-0.0222024	chr12	118212913	118212995	-	chr5	117217158	117217240	+	31	33	ccctgagtt	0.991891	1.28551	39	33	cgctcactg	2.9011	2.01917	6.65	10.73	6.62	6.79	8.34	6.19	6.22	6.22	12.15	11.92	9.48	9.48	constitutive	constitutive
chr7:38909154:38909191:-@chr7:38898091:38898129:-@chr7:38869146:38869253:-	VPS41	GO:0010008,GO:0071439,GO:0016192,GO:0034058,GO:1902774,GO:0005622,GO:0035542,GO:0006886,GO:0042144,GO:0005769,GO:0042802,GO:0005798,GO:0030123,GO:0005765,GO:0033263,GO:0016020,GO:0006810,GO:0008333,GO:0030136,GO:0046907,GO:0045055,GO:0015031,GO:0005764,GO:0031902,GO:0043621,GO:0030897,GO:0031410,GO:0005794,GO:0046872,GO:0008017,GO:0051020,GO:0006914,GO:0015630,GO:0005515,GO:0005770,GO:0006623,GO:…	0.931316	0.03	111	chr13:18717292:18717336:+@chr13:18723188:18723226:+@chr13:18739442:18739546:+	Vps41	GO:0010008,GO:0071439,GO:0016192,GO:0034058,GO:1902774,GO:0035542,GO:0006886,GO:0042144,GO:0005769,GO:0042802,GO:0005798,GO:0030123,GO:0005765,GO:0033263,GO:0016020,GO:0006810,GO:0008333,GO:0030136,GO:0046907,GO:0045055,GO:0015031,GO:0005764,GO:0031902,GO:0043621,GO:0030897,GO:0031410,GO:0005794,GO:0046872,GO:0008017,GO:0051020,GO:0005829,GO:0006914,GO:0015630,GO:0005515,GO:0005770,GO:0006623,GO:…	0.981111	0.01	642	-0.0497953	chr7	38898090	38898129	-	chr13	18723187	18723226	+	72	27	ttctgacca	3.28449	2.33197	39	22	ttctgactc	3.19266	2.19027	9.62	11.53	10.28	10.28	8.25	10.51	10.57	8.99	-19.76	1.83	9.65	7.82	constitutive	constitutive
chr10:100260966:100261044:-@chr10:100256262:100256476:-@chr10:100253421:100253539:-	CWF19L1	GO:0003674,GO:0003824,GO:0005575,GO:0008150	0.926552	0.02	70	chr19:44132086:44132164:-@chr19:44129198:44129412:-@chr19:44127366:44127484:-	Cwf19l1	GO:0003824,GO:0005575,GO:0008150	0.975	0.01	219	-0.0484483	chr10	100256261	100256476	-	chr19	44129197	44129412	-	72	32	ttctgacta	2.29897	1.43748	37	28	gtctaaaac	1.07392	1.20174	7.57	8.29	7	7	5.59	4.2	11.11	8.69	3.63	4.18	7.98	6.38	constitutive	constitutive
chr22:23289517:23289621:+@chr22:23290339:23290413:+@chr22:23292541:23292638:+	BCR	GO:0050766,GO:0004674,GO:0045202,GO:0043114,GO:0051726,GO:0060313,GO:0005622,GO:0007165,GO:0035556,GO:0018108,GO:0005886,GO:0030054,GO:0046777,GO:0003014,GO:0016310,GO:0000166,GO:0050728,GO:0051056,GO:0043547,GO:0005096,GO:0030036,GO:0060216,GO:0050885,GO:0043234,GO:0005085,GO:0019899,GO:0030336,GO:0016740,GO:0070062,GO:0048872,GO:0043314,GO:0007420,GO:0016020,GO:0051171,GO:0016301,GO:0014069,GO:…	0.977447	0.02	173	chr10:75159786:75159890:+@chr10:75160330:75160404:+@chr10:75166045:75166142:+	Bcr	GO:0050766,GO:0045202,GO:0004674,GO:0043114,GO:0051726,GO:0060313,GO:0007165,GO:0035556,GO:0005886,GO:0030054,GO:0046777,GO:0003014,GO:0016310,GO:0000166,GO:0050728,GO:0043547,GO:0005096,GO:0030036,GO:0060216,GO:0050885,GO:0043234,GO:0005085,GO:0030336,GO:0019899,GO:0016740,GO:0070062,GO:0048872,GO:0043314,GO:0007420,GO:0016020,GO:0051171,GO:0016301,GO:0014069,GO:2000378,GO:0005737,GO:0032496,GO:…	0.993333	0	413	-0.0158865	chr22	23290338	23290413	+	chr10	75160329	75160404	+	25	22	agctgacct	3.17204	2.12594	26	22	ggttaacct	2.0097	1.7364	9.75	10.78	10.08	10.08	12.19	9.35	8.41	8.41	8.67	10.08	7.93	8.76	constitutive	constitutive
chr5:177515929:177515989:-@chr5:177515685:177515821:-@chr5:177515186:177515258:-	DDX41	GO:0032479,GO:0010501,GO:0003677,GO:0035458,GO:0000166,GO:0005730,GO:0006915,GO:0005681,GO:0051607,GO:0004386,GO:0008380,GO:0003723,GO:0000398,GO:0005783,GO:0016020,GO:0008283,GO:0005737,GO:0016787,GO:0032481,GO:0005634,GO:0004004,GO:0045944,GO:0071013,GO:0006397,GO:0003676,GO:0046872,GO:0030154,GO:0005829,GO:0005524,GO:0005515	0.952766	0.03	251	chr13:55535559:55535619:-@chr13:55535289:55535425:-@chr13:55534416:55534488:-	Ddx41	GO:0035458,GO:0003677,GO:0010501,GO:0000166,GO:0005730,GO:0005681,GO:0051607,GO:0004386,GO:0008380,GO:0003723,GO:0000398,GO:0005783,GO:0016020,GO:0008283,GO:0016787,GO:0005634,GO:0004004,GO:0045944,GO:0071013,GO:0006397,GO:0003676,GO:0046872,GO:0030154,GO:0005524,GO:0005515	0.978889	0.02	557	-0.0261229	chr5	177515684	177515821	-	chr13	55535288	55535425	-	31	21	tcttgatcc	0.0162912	0.840168	54	83	ccctgacgc	4.18795	2.29294	8.81	6.21	5.3	8.63	4.2	8.82	7.83	8.31	8.03	5.6	9.8	7.53	constitutive	constitutive
chr12:121166058:121166187:+@chr12:121167488:121167624:+@chr12:121175388:121175478:+	P2RX7	GO:0050714,GO:0046931,GO:0045202,GO:0002028,GO:0043132,GO:0001845,GO:0005911,GO:0005639,GO:0045332,GO:0014070,GO:0006509,GO:0017121,GO:0071407,GO:0032963,GO:0045778,GO:0043065,GO:0050830,GO:0010524,GO:0051495,GO:0019233,GO:0043410,GO:0031594,GO:0001530,GO:0045779,GO:0006649,GO:0007166,GO:0042098,GO:0001916,GO:0033198,GO:0009897,GO:0006900,GO:0048705,GO:0016020,GO:0060079,GO:0098794,GO:0042803,GO:…	0.887742	0.05	142	chr5:122664545:122664674:+@chr5:122666144:122666280:+@chr5:122670438:122670528:+	P2rx7	GO:0050714,GO:0046931,GO:0045202,GO:0043132,GO:0001845,GO:0005911,GO:0005639,GO:0045332,GO:0014070,GO:0006509,GO:0017121,GO:0071407,GO:0032963,GO:0045778,GO:0043065,GO:0050830,GO:0010524,GO:0019233,GO:0043410,GO:0031594,GO:0001530,GO:0045779,GO:0006649,GO:0042098,GO:0001916,GO:0033198,GO:0009897,GO:0006900,GO:0048705,GO:0098794,GO:0016020,GO:0060079,GO:0004872,GO:0010628,GO:0045794,GO:0071359,GO:…	0.955	0.02	83	-0.0672581	chr12	121167487	121167624	+	chr5	122666143	122666280	+	23	46	gcgtaactc	1.94846	1.4008	39	37	tagtgacct	2.13818	1.66167	8.7	9.75	8.63	8.88	9.82	12.03	10.43	8.59	5.43	6.24	8.08	8.08	alternative	constitutive
chr3:119498532:119498927:+@chr3:119513641:119513719:+@chr3:119517205:119517315:+	TIMMDC1	GO:0032981,GO:0005743,GO:0031966,GO:0005654,GO:0005739,GO:0016020,GO:0005515,GO:0016021,GO:0005634	0.94383	0.03	380	chr16:38522341:38522663:-@chr16:38505412:38505490:-@chr16:38502562:38502672:-	Timmdc1	GO:0003674,GO:0031966,GO:0008150,GO:0005654,GO:0005739,GO:0016020,GO:0016021,GO:0005634	0.957778	0.04	489	-0.013948	chr3	119513640	119513719	+	chr16	38505411	38505490	-	34	26	atttaatat	-1.10012	0.381211	36	28	atttaatat	-1.10012	0.527772	8.87	8.05	7.79	9.65	9.14	10.36	8.37	8.37	0.75	-22.61	-2.51	-2.51	constitutive	constitutive
chr9:69385795:69385947:+@chr9:69388158:69388450:+@chr9:69391601:69392454:+	FAM189A2	GO:0003674,GO:0008150,GO:0016020,GO:0005575,GO:0016021	0.862353	0.07	192	chr19:23977962:23978114:-@chr19:23975361:23975653:-@chr19:23972750:23973631:-	Fam189a2	GO:0016020,GO:0016021	0.986667	0.01	1382	-0.124314	chr9	69388157	69388450	+	chr19	23975360	23975653	-	41	85	tgttgagtt	-0.558092	0.351364	38	21	tggtgacat	1.47992	1.4412	11.35	11.09	6.3	7.88	9.61	8.4	-27.15	-28.74	8.22	7.6	4.44	4.44	alternative	constitutive
chr5:50667085:50667186:+@chr5:50668071:50668125:+@chr5:50750151:50750188:+	PARP8	GO:0016757,GO:0005622,GO:0016740,GO:0003950	0.915625	0.03	31	chr13:117025176:117025277:-@chr13:117024175:117024229:-@chr13:116938744:116938781:-	Parp8	GO:0016757,GO:0005622,GO:0003674,GO:0016740,GO:0008150,GO:0003950	0.962222	0.02	103	-0.0465972	chr5	50668070	50668125	+	chr13	117024174	117024229	-	25	19	ttttgacgg	1.28559	0.919298	55	19	ttataacac	0.833611	0.756081	9.79	9.31	7.64	7.64	9.07	11.29	9.37	9.37	8.51	8.51	10.67	10.67	constitutive	constitutive
chr2:9961046:9961436:+@chr2:9962455:9962531:+@chr2:9963886:9964042:+	GRHL1	GO:0044212,GO:0002934,GO:0006366,GO:0003677,GO:0008544,GO:0031490,GO:0005654,GO:0007275,GO:0006351,GO:0043565,GO:0005634,GO:0045616,GO:0045944,GO:0061436,GO:0005794,GO:0006355,GO:0000978,GO:0005829,GO:0019216,GO:0001077,GO:0043231	0.0642857	0.01	36	chr12:24581328:24581718:+@chr12:24582885:24582961:+@chr12:24584305:24584461:+	Grhl1	GO:0044212,GO:0002934,GO:0006366,GO:0003677,GO:0008544,GO:0006357,GO:0003700,GO:0031490,GO:0005654,GO:0007275,GO:0006351,GO:0043565,GO:0005634,GO:0045616,GO:0045944,GO:0061436,GO:0005794,GO:0006355,GO:0000978,GO:0005829,GO:0001077,GO:0043231	0.0611111	0.06	159	0.0031746	chr2	9962454	9962531	+	chr12	24582884	24582961	+	27	91	ctgtaagcc	0.313806	0.399609	22	18	ggctcactt	1.33374	0.299875	7.42	6.83	4.95	4.95	11.61	9.22	10.15	10.15	4.61	7.23	10.28	5.13	alternative	alternative
chr17:28856505:28856582:+@chr17:28857939:28857985:+@chr17:28858146:28858207:+	ERAL1	GO:0003723,GO:0005622,GO:0005743,GO:0005829,GO:0005759,GO:0005739,GO:0000028,GO:0042254,GO:0019843,GO:0000166,GO:0016020,GO:0005525,GO:0005515,GO:0043024,GO:0070126,GO:0070125	0.961111	0.02	85	chr11:78077817:78077894:-@chr11:78076233:78076279:-@chr11:78075990:78076051:-	Eral1	GO:0003723,GO:0005622,GO:0005743,GO:0005829,GO:0005759,GO:0005739,GO:0042254,GO:0019843,GO:0000028,GO:0000166,GO:0016020,GO:0005525,GO:0043024	0.98125	0.01	149	-0.0201389	chr17	28857938	28857985	+	chr11	78076232	78076279	-	49	16	atctcactt	0.9772	1.17167	57	50	cattaaaaa	-0.940681	0.311555	9.39	6.94	8.73	6.46	8.54	7.6	1.27	1.2	9.85	6.37	4.29	7.23	constitutive	constitutive
chr9:121281470:121281562:+@chr9:121300056:121300126:+@chr9:121301963:121302167:+	GSN	GO:0016192,GO:0002102,GO:0043312,GO:0042989,GO:0014891,GO:0030864,GO:0005856,GO:0007568,GO:0051593,GO:0005886,GO:0005576,GO:1903909,GO:0001726,GO:0051014,GO:0006915,GO:0019904,GO:0046597,GO:1903923,GO:0005615,GO:0071801,GO:0043234,GO:0051016,GO:0072562,GO:0070062,GO:0031648,GO:0030030,GO:1903903,GO:0045471,GO:0006911,GO:0048471,GO:0005737,GO:0010628,GO:0090527,GO:0005634,GO:0030041,GO:0051127,GO:…	0.315227	0.15	365	chr2:35266820:35266903:+@chr2:35282651:35282721:+@chr2:35283905:35284109:+	Gsn	GO:0016192,GO:0002102,GO:0042989,GO:0007568,GO:0014891,GO:0030864,GO:0005856,GO:0051593,GO:0005886,GO:0005576,GO:1903909,GO:0001726,GO:0051014,GO:0006915,GO:0019904,GO:0046597,GO:1903923,GO:0005615,GO:0071801,GO:0043234,GO:0051016,GO:0072562,GO:0070062,GO:0031648,GO:0030030,GO:1903903,GO:0045471,GO:0006911,GO:0048471,GO:0005737,GO:0010628,GO:0090527,GO:0005634,GO:0030041,GO:0051127,GO:1903689,GO:…	0.1	0.07	943	0.215227	chr9	121300055	121300126	+	chr2	35282650	35282721	+	17	15	gagtaactc	1.9835	1.55049	17	15	gagtaattg	0.387706	0.865418	1.5	0.94	7.4	7.4	8.26	13.42	6.74	6.74	11.7	8.01	7.92	11	alternative	alternative
chr11:8750621:8750725:-@chr11:8729950:8731209:-@chr11:8726073:8726209:-	ST5	GO:0005085,GO:0043547,GO:0017112	0.706452	0.11	206	chr7:109570007:109570111:-@chr7:109556211:109557461:-@chr7:109552975:109553111:-	St5	GO:0005085,GO:0070374,GO:0017112,GO:0005575,GO:0043547	0.961111	0.02	1371	-0.254659	chr11	8729949	8731209	-	chr7	109556210	109557461	-	50	44	cactcactg	2.38375	2.31729	64	57	cactcaccc	2.98569	3.13781	12.18	11.7	9.43	11.08	10.3	11.27	8.84	8.84	8.33	9.39	8.56	8.56	alternative	constitutive	human-exclusive
chr16:68287746:68287871:+@chr16:68290396:68290540:+@chr16:68291209:68291332:+	SLC7A6	GO:0016323,GO:0003333,GO:0006461,GO:0006520,GO:0015807,GO:0005886,GO:1902475,GO:0005887,GO:0016020,GO:0006810,GO:0006865,GO:0016021,GO:0015297,GO:0050900,GO:0015179,GO:0015171,GO:0043231	0.911364	0.03	43	chr8:106189617:106189742:+@chr8:106192339:106192483:+@chr8:106193151:106193274:+	Slc7a6	GO:0016323,GO:0003333,GO:0015807,GO:0005886,GO:1902475,GO:0016020,GO:0006810,GO:0006865,GO:0016021,GO:0015297,GO:0005887,GO:0015179,GO:0015171,GO:0043231	0.977778	0.02	561	-0.0664141	chr16	68290395	68290540	+	chr8	106192338	106192483	+	100	20	ccctcacct	2.96284	2.02069	100	87	ttttaattc	-0.405407	1.88077	12.65	11.29	9.06	9.06	9.73	9.6	8.95	8.95	11.14	12.34	10.45	9.21	constitutive	constitutive
chr12:70310895:70311017:+@chr12:70329423:70329570:+@chr12:70332767:70332846:+	CNOT2	GO:0006977,GO:0030014,GO:0001829,GO:0033147,GO:0005886,GO:0030015,GO:0006417,GO:2000036,GO:0006357,GO:0000288,GO:0007275,GO:0016020,GO:0006351,GO:0090503,GO:0005737,GO:0000289,GO:0005634,GO:0001226,GO:0010606,GO:0000122,GO:0000932,GO:0006355,GO:0001104,GO:0004535,GO:0017148,GO:0005829,GO:0005515,GO:0031047	0.858571	0.13	96	chr10:116527827:116527949:-@chr10:116507041:116507188:-@chr10:116504035:116504114:-	Cnot2	GO:0030014,GO:0001829,GO:0033147,GO:0005886,GO:0006417,GO:2000036,GO:0030015,GO:0000288,GO:0007275,GO:0016020,GO:0006351,GO:0090503,GO:0016021,GO:0005737,GO:0005634,GO:0001226,GO:0010606,GO:0000122,GO:0000932,GO:0006355,GO:0004535,GO:0017148,GO:0005829,GO:0031047	0.98625	0	491	-0.127679	chr12	70329422	70329570	+	chr10	116507040	116507188	-	60	38	tcctgatgg	2.16166	1.06531	60	29	caatgaatt	-0.634353	0.571278	8.2	8.58	7.51	7.51	4.89	4.72	9.88	9.88	6.22	6.2	9.11	9.11	alternative	constitutive
chr21:33867233:33867331:+@chr21:33875354:33875521:+@chr21:33882243:33882455:+	ITSN1	GO:0016032,GO:0048488,GO:0045202,GO:0043524,GO:0035556,GO:0005886,GO:0030054,GO:0051056,GO:0043547,GO:0012505,GO:0042327,GO:0005905,GO:0048013,GO:0005085,GO:0070064,GO:0016020,GO:0016021,GO:0032947,GO:0006750,GO:0006897,GO:0030027,GO:0043065,GO:0019209,GO:0005089,GO:0007264,GO:0051897,GO:0046872,GO:0005509,GO:0042995,GO:0030139,GO:0005829,GO:0035023,GO:0043005,GO:0005524,GO:0004363,GO:0005515,GO:…	0.909355	0.04	111	chr16:91896327:91896425:+@chr16:91899505:91899672:+@chr16:91905287:91905499:+	Itsn1	GO:0045202,GO:0005622,GO:0043524,GO:0035556,GO:0030054,GO:0005886,GO:0043547,GO:0012505,GO:0042327,GO:0005905,GO:0048013,GO:0005085,GO:0070064,GO:0016020,GO:0032947,GO:0006897,GO:0030027,GO:0019209,GO:0005089,GO:0051897,GO:0007264,GO:0046872,GO:0005509,GO:0030139,GO:0042995,GO:0005829,GO:0035023,GO:0043005,GO:0005515	0.99	0	955	-0.0806452	chr21	33875353	33875521	+	chr16	91899504	91899672	+	26	33	gcctaaaag	0.64526	0.478071	19	24	tcctgacaa	1.92072	1.2016	9.35	7.61	6.17	6.17	8.22	9.12	9.49	10.38	5.98	9.23	8.62	10.74	constitutive	constitutive
chr3:14924008:14924138:+@chr3:14926070:14926198:+@chr3:14932577:14932731:+	FGD5	GO:0046847,GO:0005856,GO:0005886,GO:0005769,GO:0001726,GO:0007010,GO:0043547,GO:0032587,GO:0030036,GO:0005085,GO:0005783,GO:0016020,GO:0005737,GO:0043087,GO:0031267,GO:0030027,GO:0005089,GO:0005794,GO:0046872,GO:0042995,GO:0035023,GO:0008360,GO:0005515,GO:0005768	0.9125	0.03	46	chr6:92069368:92069501:+@chr6:92071312:92071440:+@chr6:92074098:92074252:+	Fgd5	GO:0046872,GO:0043547,GO:0005089,GO:0035023	0.9525	0.02	97	-0.04	chr3	14926069	14926198	+	chr6	92071311	92071440	+	78	24	ggctgaccg	3.86067	2.43883	38	28	ttttgactg	1.17255	1.44634	11.69	11.86	4.45	4.54	13.77	12.29	8.65	6.43	2.52	9.77	8.27	10.28	constitutive	constitutive
chr14:54441247:54441391:-@chr14:54436369:54436437:-@chr14:54432108:54432220:-	CNIH1	GO:0000139,GO:0016192,GO:0005789,GO:0006955,GO:0006888,GO:0012507,GO:0033116,GO:0007165,GO:0048208,GO:0005783,GO:0016020,GO:0006810,GO:0016021,GO:0005794	0.975957	0.02	247	chr14:46788183:46788357:-@chr14:46784112:46784180:-@chr14:46780113:46780225:-	Cnih1	GO:0000139,GO:0016192,GO:0005789,GO:0003674,GO:0008150,GO:0005783,GO:0016020,GO:0005575,GO:0006810,GO:0016021,GO:0005794	0.998889	0	2096	-0.0229314	chr14	54436368	54436437	-	chr14	46784111	46784180	-	29	21	tcctaactg	3.07869	2.03769	29	21	tcctaaatg	1.02548	0.511913	9.89	9.22	9.09	7.52	9.11	10.77	7.96	7.96	-14.91	-40.76	9.3	9.3	constitutive	constitutive
chr1:96804800:96804939:+@chr1:96806419:96806452:+@chr1:96806866:96806958:+	PTBP2	GO:0003723,GO:0030426,GO:0006376,GO:2000177,GO:0021510,GO:0043025,GO:0036002,GO:0033119,GO:0006397,GO:0003729,GO:0021549,GO:0005681,GO:0003676,GO:0008380,GO:0005634	0.837333	0.12	111	chr3:119726066:119726205:-@chr3:119724612:119724645:-@chr3:119724094:119724186:-	Ptbp2	GO:0003723,GO:0030426,GO:0006376,GO:2000177,GO:0021510,GO:0043025,GO:0036002,GO:0033119,GO:0006397,GO:0005515,GO:0003729,GO:0021549,GO:0005681,GO:0003676,GO:0008380,GO:0005634	0.948889	0.02	1533	-0.111556	chr1	96806418	96806452	+	chr3	119724611	119724645	-	100	29	gtcttacgc	1.18294	1.3955	100	29	gtcttacgc	1.18294	1.3955	7.74	7.74	9.22	9.22	4.13	4.99	8.85	10.53	7.29	7.29	7.15	7.15	alternative	constitutive
chr3:133229266:133229351:+@chr3:133379752:133381161:+@chr3:133390180:133390334:+	TMEM108	GO:0010008,GO:0097484,GO:0045202,GO:0030425,GO:0097106,GO:1990416,GO:0005886,GO:0030054,GO:0005769,GO:0021542,GO:0098815,GO:0016020,GO:0016021,GO:0014069,GO:0030424,GO:1904115,GO:0031175,GO:0036477,GO:0008090,GO:0003674,GO:0051388,GO:0006898,GO:0045211,GO:0042995,GO:0008150,GO:0005575,GO:0005768	0.913571	0.04	1275	chr9:103609711:103609796:-@chr9:103498802:103500208:-@chr9:103489189:103489343:-	Tmem108	GO:0010008,GO:0097484,GO:0045202,GO:0030425,GO:0097106,GO:1990416,GO:0030054,GO:0005886,GO:0005769,GO:0021542,GO:0098815,GO:0016020,GO:0016021,GO:0030424,GO:0014069,GO:1904115,GO:0031175,GO:0036477,GO:0008090,GO:0051388,GO:0006898,GO:0045211,GO:0042995,GO:0005515,GO:0005768	0.984444	0.02	3292	-0.070873	chr3	133379751	133381161	+	chr9	103498801	103500208	-	33	27	attttacct	-1.86569	0.400686	44	27	tcctcacct	2.41413	2.10044	12.27	11.98	8.56	7.39	9.49	9.43	8.73	8.77	7.62	8.08	8.07	8.07	constitutive	constitutive
chr2:207560226:207560372:+@chr2:207561119:207561160:+@chr2:207567463:207567563:+	CREB1	GO:0044212,GO:0030879,GO:0003705,GO:0007568,GO:0007411,GO:0008542,GO:0021983,GO:0036120,GO:0007409,GO:0045944,GO:0071294,GO:0035035,GO:0000785,GO:0043065,GO:0033363,GO:0000978,GO:0005739,GO:1990763,GO:0035497,GO:0035094,GO:0071363,GO:0016032,GO:0014823,GO:0000790,GO:0006366,GO:0045899,GO:0071398,GO:0048511,GO:0007179,GO:0003690,GO:0046887,GO:1990589,GO:0010944,GO:0001102,GO:0000980,GO:0030544,GO:…	0.417632	0.1	80	chr1:64558503:64558649:+@chr1:64559727:64559768:+@chr1:64566217:64566317:+	Creb1	GO:0044212,GO:0030879,GO:0003705,GO:0007568,GO:0008542,GO:0021983,GO:0036120,GO:0007409,GO:0045944,GO:0071294,GO:0035035,GO:0000785,GO:0043065,GO:0007219,GO:0033363,GO:0000978,GO:0005739,GO:1990763,GO:0035497,GO:0035094,GO:0071363,GO:0000790,GO:0014823,GO:0006366,GO:0045899,GO:0071398,GO:0048511,GO:0007179,GO:0003690,GO:0046887,GO:1990589,GO:0010944,GO:0001102,GO:0000980,GO:0030544,GO:0042493,GO:…	0.204444	0.08	149	0.213187	chr2	207561118	207561160	+	chr1	64559726	64559768	+	29	36	ccataaccc	2.18742	1.93053	30	37	ccataaccc	2.18742	1.96043	8.35	7.85	10.67	10.67	7.97	8.07	9.99	9.8	7.26	12.24	9.8	9.8	alternative	alternative
chr5:10378759:10378832:+@chr5:10381800:10381943:+@chr5:10386994:10387066:+	MARCH6	GO:0044322,GO:0036503,GO:0016567,GO:0070936,GO:0019899,GO:0016740,GO:0005783,GO:1904264,GO:0030433,GO:0008270,GO:0016020,GO:1904380,GO:0016021,GO:1990381,GO:0030176,GO:0005789,GO:0004842,GO:0010498,GO:0046872,GO:0000835,GO:0031624	0.946304	0.03	210	chr15:31505685:31505758:-@chr15:31502720:31502863:-@chr15:31500916:31500988:-	March6	GO:0046872,GO:0030176,GO:0005789,GO:0004842,GO:0019899,GO:0016740,GO:0005783,GO:1904264,GO:0030433,GO:0008270,GO:0016020,GO:0010498,GO:0031624,GO:0016567,GO:0016021,GO:0070936,GO:1990381	0.991111	0.01	832	-0.0448068	chr5	10381799	10381943	+	chr15	31502719	31502863	-	20	22	ctgtaagta	-0.856732	0.522445	18	20	tcctgagta	0.139191	0.677638	7.77	6.7	7.83	7.83	7.46	8.39	9.54	9.54	4.07	3.43	10.08	10.08	constitutive	constitutive
chr12:50143074:50143204:-@chr12:50142053:50142110:-@chr12:50138567:50138617:-	CERS5	GO:0030148,GO:0005789,GO:0031965,GO:0006629,GO:0016740,GO:0005783,GO:0003677,GO:0006665,GO:0016020,GO:0016021,GO:0050291,GO:0046513,GO:0005634	0.822162	0.08	75	chr15:99747037:99747167:-@chr15:99745889:99745946:-@chr15:99741609:99741659:-	Cers5	GO:0030148,GO:0005789,GO:0031965,GO:0006629,GO:0016740,GO:0003677,GO:0005783,GO:0006665,GO:0016020,GO:0016021,GO:0050291,GO:0046513,GO:0005634	0.977778	0.01	252	-0.155616	chr12	50142052	50142110	-	chr15	99745888	99745946	-	37	23	gtctaacct	3.60044	2.30615	37	23	atgtaacct	1.96969	1.67696	9.31	8.33	11.11	11.11	6.87	7.6	9.79	9.79	4.03	3.76	8.31	5.71	alternative	constitutive	human-exclusive
chr2:46915723:46915868:-@chr2:46909023:46909177:-@chr2:46907810:46907969:-	MCFD2	GO:0046872,GO:0000139,GO:0016192,GO:0005789,GO:0005509,GO:0006888,GO:0012507,GO:0033116,GO:0048208,GO:0005783,GO:0015031,GO:0005793,GO:0006810,GO:0005794,GO:0018279	0.518696	0.14	209	chr17:87265835:87265947:-@chr17:87257928:87258089:-@chr17:87257147:87257306:-	Mcfd2	GO:0046872,GO:0016192,GO:0005509,GO:0019752,GO:0003674,GO:0005576,GO:0005783,GO:0015031,GO:0005793,GO:0006810,GO:0005794	0.993333	0.01	1152	-0.474638	chr2	46909022	46909177	-	chr17	87257927	87258089	-	61	38	ctctgatgc	2.85135	2.29722	42	25	gcctcaccg	2.80173	2.0106	10.47	12.12	6.58	5.66	8.02	8.24	9.65	9.65	-24.15	-24.99	9.25	5.97	alternative	constitutive	human-exclusive
chr17:54986142:54986266:+@chr17:54990825:54990957:+@chr17:54999345:54999451:+	STXBP4	GO:0050821,GO:0010838,GO:0019905,GO:0008286,GO:0006605,GO:0015758,GO:0070062,GO:0061178,GO:0005515,GO:0005737,GO:1902808,GO:0006974	0.867778	0.02	35	chr11:90621655:90621782:-@chr11:90619183:90619315:-@chr11:90607345:90607451:-	Stxbp4	GO:0050821,GO:0010838,GO:0019905,GO:0008286,GO:0005622,GO:0006605,GO:0015758,GO:0070062,GO:0061178,GO:0005515,GO:0005737,GO:1902808,GO:0006974	0.944444	0.03	103	-0.0766667	chr17	54990824	54990957	+	chr11	90619182	90619315	-	34	30	gactaacct	3.66094	2.08469	21	16	tgctaatat	1.79497	1.29864	5.66	5.22	8.38	8.14	6.58	10.55	8.77	9.65	8.61	4.02	3.64	8.55	alternative	constitutive
chr17:41982255:41982401:-@chr17:41981855:41982007:-@chr17:41977261:41977323:-	DNAJC7	GO:0070389,GO:0006457,GO:0001671,GO:0005856,GO:0005654,GO:0005829,GO:0070062,GO:0031072,GO:0016020,GO:0005515,GO:0005737,GO:1900034,GO:0032781,GO:0005634	0.988511	0.01	685	chr11:100584552:100584757:-@chr11:100584211:100584363:-@chr11:100583594:100583656:-	Dnajc7	GO:0070389,GO:0005856,GO:0005829,GO:0005654,GO:0070062,GO:0016020,GO:0005737,GO:0031072,GO:0005634	1	0	2795	-0.0114894	chr17	41981854	41982007	-	chr11	100584210	100584363	-	24	26	cactgagtt	0.911131	1.24739	41	45	caataatag	0.368654	0.912188	9.58	5.27	8.95	10.49	9.07	8.03	10.29	10.29	6.56	-3.79	7.1	9.6	constitutive	constitutive
chr19:40729202:40729415:+@chr19:40733160:40733364:+@chr19:40736986:40737087:+	ITPKC	GO:0016607,GO:0016301,GO:0016740,GO:0005829,GO:0005516,GO:0005524,GO:0000166,GO:0016310,GO:0008440,GO:0043647,GO:0005737,GO:0005634	0.818	0.07	69	chr7:27216952:27217165:-@chr7:27214376:27214580:-@chr7:27212960:27213061:-	Itpkc	GO:0016607,GO:0016301,GO:0016740,GO:0005516,GO:0005524,GO:0000166,GO:0016310,GO:0008440,GO:0005515,GO:0005737,GO:0005634	0.965556	0.02	196	-0.147556	chr19	40733159	40733364	+	chr7	27214375	27214580	-	44	19	ttgtcacat	-0.761766	0.429275	41	31	tgctaaatg	1.47359	1.15292	8.17	7.58	9.16	10.57	4.69	9.79	10.1	8.78	7.48	8.58	6.92	9.79	alternative	constitutive
chr9:127399907:127400006:+@chr9:127402557:127402753:+@chr9:127403660:127403803:+	SLC2A8	GO:0008286,GO:0005351,GO:0005536,GO:0005886,GO:0055085,GO:0046323,GO:0008645,GO:0015758,GO:0005765,GO:0008021,GO:0016020,GO:0006810,GO:0005215,GO:0016021,GO:0030665,GO:0022891,GO:0015992,GO:0008643,GO:0055056,GO:0005975,GO:0001666,GO:0031410,GO:0030659,GO:0007141,GO:0005355,GO:0022857,GO:0005887,GO:1904659,GO:0061024	0.803333	0.11	123	chr2:32980002:32980101:-@chr2:32976861:32977060:-@chr2:32976137:32976280:-	Slc2a8	GO:0008286,GO:0005351,GO:0005536,GO:0005886,GO:0015757,GO:0055085,GO:0046323,GO:0015758,GO:0005765,GO:0008021,GO:0016020,GO:0006810,GO:0005215,GO:0016021,GO:0022891,GO:0015992,GO:0008643,GO:0001666,GO:0031410,GO:0015755,GO:0030659,GO:0005354,GO:0007141,GO:0005355,GO:0015284,GO:0022857,GO:0006006,GO:0005887,GO:1904659	0.988889	0.02	901	-0.185556	chr9	127402556	127402753	+	chr2	32976860	32977060	-	23	30	ctctgacgc	3.88085	2.2879	36	28	ggctcaccc	2.47777	1.69641	9.7	8.91	9.22	9.22	-4.92	6.2	8.38	10.57	7.14	5.48	8.73	7.25	alternative	constitutive	human-exclusive
chr7:129657343:129657574:+@chr7:129671429:129671543:+@chr7:129677632:129677758:+	NRF1	GO:0006355,GO:0000978,GO:0007005,GO:0001046,GO:0005654,GO:0005829,GO:0006366,GO:0016491,GO:0003677,GO:0070062,GO:0042803,GO:0055114,GO:0006351,GO:0005515,GO:0045944,GO:0006357,GO:0001077,GO:0006091,GO:0005634	0.930303	0.03	85	chr6:30089915:30090146:+@chr6:30095340:30095454:+@chr6:30098449:30098575:+	Nrf1	GO:0006355,GO:0000978,GO:0007005,GO:0005667,GO:0045944,GO:0005829,GO:0005654,GO:0003677,GO:0006366,GO:0070062,GO:0016491,GO:0001046,GO:0055114,GO:0006351,GO:0005515,GO:0042803,GO:0001077,GO:0003700,GO:0005634	0.987778	0.02	1163	-0.0574747	chr7	129671428	129671543	+	chr6	30095339	30095454	+	20	27	gcctaatct	1.88418	0.525997	37	21	atctcacca	1.65872	1.05187	8.66	7.61	8.99	8.99	11.12	10	10.36	10.36	8.7	6.54	6.13	9.43	constitutive	constitutive
chr2:74657565:74657624:+@chr2:74662732:74662825:+@chr2:74673457:74673576:+	SEMA4F	GO:0045211,GO:0005615,GO:0007267,GO:0030154,GO:0030517,GO:0045202,GO:0005886,GO:0005783,GO:0050919,GO:0007275,GO:0005887,GO:0016020,GO:0031290,GO:0016021,GO:0007411,GO:0007399	0.884167	0.03	65	chr6:82935895:82935954:-@chr6:82930898:82930991:-@chr6:82919563:82919682:-	Sema4f	GO:0045211,GO:0005615,GO:0045202,GO:0030154,GO:0030517,GO:0005886,GO:0005783,GO:0050919,GO:0007275,GO:0016020,GO:0005515,GO:0031290,GO:0016021,GO:0007411,GO:0007399	0.808889	0.12	136	0.0752778	chr2	74662731	74662825	+	chr6	82930897	82930991	-	100	71	atctgacca	2.82104	1.82652	97	33	ccctaaact	1.92277	1.72186	8.84	9.37	10.1	10.1	11.17	11.04	4.97	2.88	8.83	7.86	9.65	9.65	alternative	alternative
chr13:26353740:26353880:+@chr13:26382814:26382871:+@chr13:26385211:26385342:+	CDK8	GO:0004674,GO:0006367,GO:0016310,GO:0000166,GO:0008353,GO:0005730,GO:0043234,GO:0016740,GO:0005654,GO:0006351,GO:0016301,GO:0004693,GO:0005634,GO:0007346,GO:0045944,GO:0004672,GO:0006468,GO:0006355,GO:0016592,GO:0005524,GO:0005515	0.879375	0.07	61	chr5:146271595:146271735:+@chr5:146283629:146283686:+@chr5:146286108:146286239:+	Cdk8	GO:0006355,GO:0004674,GO:0007346,GO:0004693,GO:0043234,GO:0016740,GO:0005654,GO:0016592,GO:0005524,GO:0000166,GO:0016310,GO:0006351,GO:0004672,GO:0016301,GO:0006468,GO:0005730,GO:0008353,GO:0005634	0.97375	0.01	291	-0.094375	chr13	26382813	26382871	+	chr5	146283628	146283686	+	46	27	tactgaaaa	0.107896	0.229419	46	25	tattgaaaa	-1.2224	0.0160485	10.33	10.12	7.12	7.12	11.45	9.13	9.27	9.27	11.01	7.58	10.47	9.27	alternative	constitutive
chr22:20488985:20489244:-@chr22:20471350:20471515:-@chr22:20464858:20465576:-	KLHL22	GO:0051301,GO:0007094,GO:0004842,GO:0007049,GO:0031463,GO:0043687,GO:0072686,GO:0005827,GO:0005856,GO:0005829,GO:0005813,GO:0005815,GO:0005819,GO:0016567,GO:0005737,GO:0005515,GO:0006513,GO:0000070	0.939565	0.04	579	chr16:17764384:17764646:+@chr16:17771704:17771869:+@chr16:17776402:17779206:+	Klhl22	GO:0051301,GO:0072686,GO:0004842,GO:0007049,GO:0031463,GO:0007094,GO:0005827,GO:0005856,GO:0005813,GO:0005815,GO:0005819,GO:0016567,GO:0005737,GO:0006513,GO:0000070	0.998889	0	5331	-0.0593237	chr22	20471349	20471515	-	chr16	17771703	17771869	+	44	30	gtataactc	0.944227	1.42664	23	31	gagtaactc	1.9835	1.26826	10.16	10.29	10.07	9.22	11.37	9.77	8.24	-10.23	5	11.54	10.67	9.88	constitutive	constitutive
chr14:101883257:101883349:+@chr14:101883432:101883562:+@chr14:101890237:101890296:+	PPP2R5C	GO:0016021,GO:0014066,GO:0043161,GO:0000159,GO:0000775,GO:0007165,GO:0019888,GO:0005654,GO:0005829,GO:0016485,GO:0050790,GO:0005515,GO:0008285,GO:0008233,GO:0005694,GO:0005794,GO:0005634	0.971489	0.02	191	chr12:110545595:110545687:+@chr12:110545771:110545901:+@chr12:110551062:110551121:+	Ppp2r5c	GO:0043161,GO:0000159,GO:0000775,GO:0007165,GO:0005654,GO:0005829,GO:0050790,GO:0005634,GO:0008285,GO:0005694,GO:0005794,GO:0019888	0.995556	0	755	-0.0240662	chr14	101883431	101883562	+	chr12	110545770	110545901	+	19	21	cactaagtg	1.42649	1.45169	22	24	cactaagtg	1.42649	1.28815	7.7	7.79	9.66	9.66	6.54	9.5	10.22	10.51	7.79	8.01	11.08	10.86	constitutive	constitutive
chr1:19308158:19308262:-@chr1:19307002:19307101:-@chr1:19306018:19306147:-	AKR7A2	GO:0019119,GO:0009055,GO:0006081,GO:0005829,GO:0070062,GO:0044598,GO:0016491,GO:0004033,GO:0005975,GO:0055114,GO:0005515,GO:0006805,GO:0005737,GO:0004032,GO:0044597,GO:0005794	0.953043	0.02	85	chr4:139314467:139314571:+@chr4:139316934:139317033:+@chr4:139317570:139317699:+	Akr7a5	GO:0019119,GO:0005829,GO:0070062,GO:0005739,GO:0016491,GO:0044598,GO:0055114,GO:0044597,GO:0005737,GO:0005794	0.81	0.08	195	0.143043	chr1	19307001	19307101	-	chr4	139316933	139317033	+	24	18	ggctgattg	1.41851	1.38144	34	18	gtctgactg	3.10154	1.04174	10.5	5.9	9.1	4.54	7.15	7.32	8.66	7.13	4.17	10.29	10.07	10.07	constitutive	alternative
chr12:49104746:49104885:-@chr12:49104448:49104551:-@chr12:49103687:49103813:-	LMBR1L	GO:0016020,GO:0005886,GO:0006897,GO:0016021	0.953846	0.03	168	chr15:98912398:98912537:-@chr15:98912144:98912247:-@chr15:98911496:98911622:-	Lmbr1l	GO:0003674,GO:0008150,GO:0005886,GO:0006897,GO:0016020,GO:0005575,GO:0016021	0.983333	0.03	771	-0.0294872	chr12	49104447	49104551	-	chr15	98912143	98912247	-	59	30	tactgacca	3.29192	2.38675	25	30	caatgacca	2.0659	1.55314	11.86	11.28	11	10.22	10.21	10.92	8.27	9.2	9.54	10.95	4.84	8.35	constitutive	constitutive
chr4:41938602:41938696:+@chr4:41939196:41939383:+@chr4:41943747:41943814:+	TMEM33	GO:0005643,GO:0030176,GO:0005789,GO:0051292,GO:0005635,GO:0034613,GO:0008150,GO:0005783,GO:0070062,GO:1903371,GO:0016020,GO:0005515,GO:0034976,GO:0016021,GO:0017056,GO:1903896,GO:0042470,GO:1903899,GO:0005634	0.963261	0.01	138	chr5:67263730:67263824:+@chr5:67264270:67264609:+@chr5:67267302:67267369:+	Tmem33	GO:0005643,GO:0030176,GO:0005789,GO:0051292,GO:0005635,GO:0034613,GO:0070062,GO:0005783,GO:1903371,GO:0016020,GO:0005515,GO:0017056,GO:0016021,GO:0034976,GO:1903896,GO:0042470,GO:1903899,GO:0071786,GO:0005634	0.994444	0.01	1674	-0.0311836	chr4	41939195	41939383	+	chr5	67264269	67264609	+	42	23	tgataacct	1.77587	1.5086	27	23	gaataactt	1.08888	1.25824	9.73	10.01	0.52	-22.99	7.72	5.69	10.93	10.93	6.51	7.86	7.43	7.43	constitutive	constitutive
chr10:73746805:73747004:+@chr10:73751108:73751243:+@chr10:73759622:73759794:+	SEC24C	GO:0016192,GO:0090110,GO:0006886,GO:0019886,GO:0000139,GO:0005783,GO:0008270,GO:0016020,GO:0006810,GO:0030127,GO:0048471,GO:0005737,GO:0005789,GO:0003674,GO:0012507,GO:0015031,GO:0005794,GO:0002474,GO:0006888,GO:0001701,GO:0048208,GO:0005829,GO:0000149,GO:0005515	0.938511	0.03	223	chr14:20675958:20676157:+@chr14:20679528:20679663:+@chr14:20682679:20682851:+	Sec24c	GO:0000139,GO:0090110,GO:0001701,GO:0003674,GO:0006888,GO:0006886,GO:0005829,GO:0000149,GO:0008270,GO:0015031,GO:0005575,GO:0006810,GO:0030127	0.983333	0.01	2176	-0.0448227	chr10	73751107	73751243	+	chr14	20679527	20679663	+	20	26	caatcactt	-0.440319	0.762897	20	79	tactgattc	1.58045	1.56301	12	12.4	10.29	9.79	9.98	11.65	9.27	11.01	12.96	10.79	9.79	9.79	constitutive	constitutive
chr20:13625185:13625252:-@chr20:13623446:13623514:-@chr20:13587250:13587370:-	TASP1	GO:0004298,GO:0006508,GO:0016787,GO:0045893,GO:0008233	0.905	0.09	37	chr2:140048242:140048309:-@chr2:140042094:140042162:-@chr2:140008699:140008819:-	Tasp1	GO:0004298,GO:0006508,GO:0016787,GO:0045893,GO:0008233	0.96875	0.01	115	-0.06375	chr20	13623445	13623514	-	chr2	140042093	140042162	-	42	22	gaataatct	0.373047	1.08626	39	26	cggtgaata	-0.187044	0.628844	9.38	9.54	7.63	7.63	13.35	10.54	7.64	8.61	10.71	11.87	9.11	10.57	constitutive	constitutive
chr14:100376260:100376343:-@chr14:100369087:100369258:-@chr14:100361708:100361921:-	WARS	GO:0006412,GO:0016874,GO:0001933,GO:0000166,GO:0031334,GO:0008285,GO:0019904,GO:0019210,GO:0043234,GO:0006418,GO:0070062,GO:0006469,GO:0042803,GO:0005737,GO:0010628,GO:0005634,GO:0006436,GO:0019901,GO:0004812,GO:0001525,GO:0010835,GO:0045765,GO:0004830,GO:0005829,GO:0005524,GO:0005515	0.842391	0.06	383	chr12:108894069:108894174:-@chr12:108888376:108888548:-@chr12:108882695:108882908:-	Wars	GO:0006412,GO:0016874,GO:0001933,GO:0000166,GO:0031334,GO:0019904,GO:0019210,GO:0043234,GO:0006418,GO:0070062,GO:0006469,GO:0042803,GO:0005737,GO:0010628,GO:0005634,GO:0019901,GO:0006436,GO:0004812,GO:0001525,GO:0010835,GO:0045765,GO:0004830,GO:0005829,GO:0005524	0.997778	0	1539	-0.155386	chr14	100369086	100369258	-	chr12	108888375	108888548	-	59	43	tgttaacct	2.49779	2.28551	51	42	cgctcatga	1.71676	1.71554	6.8	11.82	7.87	6.84	11.17	12.32	8.11	9.27	-27.48	-35.57	9.04	10.91	alternative	constitutive	human-exclusive
chr2:238025342:238025412:+@chr2:238030556:238030613:+@chr2:238032222:238032254:+	UBE2F	GO:0045116,GO:0043687,GO:0061630,GO:0016740,GO:0005829,GO:0005524,GO:0000166,GO:0005515,GO:0016567,GO:0005737,GO:0019788,GO:0031625	0.9075	0.02	101	chr1:91276386:91276456:+@chr1:91278261:91278318:+@chr1:91279505:91279537:+	Ube2f	GO:0045116,GO:0061630,GO:0016740,GO:0005524,GO:0000166,GO:0016567,GO:0005737,GO:0019788,GO:0031625	0.93	0.01	225	-0.0225	chr2	238030555	238030613	+	chr1	91278260	91278318	+	49	25	cactaacca	3.68607	2.31277	31	21	cattaacat	1.47773	1.32306	12.3	12.02	6.38	8.68	11.5	11.39	8.59	10.43	9.68	13.06	10.03	10.47	constitutive	constitutive
chr17:75848570:75848662:-@chr17:75847796:75847930:-@chr17:75847487:75847609:-	WBP2	GO:0071391,GO:0045815,GO:0045184,GO:0000790,GO:0031490,GO:0045944,GO:0071442,GO:0005515,GO:0000979,GO:0001105	0.897021	0.04	1396	chr11:116081232:116081324:-@chr11:116080546:116080680:-@chr11:116080222:116080344:-	Wbp2	GO:0071391,GO:0045815,GO:0045184,GO:0000790,GO:0031490,GO:0045944,GO:0071442,GO:0005515,GO:0000979,GO:0001105	0.804444	0.08	4673	0.0925768	chr17	75847795	75847930	-	chr11	116080545	116080680	-	35	26	cgctcattt	0.964763	1.42765	35	26	cactcatgt	1.80012	1.69278	7.91	8.06	10.1	10.9	4.41	5.98	10.07	10.07	14.23	11.66	8.33	8.33	alternative	alternative
chr19:7542761:7542928:+@chr19:7543007:7543084:+@chr19:7549907:7550112:+	PNPLA6	GO:0005789,GO:0008152,GO:0006629,GO:0005783,GO:0004622,GO:0046475,GO:0016020,GO:0032502,GO:0046470,GO:0016021,GO:0016787,GO:0016042	0.909787	0.07	235	chr8:3524011:3524166:+@chr8:3524252:3524329:+@chr8:3530962:3531167:+	Pnpla6	GO:0005789,GO:0008152,GO:0006629,GO:0005783,GO:0004622,GO:0009887,GO:0001525,GO:0052689,GO:0016020,GO:0046470,GO:0016021,GO:0016787,GO:0016042	0.991111	0.01	795	-0.0813239	chr19	7543006	7543084	+	chr8	3524251	3524329	+	38	19	atctcaacc	0.329861	0.90475	17	19	atctcagct	0.345639	0.999208	9.22	11.61	10.07	11.08	7.72	11.64	0.47	5.02	2.4	0.19	6.32	8.7	constitutive	constitutive
chr15:73990351:73990457:-@chr15:73989108:73989257:-@chr15:73988599:73988802:-	STOML1	GO:0003674,GO:0008150,GO:0016020,GO:0005575,GO:0005515,GO:0016021	0.80425	0.07	373	chr9:58254934:58255040:+@chr9:58256640:58256789:+@chr9:58257021:58257224:+	Stoml1	GO:0016020,GO:0016021	0.996667	0.01	2534	-0.192417	chr15	73989107	73989257	-	chr9	58256639	58256789	+	40	36	ggctgacca	3.17759	2.24149	41	37	ggctgacca	3.17759	1.4826	6.36	7.95	9.16	8.68	8.18	6.18	6.99	8.37	13.88	11.15	10.51	8.76	alternative	constitutive	human-exclusive
chr1:186383022:186383156:+@chr1:186385988:186386083:+@chr1:186388442:186388548:+	C1orf27	GO:0016020,GO:0016021	0.9216	0.04	57	chr1:150388523:150388657:-@chr1:150386358:150386453:-@chr1:150384429:150384535:-	BC003331	GO:0003674,GO:0008150,GO:0016020,GO:0005575,GO:0016021	0.98	0.01	195	-0.0584	chr1	186385987	186386083	+	chr1	150386357	150386453	-	24	21	agctaataa	0.445708	0.623495	22	19	agctaatat	0.942448	1.06755	9.85	10.29	9.35	9.35	11.95	10.75	1.3	1.3	5.04	5.34	-0.23	8.55	constitutive	constitutive
chr14:30935163:30935304:-@chr14:30929201:30929311:-@chr14:30918966:30919106:-	STRN3	GO:0000159,GO:0070016,GO:0030425,GO:0051721,GO:0033147,GO:0043234,GO:0043025,GO:0005886,GO:0005654,GO:0032403,GO:0005516,GO:0032355,GO:0016020,GO:0045892,GO:0005515,GO:0005737,GO:0005794	0.652667	0.15	95	chr12:51647994:51648135:-@chr12:51643104:51643214:-@chr12:51633579:51633719:-	Strn3	GO:0000159,GO:0070016,GO:0051721,GO:0030425,GO:0033147,GO:0043234,GO:0043025,GO:0045944,GO:0005654,GO:0005886,GO:0032403,GO:0005516,GO:0032355,GO:0016020,GO:0045892,GO:0005737,GO:0000122,GO:0003700,GO:0005794,GO:0005634	0.795556	0.12	710	-0.142889	chr14	30929200	30929311	-	chr12	51643103	51643214	-	52	33	tgctgattt	1.36451	1.45744	52	33	tgctgattt	1.36451	1.44813	2.38	2.38	9.35	9.35	6.94	6.53	6.82	6.82	7.67	10.39	8.05	8.05	alternative	alternative
chr11:72229465:72229558:+@chr11:72229663:72229752:+@chr11:72229924:72230019:+	INPPL1	GO:0007155,GO:0005856,GO:0005886,GO:0010629,GO:0043647,GO:0034485,GO:0044255,GO:0008285,GO:0006661,GO:0002376,GO:0030175,GO:0016020,GO:0017124,GO:0007015,GO:0005737,GO:0016787,GO:0032868,GO:0097178,GO:0006897,GO:0030027,GO:0046856,GO:0003779,GO:0009791,GO:0005794,GO:0042169,GO:0042995,GO:0052659,GO:0005829,GO:0001958,GO:0005515,GO:0006006	0.947727	0.02	54	chr7:101832221:101832314:-@chr7:101832028:101832117:-@chr7:101831813:101831911:-	Inppl1	GO:0007155,GO:0005856,GO:0005886,GO:0010629,GO:0044255,GO:0008285,GO:0006661,GO:0002376,GO:0030175,GO:0016020,GO:0017124,GO:0007015,GO:0005737,GO:0016787,GO:0032868,GO:0097178,GO:0006897,GO:0030027,GO:0046856,GO:0003779,GO:0009791,GO:0005794,GO:0042169,GO:0042995,GO:0005829,GO:0001958,GO:0005515,GO:0006006	0.991111	0.01	493	-0.0433838	chr11	72229662	72229752	+	chr7	101832027	101832117	-	21	30	gactcatgt	1.41609	0.917205	34	15	cccttattt	-1.29252	0.258459	11.4	8.86	1.02	3.2	11.43	11.03	6.75	6.75	8.13	5.93	7.25	6.71	constitutive	constitutive
chr2:24658661:24658766:+@chr2:24665749:24665915:+@chr2:24673366:24673463:+	NCOA1	GO:0032870,GO:0001012,GO:0044849,GO:0035257,GO:0000790,GO:0046965,GO:0005886,GO:0003677,GO:0015721,GO:0009725,GO:0001105,GO:1904017,GO:0045925,GO:0017162,GO:0046983,GO:0007595,GO:0043234,GO:0019899,GO:0005654,GO:0016740,GO:0003682,GO:0033142,GO:0021987,GO:0008584,GO:0006351,GO:0005737,GO:0021549,GO:0043967,GO:0004402,GO:0005634,GO:0060179,GO:2001038,GO:0000435,GO:0032570,GO:2001141,GO:0045944,GO:…	0.970851	0.02	225	chr12:4344397:4344502:-@chr12:4339018:4339184:-@chr12:4335781:4335878:-	Ncoa1	GO:0032870,GO:0001012,GO:0044849,GO:0035257,GO:0000790,GO:0046965,GO:0005886,GO:0003677,GO:0009725,GO:1904017,GO:0045925,GO:0017162,GO:0046983,GO:0007595,GO:0043234,GO:0019899,GO:0005654,GO:0016740,GO:0003682,GO:0033142,GO:0021987,GO:0008584,GO:0006351,GO:0005737,GO:0021549,GO:0043967,GO:0004402,GO:0005634,GO:2001038,GO:0060179,GO:0000435,GO:0032570,GO:2001141,GO:0045944,GO:0008134,GO:0032403,GO:…	0.99	0.01	427	-0.0191489	chr2	24665748	24665915	+	chr12	4339017	4339184	-	50	23	cactaactg	3.54664	1.85887	64	37	tgctaactg	3.5268	1.98748	6.11	6.38	8.38	8.38	5.3	5.96	9.65	11.08	12.12	11.39	9.45	9.45	constitutive	constitutive
chr15:43455892:43457218:-@chr15:43447366:43447485:-@chr15:43446387:43446590:-	TP53BP1	GO:0000781,GO:0003677,GO:0002039,GO:0045830,GO:0016604,GO:0051260,GO:0000776,GO:0071481,GO:0061649,GO:0016925,GO:0000777,GO:0000775,GO:0005654,GO:0042162,GO:0035861,GO:2000042,GO:0006351,GO:0005737,GO:0006281,GO:1990391,GO:0043565,GO:0005634,GO:0051091,GO:0005657,GO:0035064,GO:0006303,GO:0001102,GO:0045944,GO:0003684,GO:0000077,GO:0045893,GO:0006974,GO:0006355,GO:0001104,GO:0005515,GO:0005694,GO:…	0.908667	0.06	1124	chr2:121235573:121236869:-@chr2:121228588:121228707:-@chr2:121227645:121227848:-	Trp53bp1	GO:0000781,GO:0003677,GO:0002039,GO:0045830,GO:0016604,GO:0051260,GO:0000776,GO:0071481,GO:0061649,GO:0000777,GO:0000775,GO:0005654,GO:0042162,GO:0035861,GO:2000042,GO:0006351,GO:0005737,GO:0006281,GO:1990391,GO:0043565,GO:0005634,GO:0005657,GO:0035064,GO:0006303,GO:0001102,GO:0045944,GO:0008134,GO:0003684,GO:0000077,GO:0006974,GO:0006355,GO:0001104,GO:0005515,GO:0005694,GO:0000784	0.426667	0.14	3742	0.482	chr15	43447365	43447485	-	chr2	121228587	121228707	-	87	46	ttttaaatc	-0.910435	1.25066	86	69	gtgtaatgt	1.15374	0.899588	11.95	9.67	9.27	9.27	11.21	11.63	9.72	9.72	12.43	11.34	8.95	8.95	constitutive	alternative	mouse-exclusive
chr19:12939134:12939235:+@chr19:12939428:12939631:+@chr19:12940053:12940147:+	CALR	GO:0005178,GO:0005622,GO:0005790,GO:0006611,GO:0006874,GO:0043234,GO:0070062,GO:0045740,GO:0003729,GO:0044183,GO:0048387,GO:0007283,GO:0034975,GO:0051082,GO:0055007,GO:0006898,GO:0005844,GO:0005509,GO:0005829,GO:0045892,GO:0010595,GO:0043231,GO:0050766,GO:0009897,GO:0051208,GO:0042277,GO:0045787,GO:0016020,GO:0042824,GO:0010628,GO:1990668,GO:0031012,GO:0033116,GO:0005788,GO:0005506,GO:0034504,GO:…	0.995532	0.01	1310	chr8:84846250:84846351:-@chr8:84845862:84846065:-@chr8:84844871:84844965:-	Calr	GO:0005178,GO:2000510,GO:0050766,GO:0005790,GO:0033144,GO:0005576,GO:0009897,GO:0016529,GO:0042277,GO:0001669,GO:1901164,GO:0006611,GO:0045787,GO:0005615,GO:0003723,GO:0033018,GO:0090398,GO:0043234,GO:0030246,GO:0070062,GO:0005783,GO:0030866,GO:0045740,GO:0016020,GO:0048471,GO:0003729,GO:0005737,GO:0045665,GO:0042824,GO:0010628,GO:0045335,GO:0048387,GO:0005634,GO:0007283,GO:0031012,GO:0050821,GO:…	0.982222	0.01	7303	0.0133097	chr19	12939427	12939631	+	chr8	84845861	84846065	-	34	23	cggtgacct	3.17609	2.05685	16	20	tgatgacag	0.613844	0.821411	8.68	6.83	6.9	6.9	6.95	8.58	6.3	6.3	5.85	12.21	10.57	6.82	constitutive	constitutive
chr1:154214457:154214574:-@chr1:154213893:154213946:-@chr1:154212458:154212624:-	C1orf43	GO:0016491,GO:0016020,GO:0055114,GO:0016021	0.879787	0.05	597	chr3:90056207:90056324:+@chr3:90056529:90056582:+@chr3:90058485:90058651:+	4933434E20Rik	GO:0003674,GO:0008150,GO:0016020,GO:0005575,GO:0016021	0.998889	0	999	-0.119102	chr1	154213892	154213946	-	chr3	90056528	90056582	+	15	22	gcctaacac	3.03558	1.88965	15	22	cactaagac	1.07356	1.12106	10.11	9.25	9.68	10.65	12.06	9.18	7.79	9.65	9.05	5.9	6.93	6.93	alternative	constitutive
chr19:41276159:41276298:+@chr19:41279077:41279176:+@chr19:41292245:41292511:+	HNRNPUL1	GO:0006355,GO:0003723,GO:0019013,GO:0000398,GO:0006396,GO:0019899,GO:0005654,GO:0009615,GO:0006351,GO:0005515,GO:0030529,GO:0005634	0.918222	0.05	536	chr7:25745093:25745232:-@chr7:25742927:25743026:-@chr7:25734559:25734825:-	Hnrnpul1	GO:0006355,GO:0003723,GO:0006396,GO:0019899,GO:0005654,GO:0009615,GO:0006351,GO:0030529,GO:0005634	0.955	0.03	1084	-0.0367778	chr19	41279076	41279176	+	chr7	25742926	25743026	-	22	24	ccctgagcc	1.85844	1.67377	22	24	tcctgagca	0.847223	1.07942	11.98	8.97	9.31	9.14	9.69	11.18	10.03	11.08	9.22	12.45	10.47	10.47	constitutive	constitutive
chr18:34129871:34130020:-@chr18:34105049:34105160:-@chr18:34104047:34104159:-	NOL4	GO:0003723,GO:0005730,GO:0005634	0.973043	0.01	198	chr18:22952161:22952310:-@chr18:22921846:22921957:-@chr18:22920815:22920927:-	Nol4	GO:0008150,GO:0005730,GO:0005634	0.987778	0.01	608	-0.0147343	chr18	34105048	34105160	-	chr18	22921845	22921957	-	38	27	taataacac	1.51489	1.31416	38	21	tgctgatct	2.19686	1.58838	7.49	8.52	6.77	7.58	8.01	8.08	7.3	7.2	10.23	10.53	9.07	9.07	constitutive	constitutive
chr14:102886189:102886269:+@chr14:102889560:102889634:+@chr14:102891325:102891417:+	TRAF3	GO:0009898,GO:0045087,GO:0033209,GO:0007165,GO:0016567,GO:0032088,GO:0006915,GO:0005164,GO:0002224,GO:0031996,GO:0030162,GO:0016740,GO:0002376,GO:0032648,GO:0008270,GO:0005737,GO:0019901,GO:0005768,GO:0004842,GO:0019903,GO:0035666,GO:0042981,GO:0031625,GO:0032480,GO:0001817,GO:0046872,GO:0035631,GO:0008063,GO:0005829,GO:0005739,GO:0016579,GO:0004871,GO:0005515,GO:0050688	0.484737	0.18	35	chr12:111248566:111248646:+@chr12:111251130:111251204:+@chr12:111252664:111252756:+	Traf3	GO:0009898,GO:0045087,GO:0033209,GO:0007165,GO:0006915,GO:0032088,GO:0050688,GO:0005164,GO:0002224,GO:0031996,GO:0030162,GO:0016740,GO:0002376,GO:0032648,GO:0008270,GO:0005737,GO:0019901,GO:0019903,GO:0042981,GO:0031625,GO:0001817,GO:0046872,GO:0035631,GO:0008063,GO:0005515,GO:0005768	0.78	0.18	150	-0.295263	chr14	102889559	102889634	+	chr12	111251129	111251204	+	79	20	aactcacgt	1.785	1.58746	84	20	aactcatgt	0.980894	1.29124	10.22	10.16	8.94	8.94	9.5	10.36	7.93	10.08	9.74	9.48	7.81	10.28	alternative	alternative
chr17:31350183:31350318:+@chr17:31352257:31352414:+@chr17:31356460:31356582:+	NF1	GO:0043473,GO:0042992,GO:0048715,GO:0061535,GO:0008625,GO:0030336,GO:0008542,GO:0021897,GO:0016525,GO:0008289,GO:0043087,GO:0021915,GO:0043407,GO:0043065,GO:0048147,GO:0046929,GO:0001649,GO:0005829,GO:0001937,GO:0022011,GO:2001241,GO:0030199,GO:0034605,GO:0005096,GO:0030036,GO:0021510,GO:0006469,GO:0016020,GO:1902043,GO:0043408,GO:0001889,GO:0045765,GO:0001666,GO:0045762,GO:0048844,GO:0031235,GO:…	0.974468	0.01	165	chr11:79556699:79556834:+@chr11:79559405:79559562:+@chr11:79564824:79564946:+	Nf1	GO:0043473,GO:0042992,GO:0048715,GO:0061535,GO:0008625,GO:0030336,GO:0008542,GO:0021897,GO:0016525,GO:0008289,GO:0043087,GO:0021915,GO:0043407,GO:0043065,GO:0048147,GO:0046929,GO:0001649,GO:0001937,GO:0022011,GO:2001241,GO:0030199,GO:0034605,GO:0005096,GO:0030036,GO:0021510,GO:0006469,GO:0016020,GO:1902043,GO:0043408,GO:0001889,GO:0045765,GO:0001666,GO:0048844,GO:0045762,GO:0031235,GO:0005515,GO:…	0.988889	0.01	677	-0.0144208	chr17	31352256	31352414	+	chr11	79559404	79559562	+	62	32	tattaattg	0.196622	1.16305	58	19	ttctaaatt	0.550326	0.935618	11.72	8.56	4.82	4.82	9.16	8.4	6.04	6.04	10.43	7.2	9.66	9.66	constitutive	constitutive
chr15:28167687:28167827:-@chr15:28163094:28163285:-@chr15:28152677:28152830:-	HERC2	GO:0032183,GO:0005856,GO:0006886,GO:0016567,GO:0043547,GO:0043161,GO:0005085,GO:0061630,GO:0016740,GO:0005654,GO:0008270,GO:0016020,GO:0005737,GO:0006281,GO:0005634,GO:0007283,GO:0004842,GO:0006303,GO:0031625,GO:0006974,GO:0046872,GO:0005814,GO:0005743,GO:0005515	0.957021	0.03	222	chr7:56191794:56191934:+@chr7:56194210:56194401:+@chr7:56197056:56197209:+	Herc2	GO:0046872,GO:0043161,GO:0004842,GO:0005814,GO:0032183,GO:0005856,GO:0061630,GO:0005743,GO:0016740,GO:0007283,GO:0008270,GO:0016020,GO:0016567,GO:0005737,GO:0006281,GO:0031625,GO:0006974,GO:0005634	0.994444	0.01	1352	-0.0374232	chr15	28163093	28163285	-	chr7	56194209	56194401	+	43	59	tggtgactc	2.18819	1.69005	59	17	tgttgattg	0.457203	0.0365283	5.82	7.04	10.67	10.67	12.79	12.39	8.68	9.8	5.93	7.89	4.41	4.94	constitutive	constitutive
chr1:21704262:21704392:-@chr1:21703512:21703618:-@chr1:21701498:21701602:-	USP48	GO:0008233,GO:0036459,GO:0005654,GO:0005829,GO:0016579,GO:0005739,GO:0006508,GO:0006511,GO:0005737,GO:0016787,GO:0004843,GO:0008234,GO:0005634	0.980426	0.01	217	chr4:137637760:137637890:+@chr4:137638156:137638262:+@chr4:137639206:137639310:+	Usp48	GO:0008233,GO:0036459,GO:0005654,GO:0005829,GO:0006508,GO:0006511,GO:0016579,GO:0005739,GO:0005737,GO:0016787,GO:0004843,GO:0008234,GO:0005634	0.997778	0.01	1166	-0.0173522	chr1	21703511	21703618	-	chr4	137638155	137638262	+	36	38	tcctcagcc	0.845769	1.58932	20	51	cgctgatac	2.81427	0.632768	8.3	11.17	8.56	7.87	8.06	2.28	7.44	8.4	7.58	6.04	9.09	8.78	constitutive	constitutive
chr18:58333818:58333892:+@chr18:58341678:58341797:+@chr18:58342906:58343103:+	NEDD4L	GO:0016032,GO:0006883,GO:0005622,GO:2000009,GO:0005886,GO:0017080,GO:0042176,GO:0016567,GO:0005771,GO:1901380,GO:0070936,GO:0006513,GO:0019871,GO:0042787,GO:0045807,GO:0043161,GO:0030104,GO:0086005,GO:0045732,GO:0061630,GO:0016740,GO:0006511,GO:0005654,GO:0070062,GO:0005737,GO:2001288,GO:0010038,GO:0007588,GO:0004842,GO:0034765,GO:0019870,GO:0006814,GO:1903861,GO:0060306,GO:0000209,GO:0000122,GO:…	0.915789	0.06	200	chr18:65165572:65165646:+@chr18:65172916:65173035:+@chr18:65174045:65174242:+	Nedd4l	GO:2000009,GO:0005886,GO:0017080,GO:0016567,GO:1901380,GO:0070936,GO:0006513,GO:0019871,GO:0042787,GO:0043161,GO:0045732,GO:0061630,GO:0016740,GO:0006511,GO:0070062,GO:0010038,GO:0004842,GO:0019870,GO:0034765,GO:1903861,GO:0060306,GO:1902306,GO:1901016,GO:0044325,GO:0003254,GO:2000650,GO:1901017,GO:0015459,GO:0042391	0.986667	0.01	941	-0.0708772	chr18	58341677	58341797	+	chr18	65172915	65173035	+	26	23	agctaactt	2.13219	1.68607	26	23	agctaactt	2.13219	1.68607	5.4	4.67	7.66	7.66	10.11	8.37	9.08	9.08	11.01	10.38	5.28	5.92	constitutive	constitutive
chr12:57630980:57631086:-@chr12:57630478:57630518:-@chr12:57630152:57630332:-	B4GALNT1	GO:0016757,GO:0000139,GO:0008376,GO:0001574,GO:0019915,GO:0006629,GO:0016740,GO:0016758,GO:0030173,GO:0003947,GO:0006665,GO:0005975,GO:0016020,GO:0030259,GO:0005886,GO:0016021,GO:0006687,GO:0005794,GO:0007283	0.963111	0.03	362	chr10:127166999:127167105:+@chr10:127167502:127167542:+@chr10:127167701:127168523:+	B4galnt1	GO:0016757,GO:0000139,GO:0001574,GO:0008376,GO:0019915,GO:0006629,GO:0016740,GO:0016758,GO:0030259,GO:0030173,GO:0006665,GO:0003947,GO:0016020,GO:0005886,GO:0016021,GO:0006687,GO:0005794,GO:0007283	0.996667	0	1846	-0.0335556	chr12	57630477	57630518	-	chr10	127167501	127167542	+	42	23	ttctgatcc	1.91929	1.749	40	30	ctgtgaaat	-0.724834	0.546168	10.55	7.88	9.22	9.22	10.17	12.69	2.83	-28.09	8.86	5.04	9.46	9.65	constitutive	constitutive
chr3:196432327:196432427:-@chr3:196407246:196407393:-@chr3:196402952:196403019:-	UBXN7	GO:0043687,GO:0034098,GO:0005829,GO:0005654,GO:0008134,GO:0043130,GO:0005515,GO:0016604,GO:0031625,GO:0005634	0.931579	0.04	93	chr16:32332252:32332360:+@chr16:32352799:32352946:+@chr16:32360008:32360605:+	Ubxn7	GO:0034098,GO:0008134,GO:0043130,GO:0005654,GO:0016604,GO:0031625	0.992222	0.01	413	-0.0606433	chr3	196407245	196407393	-	chr16	32352798	32352946	+	54	29	ttttaacgt	1.31564	1.5606	42	31	ttttaaact	-0.609466	0.812885	12.84	12.22	1.79	1.79	7.96	7.83	10.36	-23.86	-14.85	-13.7	10.1	10.1	constitutive	constitutive
chr9:34179005:34179240:+@chr9:34220908:34220948:+@chr9:34234216:34234340:+	UBAP1	GO:0010008,GO:0043162,GO:0016197,GO:0043657,GO:0000813,GO:0019058,GO:0005829,GO:0005886,GO:0043130,GO:0015031,GO:0006810,GO:0005515,GO:0005737,GO:0075733,GO:0005794,GO:0005768	0.910444	0.04	210	chr4:41348996:41349231:+@chr4:41366890:41366930:+@chr4:41371725:41371849:+	Ubap1	GO:0000813,GO:0005829,GO:0005886,GO:0043130,GO:0015031,GO:0006810,GO:0005737,GO:0043162,GO:0005794,GO:0005768	0.983333	0.01	676	-0.0728889	chr9	34220907	34220948	+	chr4	41366889	41366930	+	21	23	gcctaagaa	-0.381861	0.430559	21	23	gcctaagaa	-0.381861	0.52234	10.67	12.62	11.01	10.13	6.19	6.05	10.86	9.88	-33.29	-17.34	10.07	10.07	constitutive	constitutive
chr6:130049282:130049393:+@chr6:130049756:130049830:+@chr6:130051249:130051408:+	L3MBTL3	GO:0006355,GO:0043249,GO:0030225,GO:0003674,GO:0030099,GO:0016569,GO:0008270,GO:0006351,GO:0005730,GO:0005515,GO:0003700,GO:0030851,GO:0005634	0.109545	0.05	42	chr10:26344612:26344723:-@chr10:26344177:26344251:-@chr10:26342508:26342667:-	L3mbtl3	GO:0006355,GO:0043249,GO:0030225,GO:0030099,GO:0016569,GO:0008270,GO:0005515,GO:0006351,GO:0005730,GO:0003700,GO:0030851,GO:0005634	0.305556	0.08	118	-0.19601	chr6	130049755	130049830	+	chr10	26344176	26344251	-	80	15	tcctaaatc	1.07309	1.05185	37	21	tgctgatga	2.1165	0.439758	5.47	7.79	8.16	8.16	9.48	9.48	4.16	7.33	7.38	7.16	10.51	10.38	alternative	alternative
chr7:143359732:143359767:-@chr7:143359326:143359419:-@chr7:143358827:143359024:-	FAM131B	GO:0005515,GO:0005829,GO:0005654	0.953404	0.03	294	chr6:42321591:42321626:-@chr6:42321250:42321343:-@chr6:42320788:42320985:-	Fam131b	GO:0003674,GO:0005829,GO:0005654	0.981111	0.01	1574	-0.0277069	chr7	143359325	143359419	-	chr6	42321249	42321343	-	52	35	ttcttattc	-1.1846	0.657616	43	16	ctcttacct	1.33835	1.36106	6.94	7.64	9.22	9.22	5.23	5.34	8.68	8.17	11.55	11.96	9.54	7.8	constitutive	constitutive
chr11:67429527:67429595:+@chr11:67431368:67431515:+@chr11:67432600:67432657:+	RPS6KB2	GO:0006412,GO:0042277,GO:0043491,GO:0004674,GO:0016301,GO:0007165,GO:0035556,GO:0016740,GO:0005654,GO:0005524,GO:0000166,GO:0016310,GO:0004672,GO:0005737,GO:0006468,GO:0045948,GO:0004711,GO:0005634	0.899286	0.03	69	chr19:4162260:4162328:-@chr19:4161068:4161215:-@chr19:4159403:4159460:-	Rps6kb2	GO:0042277,GO:0043491,GO:0004674,GO:0005622,GO:0016301,GO:0007165,GO:0016740,GO:0005524,GO:0000166,GO:0016310,GO:0004672,GO:0005737,GO:0006468,GO:0045948,GO:0004711,GO:0005634	0.981111	0.02	571	-0.0818254	chr11	67431367	67431515	+	chr19	4161067	4161215	-	26	20	ttctaacca	3.28506	1.7947	16	20	ttctaacag	2.57045	1.47474	7.96	6.27	5.27	7.23	9.69	9.44	6.29	6.29	12.17	12.17	10.47	10.47	alternative	constitutive
chr10:28590720:28590832:+@chr10:28595733:28596041:+@chr10:28608186:28608431:+	WAC	GO:0006355,GO:0016607,GO:0005681,GO:0032435,GO:0071894,GO:0044783,GO:0000993,GO:0005654,GO:0016569,GO:0003682,GO:0010390,GO:0006351,GO:0005515,GO:0016567,GO:0016239,GO:0045893,GO:0006974,GO:0005634	0.934043	0.04	1093	chr18:7905932:7906044:+@chr18:7910516:7910824:+@chr18:7916052:7916297:+	Wac	GO:0006355,GO:0016607,GO:0016239,GO:0032435,GO:0071894,GO:0044783,GO:0000993,GO:0003682,GO:0005654,GO:0016569,GO:0010390,GO:0006351,GO:0005681,GO:0045893,GO:0006974,GO:0005634	0.948889	0.01	3812	-0.0148463	chr10	28595732	28596041	+	chr18	7910515	7910824	+	72	65	ttctaatgt	2.40806	1.7886	61	65	ttctaacag	2.57045	1.9587	-2.43	-1.3	9.55	9.55	7.75	10.02	8.88	6.38	9.58	5.7	9.82	9.82	constitutive	constitutive
chr11:7987320:7987716:+@chr11:7991781:7991851:+@chr11:7992084:7992163:+	EIF3F	GO:0004843,GO:0006412,GO:0071541,GO:0005852,GO:0036459,GO:0005829,GO:0016579,GO:0006508,GO:0075522,GO:0016020,GO:0005515,GO:0003743,GO:0005737,GO:0016787,GO:0006413,GO:0031369,GO:0008234,GO:0008233	0.967778	0.02	868	chr7:108934415:108934807:+@chr7:108937746:108937816:+@chr7:108938036:108938115:+	Eif3f	GO:0006412,GO:0071541,GO:0005852,GO:0036459,GO:0031369,GO:0016579,GO:0075522,GO:0006508,GO:0016020,GO:0005515,GO:0003743,GO:0005737,GO:0016787,GO:0006413,GO:0004843,GO:0008234,GO:0008233	0.998889	0	5242	-0.0311111	chr11	7991780	7991851	+	chr7	108937745	108937816	+	36	27	atataacac	0.370164	0.277502	35	26	atgtaacgc	2.03248	1.74043	10.33	10.32	7.97	7.97	12.35	12.68	10.65	9.45	-21.52	-14.27	8.73	8.73	constitutive	constitutive
chr13:51946284:51946478:-@chr13:51944109:51944291:-@chr13:51942386:51942554:-	ATP7B	GO:0035434,GO:0006878,GO:0030001,GO:0005802,GO:0000166,GO:0034220,GO:0051208,GO:0005507,GO:0005375,GO:0046688,GO:0006811,GO:0000139,GO:0015680,GO:0007595,GO:0099132,GO:0006882,GO:0016020,GO:0006810,GO:0048471,GO:0016021,GO:0016787,GO:0005737,GO:0032588,GO:0019829,GO:0006825,GO:0006812,GO:0031410,GO:0005794,GO:0046872,GO:0016323,GO:0004008,GO:0043682,GO:0005739,GO:0015677,GO:0005524,GO:0060003,GO:…	0.903636	0.02	37	chr8:22006260:22006454:-@chr8:22004193:22004375:-@chr8:22002708:22002861:-	Atp7b	GO:0035434,GO:0006878,GO:0030001,GO:0005802,GO:0000166,GO:0051208,GO:0005507,GO:0005375,GO:0046688,GO:0006811,GO:0015680,GO:0007595,GO:0099132,GO:0006882,GO:0016020,GO:0006810,GO:0048471,GO:0016021,GO:0016787,GO:0032588,GO:0019829,GO:0006825,GO:0006812,GO:0031410,GO:0005794,GO:0046872,GO:0016323,GO:0004008,GO:0043682,GO:0015677,GO:0005524,GO:0060003,GO:0005770,GO:0005768	0.916	0.02	95	-0.0123636	chr13	51944108	51944291	-	chr8	22004192	22004375	-	19	21	cagtgagtt	-0.6015	0.0387332	12	20	acctgatgt	1.5983	0.88267	6.79	6.86	10.2	9.12	10.61	11.67	7.76	6.8	10.62	11.53	7.09	7.93	constitutive	constitutive
chr1:16233612:16233764:-@chr1:16232893:16233017:-@chr1:16232510:16232646:-	RSG1	GO:0017157,GO:0042995,GO:0006887,GO:0005856,GO:0036064,GO:0060271,GO:0005654,GO:0030030,GO:0034613,GO:0031338,GO:0015031,GO:0003924,GO:0000166,GO:0006810,GO:0005525,GO:0005515,GO:0005737,GO:0005929	0.289286	0.11	47	chr4:141217252:141217404:+@chr4:141218105:141218229:+@chr4:141218538:141218674:+	Rsg1	GO:0017157,GO:0042995,GO:0006887,GO:0005856,GO:0034613,GO:0031338,GO:0005654,GO:0030030,GO:0060271,GO:0036064,GO:0015031,GO:0003924,GO:0000166,GO:0006810,GO:0005525,GO:0005737,GO:0005929	0.94375	0.02	78	-0.654464	chr1	16232892	16233017	-	chr4	141218104	141218229	+	24	18	ggctgaccc	3.64009	2.22335	78	60	tcttaaccc	1.76661	1.76813	7.52	6.49	8.05	8.69	7.93	9.85	0.52	0.52	10.79	10.11	10.9	10.1	alternative	constitutive	human-exclusive
chr19:16385129:16385211:-@chr19:16377122:16377254:-@chr19:16361779:16361984:-	EPS15L1	GO:0046872,GO:0005509,GO:0005905,GO:0045296,GO:0042059,GO:0005886,GO:0005829,GO:0006897,GO:0030132,GO:0016020,GO:0005515,GO:0061024,GO:0005634	0.817826	0.09	155	chr8:72367904:72367986:-@chr8:72358313:72358445:-@chr8:72345966:72346171:-	Eps15l1	GO:0046872,GO:0005509,GO:0005905,GO:0045296,GO:0005886,GO:0006897,GO:0030132,GO:0016020,GO:0005515,GO:0005634	0.744444	0.06	813	0.0733816	chr19	16377121	16377254	-	chr8	72358312	72358445	-	63	51	ccgtcacct	0.848566	1.14478	50	37	ttttaatgt	0.357603	1.32859	11.55	11.98	6.52	6.52	9.08	9.58	7.96	7.96	7.96	7.75	9.06	10.51	alternative	alternative
chr16:58555251:58555537:-@chr16:58553782:58553860:-@chr16:58551589:58551819:-	CNOT1	GO:0006977,GO:0030014,GO:0033147,GO:0006417,GO:2000036,GO:0030015,GO:0019904,GO:0003723,GO:0005615,GO:0007275,GO:0016020,GO:0006351,GO:0090503,GO:0005737,GO:0000289,GO:0048387,GO:0005634,GO:0070016,GO:0032947,GO:0042974,GO:0060213,GO:1900153,GO:0010606,GO:0061014,GO:0000122,GO:0000932,GO:0006355,GO:0004535,GO:0035195,GO:0030331,GO:0017148,GO:0005829,GO:0005515,GO:0031047	0.960909	0.02	190	chr8:95752502:95752788:-@chr8:95751741:95751819:-@chr8:95748844:95749074:-	Cnot1	GO:0030014,GO:0001829,GO:0033147,GO:2000036,GO:0006417,GO:0030015,GO:0019904,GO:0000288,GO:0003723,GO:0005615,GO:0007275,GO:0005778,GO:0016020,GO:0006351,GO:0090503,GO:0005737,GO:0048387,GO:0005634,GO:0070016,GO:0032947,GO:0042974,GO:0060213,GO:1900153,GO:0010606,GO:0061014,GO:0000122,GO:0000932,GO:0006355,GO:0004535,GO:0030331,GO:0035195,GO:0017148,GO:0005829,GO:0005515,GO:0031047	0.99	0.01	993	-0.0290909	chr16	58553781	58553860	-	chr8	95751740	95751819	-	17	24	aaatgatgg	0.190775	0.0189353	68	62	gtctgaaaa	0.0569522	0.521695	4.31	6.61	11.08	11.08	9.38	6.85	9.09	9.09	12.79	12.07	10.86	8.83	constitutive	constitutive
chr12:57535056:57535154:-@chr12:57534292:57534452:-@chr12:57533238:57533303:-	DCTN2	GO:0005856,GO:0005813,GO:0010389,GO:0042802,GO:0071539,GO:0000776,GO:0019886,GO:0000278,GO:0070062,GO:0016020,GO:0008283,GO:0005737,GO:0030426,GO:0032402,GO:0007052,GO:0031982,GO:0005815,GO:0007017,GO:0000086,GO:0097711,GO:0005874,GO:0006888,GO:0003774,GO:0030286,GO:0005829,GO:0005515,GO:0005869,GO:0030507	0.985319	0.01	589	chr10:127275824:127275922:+@chr10:127276384:127276544:+@chr10:127277255:127277320:+	Dctn2	GO:0005856,GO:0005813,GO:0071539,GO:0042802,GO:0000776,GO:0000278,GO:0070062,GO:0016020,GO:0008283,GO:0005737,GO:0030426,GO:0032402,GO:0007052,GO:0031982,GO:0005815,GO:0007017,GO:0005874,GO:0003774,GO:0030286,GO:0005829,GO:0005515,GO:0005869,GO:0030507	0.998889	0	2950	-0.0135697	chr12	57534291	57534452	-	chr10	127276383	127276544	+	70	64	gcttgacct	1.80379	2.25225	51	33	ttctcactt	1.44065	1.41495	7.36	3.85	0.99	6.43	11.39	12.45	7.2	7.2	7.64	6.85	9.01	10.19	constitutive	constitutive
chr1:75787497:75787604:+@chr1:75789159:75789356:+@chr1:75789952:75790057:+	RABGGTB	GO:0046872,GO:0007601,GO:0043687,GO:0004659,GO:0003824,GO:0016740,GO:0005886,GO:0018344,GO:0005829,GO:0008270,GO:0042981,GO:0005515,GO:0005968,GO:0006464,GO:0004663,GO:0017137	0.959362	0.02	369	chr3:153911925:153912203:-@chr3:153910691:153910967:-@chr3:153910261:153910366:-	Rabggtb	GO:0046872,GO:0004659,GO:0003824,GO:0016740,GO:0018344,GO:0008270,GO:0005515,GO:0005968,GO:0004663,GO:0017137	0.998889	0	1192	-0.0395272	chr1	75789158	75789356	+	chr3	153910690	153910967	-	19	81	ggctaatga	1.70045	1.31577	25	89	agataactt	-0.117068	0.801032	7.43	-34.26	8.76	9.6	8.99	10.5	4.85	7.83	4.85	-13.62	3.25	1.54	constitutive	constitutive
chr11:72016408:72016530:-@chr11:72012895:72016260:-@chr11:72010786:72010854:-	NUMA1	GO:0051301,GO:0035091,GO:0030425,GO:1905832,GO:0005856,GO:0030513,GO:0055028,GO:0005886,GO:1905820,GO:0005813,GO:0051798,GO:0097427,GO:0005819,GO:0031116,GO:0006997,GO:0051011,GO:0005876,GO:0019904,GO:1902846,GO:0016363,GO:0051984,GO:0055048,GO:0000139,GO:0051321,GO:0072686,GO:0045177,GO:0043234,GO:0005198,GO:0060487,GO:0005654,GO:0070062,GO:0097718,GO:0036449,GO:1904778,GO:0008022,GO:0016020,GO:…	0.978511	0.01	3976	chr7:101998075:101998197:+@chr7:101998300:102001659:+@chr7:102007486:102007554:+	Numa1	GO:0051301,GO:0035091,GO:0030425,GO:1905832,GO:0005856,GO:0030513,GO:0055028,GO:0005886,GO:1905820,GO:0005813,GO:0051798,GO:0097427,GO:0031116,GO:0051011,GO:0005876,GO:0019904,GO:0051321,GO:0016363,GO:0051984,GO:0045177,GO:0000139,GO:0055048,GO:0072686,GO:1902846,GO:0043234,GO:0060487,GO:0005654,GO:0070062,GO:0008022,GO:0097718,GO:1904778,GO:0036449,GO:0016020,GO:0000922,GO:0097431,GO:1905720,GO:…	0.988889	0.01	7437	-0.0103783	chr11	72012894	72016260	-	chr7	101998299	102001659	+	21	28	tgctgatcc	2.30047	1.34968	34	29	ggttgatcc	0.362996	1.16896	6.62	9.85	11.08	11.08	13.6	10.83	5.87	5.87	6.27	1.8	9.79	9.79	constitutive	constitutive
chr12:57490538:57490644:+@chr12:57498157:57498273:+@chr12:57498420:57498623:+	MARS	GO:0006412,GO:0016874,GO:1901838,GO:0009267,GO:0032869,GO:0000166,GO:0006431,GO:0004825,GO:0005730,GO:0003723,GO:0006418,GO:0070062,GO:0000049,GO:0016020,GO:0005737,GO:0071364,GO:0004812,GO:0036120,GO:0017101,GO:0005829,GO:0005524,GO:0009303	0.966596	0.03	351	chr10:127308258:127308364:-@chr10:127305741:127305857:-@chr10:127305422:127305625:-	Mars	GO:0006412,GO:0016874,GO:1901838,GO:0009267,GO:0032869,GO:0000166,GO:0006431,GO:0005730,GO:0004825,GO:0003723,GO:0006418,GO:0070062,GO:0000049,GO:0016020,GO:0005737,GO:0016021,GO:0071364,GO:0004812,GO:0036120,GO:0017101,GO:0005829,GO:0005739,GO:0005524,GO:0009303	0.996667	0.01	1615	-0.0300709	chr12	57498156	57498273	+	chr10	127305740	127305857	-	92	47	tgttgaccc	2.67879	1.88939	22	78	gattgagtc	-0.213498	0.0186704	11.61	10.93	2.57	1.51	10.48	10.69	10.08	7.33	8.66	5.58	6.96	6.96	constitutive	constitutive
chr2:26263380:26263479:+@chr2:26269953:26269997:+@chr2:26273651:26273750:+	HADHB	GO:0003824,GO:0006629,GO:0016747,GO:0016509,GO:0006631,GO:0003723,GO:0006635,GO:0016740,GO:0005783,GO:0070062,GO:0016020,GO:0005740,GO:0008152,GO:0004300,GO:0003988,GO:0005741,GO:0042645,GO:0005743,GO:0035965,GO:0005739,GO:0005515,GO:0016746,GO:0003857	0.972553	0.02	172	chr5:30166665:30166764:+@chr5:30168524:30168568:+@chr5:30169496:30169595:+	Hadhb	GO:0006631,GO:0003723,GO:0042645,GO:0008152,GO:0006635,GO:0003824,GO:0005743,GO:0006629,GO:0016740,GO:0070062,GO:0005739,GO:0005783,GO:0016747,GO:0016509,GO:0016020,GO:0003988,GO:0016746,GO:0016507,GO:0005741	0.997778	0	514	-0.0252246	chr2	26269952	26269997	+	chr5	30168523	30168568	+	35	19	aaattactg	-0.568176	0.32153	33	17	aaattatgt	-1.6551	0.24733	8.3	11.24	9.27	9.77	8.66	9.01	10.03	10.03	7.41	5.6	9.77	9.77	constitutive	constitutive
chr2:201628076:201628149:-@chr2:201627321:201627414:-@chr2:201626026:201626147:-	TMEM237	GO:0042995,GO:0035869,GO:0060271,GO:0030111,GO:0030030,GO:0016020,GO:0016021,GO:0005929	0.959778	0.02	85	chr1:59107454:59107527:-@chr1:59106544:59106634:-@chr1:59105546:59105667:-	Tmem237	GO:0003674,GO:0042995,GO:0035869,GO:0060271,GO:0030111,GO:0030030,GO:0016020,GO:0016021,GO:0005929	0.988889	0	413	-0.0291111	chr2	201627320	201627414	-	chr1	59106543	59106634	-	24	22	tagtaattt	-0.163931	0.913269	23	21	tagtaattt	-0.163931	0.903132	8.38	10.1	9.45	9.45	7.6	8.79	7.04	7.04	8.53	7.99	7	7.9	constitutive	constitutive
chr17:59735338:59735473:+@chr17:59738837:59738947:+@chr17:59764971:59765138:+	VMP1	GO:0007155,GO:0016337,GO:0007566,GO:0006887,GO:0005774,GO:0033116,GO:0005886,GO:0005783,GO:0006914,GO:0000407,GO:0016020,GO:0005515,GO:0005730,GO:0016021,GO:0000421,GO:0034329,GO:0005773,GO:0007029,GO:0007030	0.917391	0.04	275	chr11:86664654:86664789:-@chr11:86661123:86661233:-@chr11:86643498:86643665:-	Vmp1	GO:0007155,GO:0016337,GO:0007566,GO:0003674,GO:0033116,GO:0005774,GO:0006887,GO:0005886,GO:0005783,GO:0006914,GO:0000407,GO:0016020,GO:0005730,GO:0016021,GO:0000421,GO:0034329,GO:0005773,GO:0007029,GO:0007030	0.995556	0.01	1088	-0.0781643	chr17	59738836	59738947	+	chr11	86661122	86661233	-	34	20	ttttcacct	0.59451	1.18944	28	30	gtttgagtt	-1.5059	0.381773	9	9.98	9.45	8.69	9.29	10.92	8.91	8.91	8.85	10.12	1.6	1.6	constitutive	constitutive
chr7:44080733:44080916:-@chr7:44079861:44079959:-@chr7:44079571:44079741:-	POLM	GO:0046872,GO:0016779,GO:0071897,GO:0006974,GO:0006303,GO:0016446,GO:0016740,GO:0003677,GO:0005654,GO:0030183,GO:0005515,GO:0003887,GO:0006281,GO:0034061,GO:0006310,GO:0005634	0.89	0.05	43	chr11:5836194:5836374:-@chr11:5835701:5835799:-@chr11:5835416:5835586:-	Polm	GO:0046872,GO:0016779,GO:0071897,GO:0016446,GO:0016740,GO:0003677,GO:0030183,GO:0006310,GO:0003887,GO:0006281,GO:0034061,GO:0006974,GO:0005634	0.94375	0.03	143	-0.05375	chr7	44079860	44079959	-	chr11	5835700	5835799	-	25	23	cagtgacct	2.53177	1.83251	37	33	ggatgaccc	1.30287	1.65867	9.69	13.08	5.75	5.59	7.83	11.58	10.28	10.28	6.27	9.26	8.7	8.7	alternative	constitutive
chr3:113580608:113580709:+@chr3:113581361:113581444:+@chr3:113583409:113583496:+	SIDT1	GO:0051033,GO:0016020,GO:0033227,GO:0016021	0.914	0.04	33	chr16:44287243:44287344:-@chr16:44286319:44286402:-@chr16:44284212:44284299:-	Sidt1	GO:0003725,GO:0033227,GO:0008150,GO:0051033,GO:0016020,GO:0005575,GO:0016021	0.974444	0.02	160	-0.0604444	chr3	113581360	113581444	+	chr16	44286318	44286402	-	70	74	tgctgacag	2.95107	1.45786	43	45	cactgagtg	1.45322	1.12034	4.36	8.75	10.07	9.22	6.08	7.41	9.21	9.21	8.27	9.92	10.13	8.27	constitutive	constitutive
chr12:6656727:6656798:-@chr12:6653230:6653396:-@chr12:6652936:6653050:-	ING4	GO:0043982,GO:0016569,GO:0006915,GO:0008285,GO:0043966,GO:0005654,GO:0006473,GO:0006260,GO:0016573,GO:0005634,GO:0043981,GO:0035064,GO:0007049,GO:0045926,GO:0043065,GO:0043983,GO:0000123,GO:0046872,GO:0007050,GO:0045892,GO:0005515,GO:0003713,GO:0006978	0.93617	0.03	484	chr6:125043954:125044025:+@chr6:125046904:125047070:+@chr6:125047211:125047325:+	Ing4	GO:0043982,GO:0016569,GO:0006915,GO:0008285,GO:0043966,GO:0005654,GO:0006473,GO:0006260,GO:0016573,GO:0005634,GO:0043981,GO:0035064,GO:0007049,GO:0045926,GO:0043065,GO:0043983,GO:0000123,GO:0046872,GO:0007050,GO:0045892,GO:0005515,GO:0003713,GO:0006978	0.976667	0.01	1622	-0.0404965	chr12	6653229	6653396	-	chr6	125046903	125047070	+	19	24	ttgtgacca	1.78777	1.21149	17	23	ctgtgaccc	2.42496	1.34638	9.76	8.4	6.63	6.63	11.61	13.25	2.6	2.6	13.59	12.09	8.34	9.15	constitutive	constitutive
chr12:88516334:88516490:-@chr12:88515534:88515617:-@chr12:88507028:88507137:-	KITLG	GO:0007155,GO:0043406,GO:0005856,GO:0007165,GO:0005886,GO:0005576,GO:0001755,GO:0008083,GO:0043547,GO:0005088,GO:0005615,GO:0043066,GO:0097192,GO:0050731,GO:0005173,GO:0045636,GO:0030175,GO:0008584,GO:0016020,GO:0033026,GO:0008283,GO:0045740,GO:0016021,GO:0005737,GO:0014066,GO:0002763,GO:0030027,GO:0002687,GO:0005125,GO:1902035,GO:0046934,GO:0046579,GO:0035162,GO:0070668,GO:0046854,GO:0042995,GO:…	0.912821	0.06	76	chr10:100079974:100080130:+@chr10:100080857:100080940:+@chr10:100087347:100087456:+	Kitl	GO:0007155,GO:0043406,GO:0005856,GO:0005886,GO:0005576,GO:0001755,GO:0008083,GO:0005615,GO:0007281,GO:0043066,GO:0097192,GO:0050731,GO:0005173,GO:0030175,GO:0045636,GO:0045740,GO:0016020,GO:0033026,GO:0008584,GO:0016021,GO:0005737,GO:0002763,GO:0030027,GO:0002687,GO:0005125,GO:1902035,GO:0046579,GO:0035162,GO:0070668,GO:0042995,GO:0008284,GO:0035234,GO:0001541,GO:0005515	0.903333	0.04	310	0.00948718	chr12	88515533	88515617	-	chr10	100080856	100080940	+	60	23	cactgacac	3.43955	1.89819	83	23	cactgacac	3.43955	1.89819	8.23	8.23	8.65	8.65	8.4	8.76	11	9.6	10.69	6.72	10.57	10.51	constitutive	constitutive
chr3:113416525:113416627:-@chr3:113409106:113409322:-@chr3:113406927:113407041:-	CFAP44	GO:0042995,GO:0060285	0.61625	0.15	38	chr16:44408883:44408985:+@chr16:44410295:44410511:+@chr16:44411412:44411526:+	Cfap44	GO:0005575,GO:0060285	0.942	0.04	91	-0.32575	chr3	113409105	113409322	-	chr16	44410294	44410511	+	20	83	ggctgactc	3.08576	2.18123	20	22	ttatcagcc	-2.04313	0.020649	9.72	10.27	7.33	10.08	8.67	11.83	10.47	9.6	9.43	7.85	10.03	11.08	alternative	constitutive	human-exclusive
chr16:3523158:3523299:+@chr16:3526412:3526484:+@chr16:3530568:3530675:+	CLUAP1	GO:0097542,GO:0030992,GO:0042995,GO:0060271,GO:0005654,GO:0030030,GO:0005813,GO:0005515,GO:0005634,GO:0005929,GO:0035735,GO:0043231	0.934043	0.04	113	chr16:3928490:3928631:+@chr16:3929840:3929912:+@chr16:3933707:3933814:+	Cluap1	GO:0097542,GO:0097546,GO:0001843,GO:0003674,GO:0042995,GO:0042073,GO:0001947,GO:0060271,GO:0005654,GO:0030030,GO:0035082,GO:0007224,GO:0005813,GO:0060972,GO:0021508,GO:0005930,GO:0005634,GO:0005929,GO:0030992,GO:0043231	0.994444	0.01	541	-0.0604019	chr16	3526411	3526484	+	chr16	3929839	3929912	+	21	23	tcctgagtc	1.03288	1.2748	20	22	ttctgagtc	1.09981	1.33547	11.37	13.42	6.38	6.38	10.46	8.24	9.16	8.99	9.35	7.57	8.7	9.82	constitutive	constitutive
chr6:72284047:72284118:+@chr6:72290679:72290861:+@chr6:72291934:72292046:+	RIMS1	GO:0045202,GO:0016079,GO:0006886,GO:0005886,GO:0030054,GO:0046928,GO:0006836,GO:0061025,GO:0017137,GO:2000300,GO:0003723,GO:0016020,GO:0006810,GO:0017156,GO:0010628,GO:0050896,GO:0006461,GO:0045055,GO:0048791,GO:1903861,GO:0050790,GO:0048786,GO:0097151,GO:0014047,GO:0042734,GO:2000463,GO:0046872,GO:0030154,GO:0007601,GO:0006887,GO:0030695,GO:0046903,GO:0005829,GO:0044325,GO:0005515,GO:0007269,GO:…	0.237692	0.11	95	chr1:22404444:22404515:-@chr1:22398599:22398781:-@chr1:22397451:22397563:-	Rims1	GO:0046872,GO:0003723,GO:0017157,GO:0005622,GO:0006461,GO:0006887,GO:0006886,GO:0048791,GO:1903861,GO:0048786,GO:0016020,GO:0017137	0.524444	0.19	415	-0.286752	chr6	72290678	72290861	+	chr1	22398598	22398781	-	25	32	tgctgactg	3.52623	1.74027	25	32	tgctgactg	3.52623	1.68173	9.76	7.98	0.32	-0.35	9.86	10.01	8.33	8.33	10.32	11.45	10.08	9.88	alternative	alternative
chr4:39458891:39458948:-@chr4:39458394:39458440:-@chr4:39458194:39458309:-	RPL9	GO:0002181,GO:0006412,GO:0031012,GO:0003723,GO:0022625,GO:0005622,GO:0003735,GO:0006413,GO:0000184,GO:0005840,GO:0005829,GO:0019083,GO:0006614,GO:0019843,GO:0016020,GO:0006364,GO:0005515,GO:0005925,GO:0030529,GO:0005634	0.998511	0.01	5217	chr5:65391376:65391431:-@chr5:65390946:65390992:-@chr5:65390739:65390854:-	Rpl9	GO:0002181,GO:0006412,GO:0031012,GO:0003723,GO:0022625,GO:0005622,GO:0003735,GO:0030529,GO:0005840,GO:0019843,GO:0016020,GO:0005925,GO:0005634	1	0	4514	-0.00148936	chr4	39458393	39458440	-	chr5	65390945	65390992	-	14	22	gcctcaccc	2.58115	1.27375	28	21	gtctcaccc	2.54116	1.28595	8.61	10.84	6.56	10.13	9.23	4.7	7.13	9.21	-23.22	-27.6	10.28	8.41	constitutive	constitutive
chr1:147171989:147172167:-@chr1:147167767:147167933:-@chr1:147166846:147166939:-	PRKAB2	GO:0006631,GO:0007050,GO:0006853,GO:0007165,GO:0006629,GO:0005654,GO:0005829,GO:0004679,GO:0016236,GO:0016241,GO:0042304,GO:0005515,GO:1901796,GO:0006468,GO:0042802,GO:0031588,GO:0006633,GO:0045859	0.826667	0.08	100	chr3:97658589:97658766:+@chr3:97662273:97662439:+@chr3:97663582:97663675:+	Prkab2	GO:0006631,GO:0007005,GO:0061024,GO:0007165,GO:0006629,GO:0005829,GO:0005654,GO:0004679,GO:0006468,GO:0042802,GO:0031588,GO:0006633,GO:0045859	0.973333	0.03	278	-0.146667	chr1	147167766	147167933	-	chr3	97662272	97662439	+	23	18	ggatgacct	1.19925	1.36701	23	18	ggatgacct	1.19925	1.36701	10.03	10.03	3.85	8.41	10.63	10.22	10.28	10.28	6.15	5.29	10.22	9.16	alternative	constitutive
chr7:82838218:82838342:-@chr7:82835667:82835693:-@chr7:82827873:82827966:-	PCLO	GO:0045202,GO:0016079,GO:0005856,GO:0030054,GO:0007010,GO:0005522,GO:0030073,GO:0070062,GO:0016020,GO:0048788,GO:0014069,GO:0016021,GO:0048786,GO:0019933,GO:0099526,GO:0007416,GO:0005544,GO:0046872,GO:0017157,GO:0005509,GO:0098831,GO:0035418	0.970227	0.02	113	chr5:14775320:14775444:+@chr5:14778539:14778565:+@chr5:14788398:14788491:+	Pclo	GO:0045202,GO:0030054,GO:0016080,GO:0007010,GO:0005522,GO:0030073,GO:0070062,GO:0048790,GO:0014069,GO:0048786,GO:0019933,GO:0099526,GO:0007416,GO:0005544,GO:0046872,GO:0017157,GO:0005509,GO:0098831,GO:0098882,GO:0035418,GO:0005515	0.973333	0.02	284	-0.00310606	chr7	82835666	82835693	-	chr5	14778538	14778565	+	100	69	tcctaacta	2.23261	2.50408	100	68	tcgtaactt	1.29536	1.82351	3.37	1.77	6.38	8.04	9	10.34	9.8	9.8	8.71	5.66	10.45	10.45	constitutive	constitutive
chr1:92266419:92266492:-@chr1:92264554:92264638:-@chr1:92263623:92263732:-	GLMN	GO:0031461,GO:0005622,GO:0031463,GO:0031462,GO:0040029,GO:0042327,GO:0055105,GO:0001843,GO:0005737,GO:0072359,GO:0001570,GO:0042130,GO:0042692,GO:0050715,GO:0031397,GO:0045086,GO:0031625,GO:0032434,GO:0031464,GO:0005515,GO:0005171	0.943158	0.02	54	chr5:107560876:107560949:-@chr5:107558462:107558546:-@chr5:107557918:107558024:-	Glmn	GO:0031461,GO:0031463,GO:0031462,GO:0007166,GO:0008285,GO:0040029,GO:0042327,GO:0055105,GO:0001843,GO:0005102,GO:0005737,GO:0072359,GO:0001570,GO:0042130,GO:0042692,GO:0050715,GO:0031397,GO:0045086,GO:0031625,GO:0032434,GO:0031464,GO:0005515,GO:0005171	0.975	0.01	130	-0.0318421	chr1	92264553	92264638	-	chr5	107558461	107558546	-	35	31	ggataattt	-1.30081	0.2608	36	29	gcataatct	-0.157741	0.6504	8.03	5.99	10.57	10.57	9.55	9.18	7.65	10.07	8.81	7.83	7.76	7.76	constitutive	constitutive
chr20:1392834:1392881:-@chr20:1375491:1375603:-@chr20:1372076:1372240:-	FKBP1A	GO:1990425,GO:0005528,GO:0001933,GO:0033017,GO:0042098,GO:0043679,GO:0031312,GO:0016529,GO:0010039,GO:0032925,GO:0007179,GO:0007183,GO:0030018,GO:0060347,GO:0051209,GO:0005160,GO:0019899,GO:0070062,GO:0014802,GO:0031398,GO:0048185,GO:0016020,GO:0042803,GO:0005737,GO:0016021,GO:0055010,GO:0022417,GO:0003755,GO:0050776,GO:0006457,GO:0060314,GO:0070588,GO:0031000,GO:1902991,GO:0030544,GO:0032880,GO:…	0.980652	0.02	1228	chr2:151542818:151544677:+@chr2:151557386:151557498:+@chr2:151559458:151559620:+	Fkbp1a	GO:1990425,GO:0005528,GO:0001933,GO:0033017,GO:0042098,GO:0043679,GO:0031312,GO:0016529,GO:0010039,GO:0032925,GO:0007183,GO:0030018,GO:0060347,GO:0051209,GO:0005160,GO:0019899,GO:0070062,GO:0031398,GO:0048185,GO:0016020,GO:0042803,GO:0005737,GO:0055010,GO:0050776,GO:0003755,GO:0060314,GO:0031000,GO:1902991,GO:0030544,GO:0032880,GO:0019221,GO:0032092,GO:0098562,GO:1990000,GO:0034713,GO:0008144,GO:…	1	0	4863	-0.0193478	chr20	1375490	1375603	-	chr2	151557385	151557498	+	15	53	ttctgactt	2.60297	1.98443	76	56	ttctgaact	1.4749	1.20176	6.81	8.62	9.37	9.8	11.57	10.35	9.08	8.91	11.69	10.26	10.9	-15.33	constitutive	constitutive
chr11:1443489:1443635:+@chr11:1444971:1445002:+@chr11:1445294:1445458:+	BRSK2	GO:0051301,GO:0004674,GO:0005856,GO:0036503,GO:0043462,GO:0005813,GO:0016310,GO:0000166,GO:0006915,GO:0030010,GO:0018105,GO:0016740,GO:0005783,GO:0031532,GO:0048471,GO:0016301,GO:0005737,GO:0007399,GO:0030182,GO:0005634,GO:0019901,GO:0070059,GO:0007049,GO:1904152,GO:0007409,GO:0061178,GO:0000287,GO:0060590,GO:0005815,GO:0004672,GO:0000086,GO:0006468,GO:0050321,GO:0046872,GO:0006887,GO:0005524,GO:…	0.954255	0.04	289	chr7:141985886:141986032:+@chr7:141987422:141987453:+@chr7:141987751:141987915:+	Brsk2	GO:0051301,GO:0004674,GO:0005856,GO:0035556,GO:0036503,GO:0005813,GO:0016310,GO:0000166,GO:0006915,GO:0030010,GO:0018105,GO:0016740,GO:0005783,GO:0031532,GO:0016020,GO:0048471,GO:0016301,GO:0005737,GO:0016021,GO:0007399,GO:0030182,GO:0005634,GO:0019901,GO:0070059,GO:0007049,GO:0007409,GO:0061178,GO:0000287,GO:0005815,GO:0004672,GO:0000086,GO:0006468,GO:0050321,GO:0046872,GO:0006887,GO:0005524,GO:…	0.974444	0.01	2499	-0.0201891	chr11	1444970	1445002	+	chr7	141987421	141987453	+	84	25	tactaactc	3.20066	2.33636	96	25	tactaaccc	3.75499	2.54409	11.21	11.21	6.69	6.69	9.3	9.23	1.92	5.17	6.29	10.18	10.25	10.25	constitutive	constitutive
chr8:47782378:47782598:-@chr8:47782162:47782254:-@chr8:47779004:47779093:-	PRKDC	GO:0010332,GO:0001933,GO:0004674,GO:0014823,GO:0002328,GO:0002638,GO:0003677,GO:0032869,GO:0008630,GO:0016310,GO:0000166,GO:0006302,GO:2001229,GO:0005730,GO:0048511,GO:0016567,GO:0070419,GO:0019904,GO:0002326,GO:0072431,GO:0032993,GO:0048538,GO:0010212,GO:0003723,GO:0003690,GO:0002360,GO:0002684,GO:0016233,GO:0033152,GO:0033151,GO:0043234,GO:0018105,GO:0043066,GO:0019899,GO:0005654,GO:0016740,GO:…	0.64383	0.12	200	chr16:15833676:15833896:+@chr16:15834147:15834239:+@chr16:15835152:15835241:+	Prkdc	GO:0010332,GO:0001933,GO:0004674,GO:0014823,GO:0002328,GO:0002638,GO:0003677,GO:0032869,GO:0008630,GO:0016310,GO:0000166,GO:0006302,GO:2001229,GO:0005730,GO:0048511,GO:0002326,GO:0070419,GO:0019904,GO:0072431,GO:0032993,GO:0048538,GO:0010212,GO:0003723,GO:0003690,GO:0016233,GO:0002360,GO:0033152,GO:0002684,GO:0033151,GO:0043234,GO:0043066,GO:0019899,GO:0018105,GO:0005654,GO:0016740,GO:0031648,GO:…	0.984444	0.02	520	-0.340615	chr8	47782161	47782254	-	chr16	15834146	15834239	+	38	21	cgttaacct	3.03497	2.17429	36	22	ttgtaaata	-0.964475	0.451944	13.62	11.15	10.28	9.43	6.17	7.1	8.07	10.67	7.19	6.87	8.63	6.99	alternative	constitutive	human-exclusive
chr15:101286908:101287010:-@chr15:101286214:101286293:-@chr15:101285726:101285801:-	SNRPA1	GO:0016607,GO:0003723,GO:0035722,GO:0019013,GO:0000398,GO:0005654,GO:0071013,GO:0030532,GO:0006397,GO:0005515,GO:0030620,GO:0005681,GO:0030529,GO:0008380,GO:0005686,GO:0005634	0.687805	0.11	111	chr7:66069424:66069526:+@chr7:66070119:66070198:+@chr7:66070590:66070665:+	Snrpa1	GO:0016607,GO:0003723,GO:0019013,GO:0000398,GO:0071013,GO:0006397,GO:0030620,GO:0005681,GO:0030529,GO:0008380,GO:0005686,GO:0005634	0.836667	0.06	410	-0.148862	chr15	101286213	101286293	-	chr7	66070118	66070198	+	63	24	cattaactc	2.186	1.51949	63	24	aattaactc	1.36677	1.19872	8.29	7.95	7.69	7.69	6.84	8.51	7.46	9.16	7.66	9.51	9.72	8.4	alternative	alternative
chr3:129463560:129463626:+@chr3:129464635:129464781:+@chr3:129469342:129469417:+	IFT122	GO:0050680,GO:0060830,GO:0097546,GO:0010172,GO:0005856,GO:0035720,GO:0072594,GO:0060831,GO:0048593,GO:0097542,GO:0001843,GO:0035050,GO:0009953,GO:0005654,GO:0030030,GO:0007275,GO:0007227,GO:0045879,GO:0016020,GO:0042733,GO:0060971,GO:0005737,GO:0035735,GO:0036064,GO:0035115,GO:0021914,GO:0005929,GO:0032391,GO:0042995,GO:0060271,GO:0005829,GO:0030991,GO:0061512,GO:0005515,GO:1905515,GO:0035721,GO:…	0.921053	0.03	63	chr6:115880644:115880710:+@chr6:115881477:115881623:+@chr6:115884336:115884411:+	Ift122	GO:0050680,GO:0060830,GO:0097546,GO:0010172,GO:0005856,GO:0035720,GO:0072594,GO:0060831,GO:0048593,GO:0001843,GO:0035050,GO:0009953,GO:0005654,GO:0030030,GO:0007275,GO:0007227,GO:0042733,GO:0016020,GO:0060971,GO:0045879,GO:0005737,GO:0003674,GO:0036064,GO:0035115,GO:0021914,GO:0005929,GO:0032391,GO:0042995,GO:0060271,GO:0005829,GO:0030991,GO:0061512,GO:1905515,GO:0035721,GO:0060173	0.96	0.02	173	-0.0389474	chr3	129464634	129464781	+	chr6	115881476	115881623	+	59	64	tcctcacta	1.06972	0.970783	59	63	gcctcacag	1.40404	1.62715	6.15	7.63	7.46	9.16	4.71	5.11	9.8	9.8	5.04	2.87	10.86	10.86	constitutive	constitutive
chr1:53271227:53271346:-@chr1:53271028:53271153:-@chr1:53266473:53266647:-	LRP8	GO:0038025,GO:0030425,GO:0071397,GO:0007165,GO:0006629,GO:0005886,GO:0005576,GO:0006508,GO:0001523,GO:0004888,GO:0043235,GO:0061003,GO:0008035,GO:0005875,GO:1900006,GO:0050731,GO:0034185,GO:0019894,GO:0021987,GO:0016020,GO:0016021,GO:0038026,GO:0014069,GO:0005901,GO:0030424,GO:0032793,GO:0030229,GO:0050804,GO:0043025,GO:0042493,GO:0005041,GO:0006897,GO:0019221,GO:0000122,GO:0021541,GO:0006898,GO:…	0.806364	0.08	137	chr4:107851308:107851427:+@chr4:107851500:107851625:+@chr4:107854249:107854423:+	Lrp8	GO:0038025,GO:0030425,GO:0071397,GO:0005886,GO:0005576,GO:0043235,GO:0021819,GO:0008035,GO:0061003,GO:0005875,GO:0045860,GO:1900006,GO:0005615,GO:0050731,GO:0048813,GO:0034185,GO:0019894,GO:0021987,GO:0016020,GO:0016021,GO:0038026,GO:0014069,GO:0005901,GO:0030424,GO:0032793,GO:0021517,GO:0030229,GO:0050804,GO:0043025,GO:0042493,GO:0006897,GO:0005041,GO:0000122,GO:0021541,GO:0006898,GO:0021766,GO:…	0.994444	0.01	1290	-0.188081	chr1	53271027	53271153	-	chr4	107851499	107851625	+	38	20	ttctgactc	3.19266	2.16947	24	20	gtctgactc	3.14915	2.11227	12.25	11.78	6.69	7.82	7.17	6.11	7.96	10.67	6.94	9.74	7.4	6.64	alternative	constitutive	human-exclusive
chr22:17774381:17774495:-@chr22:17743803:17744013:-@chr22:17739349:17739488:-	BID	GO:0032464,GO:0005123,GO:1902108,GO:0042770,GO:0097191,GO:0006915,GO:0051260,GO:0001836,GO:0032459,GO:2000271,GO:0008625,GO:0046982,GO:0032592,GO:0070062,GO:0008637,GO:0007420,GO:0016020,GO:0006626,GO:0005737,GO:0051402,GO:0006919,GO:2001235,GO:1901030,GO:2001238,GO:2001244,GO:1900740,GO:0034349,GO:0043065,GO:0042981,GO:0032355,GO:0031625,GO:0005741,GO:0090150,GO:0010918,GO:0032461,GO:2000045,GO:…	0.743636	0.09	257	chr6:120916734:120916820:-@chr6:120900156:120900366:-@chr6:120897220:120897359:-	Bid	GO:0032464,GO:1902108,GO:0042770,GO:0097191,GO:0006915,GO:0051260,GO:0001836,GO:0032459,GO:2000271,GO:0046982,GO:0032592,GO:0070062,GO:0008637,GO:0007420,GO:0016020,GO:0006626,GO:0005737,GO:0006919,GO:2001235,GO:2001238,GO:0034349,GO:0043065,GO:0042981,GO:0032355,GO:0031625,GO:0090150,GO:0010918,GO:0032461,GO:2000045,GO:0005829,GO:0005739,GO:0097284,GO:0042775,GO:0097345,GO:0005515,GO:1902230,GO:…	0.9775	0.01	422	-0.233864	chr22	17743802	17744013	-	chr6	120900155	120900366	-	31	18	tcctgactc	3.12573	2.1648	26	18	tcctgactc	3.12573	2.09337	12.37	10.45	9.88	10.28	4.87	7.45	10.03	9.82	-25.05	-47.98	8.95	8.95	alternative	constitutive	human-exclusive
chr14:75752893:75752955:+@chr14:75757831:75757869:+@chr14:75764615:75764772:+	TTLL5	GO:0009566,GO:0016874,GO:0005856,GO:0005886,GO:0005813,GO:0000166,GO:0018095,GO:0030317,GO:0006351,GO:0005737,GO:0007283,GO:0005634,GO:0070740,GO:0060041,GO:0005929,GO:0006464,GO:0005874,GO:0042995,GO:0005829,GO:0005524,GO:0007288	0.188182	0.08	47	chr12:85908793:85908855:+@chr12:85912552:85912590:+@chr12:85917675:85917832:+	Ttll5	GO:0009566,GO:0016874,GO:0005856,GO:0005886,GO:0005813,GO:0000166,GO:0018095,GO:0030317,GO:0006351,GO:0005737,GO:0007283,GO:0005634,GO:0003674,GO:0060041,GO:0005929,GO:0006464,GO:0005874,GO:0042995,GO:0005829,GO:0005524,GO:0007288	0.972222	0.02	291	-0.78404	chr14	75757830	75757869	+	chr12	85912551	85912590	+	36	27	ctctaaccc	3.92225	2.15735	32	26	gtctaaccc	3.70405	2.42894	10.28	10.49	7.31	7.53	8.63	9.16	8.16	8.16	13.04	12.37	7.1	9.79	alternative	constitutive	human-exclusive
chr3:9751770:9751949:+@chr3:9754704:9754885:+@chr3:9756471:9756621:+	OGG1	GO:0009314,GO:0007568,GO:0051593,GO:0016829,GO:0003824,GO:0003677,GO:0034039,GO:0016363,GO:0006289,GO:0016798,GO:0006979,GO:0043234,GO:0043066,GO:0005654,GO:0004519,GO:0045471,GO:0009416,GO:0016787,GO:0006281,GO:0005634,GO:0016607,GO:0019104,GO:0008152,GO:0002526,GO:0033683,GO:0008534,GO:0042493,GO:0033158,GO:0032355,GO:0006284,GO:0003684,GO:0003906,GO:0071276,GO:0006974,GO:0006355,GO:0045008,GO:…	0.939375	0.04	193	chr6:113329229:113329408:+@chr6:113331771:113331952:+@chr6:113333342:113333492:+	Ogg1	GO:0009314,GO:0007568,GO:0051593,GO:0016829,GO:0003824,GO:0003677,GO:0034039,GO:0016363,GO:0006289,GO:0016798,GO:0006979,GO:0043234,GO:0043066,GO:0005654,GO:0045471,GO:0009416,GO:0016787,GO:0006281,GO:0005634,GO:0016607,GO:0019104,GO:0008152,GO:0002526,GO:0033683,GO:0008534,GO:0042493,GO:0033158,GO:0032355,GO:0006284,GO:0003684,GO:0003906,GO:0071276,GO:0006974,GO:0006355,GO:0008017,GO:0032357,GO:…	0.981111	0.02	548	-0.0417361	chr3	9754703	9754885	+	chr6	113331770	113331952	+	36	29	gcctgatgc	2.67314	2.06832	48	37	aactgactg	2.72684	1.58648	12.04	10.46	9.16	9.16	8.65	5.65	6.74	6.74	9.41	9.94	10.1	10.1	constitutive	constitutive
chr12:54281386:54281502:+@chr12:54281795:54281941:+@chr12:54282090:54282300:+	HNRNPA1	GO:0016032,GO:0003727,GO:0036002,GO:0051170,GO:0019904,GO:0005681,GO:0030529,GO:0008380,GO:0098505,GO:0003723,GO:0051028,GO:0006405,GO:1903936,GO:0019013,GO:0032212,GO:0000398,GO:0008543,GO:0005654,GO:0070062,GO:0016020,GO:0006810,GO:0005737,GO:0005634,GO:0003697,GO:0016070,GO:0000381,GO:0071013,GO:0006397,GO:0032211,GO:0003676,GO:0061752,GO:0051168,GO:0005515,GO:0042149	1	0	8140	chr15:103241080:103241196:+@chr15:103241446:103241592:+@chr15:103241903:103242113:+	Hnrnpa1	GO:0003697,GO:0003723,GO:0051028,GO:1903936,GO:0051170,GO:0019013,GO:0000380,GO:0005654,GO:0051168,GO:0006810,GO:0006397,GO:0005737,GO:0005681,GO:0003676,GO:0030529,GO:0008380,GO:0005634	1	0	11994	0	chr12	54281794	54281941	+	chr15	103241445	103241592	+	33	35	cggtcagac	-0.81909	0.223241	27	85	ctctgaagt	0.834035	0.955497	5.13	5.28	7.97	7.97	9.67	10.45	9.14	7.79	8.25	6.49	8.24	8.24	constitutive	constitutive
chr10:49758389:49758593:-@chr10:49756776:49756946:-@chr10:49752638:49752740:-	OGDHL	GO:0046872,GO:0004591,GO:0008152,GO:0045252,GO:0016624,GO:0006099,GO:0005759,GO:0006096,GO:0016491,GO:0005739,GO:0055114,GO:0005515,GO:0030976	0.896842	0.05	148	chr14:32325794:32325998:+@chr14:32326979:32327149:+@chr14:32332181:32332305:+	Ogdhl	GO:0004591,GO:0008152,GO:0045252,GO:0016624,GO:0006099,GO:0005739,GO:0055114,GO:0030976	0.983333	0.01	1104	-0.0864912	chr10	49756775	49756946	-	chr14	32326978	32327149	+	39	33	ccctgacct	4.12516	1.99694	27	33	acctgaccc	3.00927	1.51948	7.45	10.12	10.07	9.22	10.93	9.53	8.91	-12.41	6.7	11.21	7.09	6.1	alternative	constitutive
chr5:146509145:146509245:+@chr5:146510067:146510160:+@chr5:146510441:146511961:+	TCERG1	GO:0006355,GO:0003723,GO:0001103,GO:0005654,GO:0006366,GO:0070064,GO:0006351,GO:0005515,GO:0003713,GO:0000122,GO:0001106,GO:0005634	0.242889	0.07	1101	chr18:42573260:42573360:+@chr18:42574160:42574253:+@chr18:42574518:42575785:+	Tcerg1	GO:0006355,GO:0003723,GO:0001103,GO:0005654,GO:0070064,GO:0001106,GO:0006351,GO:0000122,GO:0003700,GO:0005634	0.133333	0.02	3974	0.109556	chr5	146510066	146510160	+	chr18	42574159	42574253	+	22	24	aagtaagac	-0.972381	0.430813	22	24	aagtaagac	-0.972381	0.430813	6.64	6.64	8.68	8.68	11.59	11.34	-25.47	-20.34	9.95	12.57	4.3	10.28	alternative	alternative
chr4:51863437:51863507:+@chr4:51863670:51863709:+@chr4:51874271:51874385:+	DCUN1D4	GO:0045116,GO:0003674,GO:0097602,GO:0008150,GO:0031624,GO:0005515,GO:0051443,GO:0032182,GO:0000151,GO:0005634	0.926957	0.08	133	chr5:73510886:73510956:+@chr5:73511127:73511166:+@chr5:73520116:73520230:+	Dcun1d4	GO:0045116,GO:0003674,GO:0097602,GO:0008150,GO:0031624,GO:0005575,GO:0051443,GO:0032182,GO:0000151,GO:0005634	0.955556	0.01	317	-0.028599	chr4	51863669	51863709	+	chr5	73511126	73511166	+	61	43	tgctaacgg	3.63984	1.50397	41	19	tgttaacga	1.61922	0.991071	6.46	7.38	7.33	8.76	9.32	8.14	6.99	9.46	10.81	11	10.65	10.65	constitutive	constitutive
chr4:185626832:185627019:-@chr4:185622914:185624494:-@chr4:185620063:185620151:-	SORBS2	GO:0007155,GO:0005886,GO:0030054,GO:0008093,GO:0016477,GO:0003723,GO:0030018,GO:0016020,GO:0048471,GO:0007015,GO:0005737,GO:0005634,GO:0005200,GO:0016324,GO:0030027,GO:0003676,GO:0005925,GO:0008307,GO:0042995,GO:0008150,GO:0061049,GO:0015629,GO:0005515	0.757609	0.17	724	chr8:45792781:45792968:+@chr8:45794978:45796558:+@chr8:45799710:45799798:+	Sorbs2	GO:0003723,GO:0007155,GO:0046983,GO:0016324,GO:0030018,GO:0042995,GO:0005856,GO:0005886,GO:0030054,GO:0030027,GO:0016020,GO:0019904,GO:0048471,GO:0007015,GO:0007219,GO:0016477,GO:0003676,GO:0005925,GO:0005737	0.884444	0.09	5466	-0.126836	chr4	185622913	185624494	-	chr8	45794977	45796558	+	100	76	tactgacat	2.49183	1.7456	100	76	tattgacat	1.16153	1.21541	4.55	3.98	3.2	3.2	9.43	10.88	5.77	0.77	9.07	5.75	9.6	10.47	alternative	alternative
chr20:9457414:9457489:+@chr20:9459635:9459810:+@chr20:9468571:9468672:+	PLCB4	GO:0007268,GO:0005622,GO:0005509,GO:0004435,GO:0005790,GO:0014069,GO:0007165,GO:0035556,GO:0004629,GO:0006629,GO:0005829,GO:0030425,GO:0043647,GO:0004871,GO:0005515,GO:0008081,GO:0016787,GO:0016042,GO:0005634	0.944054	0.03	95	chr2:135998677:135998752:+@chr2:136000134:136000309:+@chr2:136002559:136002660:+	Plcb4	GO:0005509,GO:0030425,GO:0004435,GO:0005790,GO:0014069,GO:0007165,GO:0035556,GO:0006629,GO:0004871,GO:0005515,GO:0008081,GO:0016787,GO:0016042,GO:0005634	0.992222	0	875	-0.0481682	chr20	9459634	9459810	+	chr2	136000133	136000309	+	35	70	gaataatgt	0.893403	0.710286	30	27	agatgaccc	0.938429	1.31881	12.06	9.95	6.92	6.71	7.49	10.25	11	11	10.27	8.1	10.57	10.57	constitutive	constitutive
chr16:76452508:76452769:+@chr16:76461956:76462105:+@chr16:76467352:76467523:+	CNTNAP4	GO:0007155,GO:0045202,GO:0030425,GO:0032225,GO:0030054,GO:0005886,GO:2000821,GO:0016020,GO:0016021,GO:0032228,GO:0042734	0.961556	0.03	342	chr8:112757394:112757655:+@chr8:112767460:112767609:+@chr8:112773567:112773738:+	Cntnap4	GO:0007155,GO:0045202,GO:0030425,GO:0032225,GO:0030054,GO:0005886,GO:2000821,GO:0016020,GO:0005515,GO:0016021,GO:0032228,GO:0042734	0.937778	0.05	374	0.0237778	chr16	76461955	76462105	+	chr8	112767459	112767609	+	28	19	ctctaactg	3.3203	1.83474	25	29	tattgagag	-1.09223	0.42791	10.2	13.71	10.06	9.85	9.47	8.14	11.08	9.65	8.48	11.89	8.55	8.55	constitutive	constitutive
chr20:43673806:43673899:+@chr20:43681784:43681855:+@chr20:43682794:43682886:+	MYBL2	GO:0006355,GO:0000978,GO:0090307,GO:0043525,GO:0030154,GO:0001135,GO:0051726,GO:0045944,GO:0005654,GO:0006366,GO:0003677,GO:0031523,GO:1990830,GO:0006351,GO:0005515,GO:0001077,GO:0003700,GO:0006357,GO:0005634	0.943333	0.01	40	chr2:163059501:163059594:+@chr2:163061524:163061595:+@chr2:163062457:163062549:+	Mybl2	GO:0006355,GO:0044212,GO:0000978,GO:0090307,GO:0043525,GO:0030154,GO:0001135,GO:0006357,GO:0045944,GO:0006366,GO:0005654,GO:0003677,GO:0031523,GO:0000981,GO:1990830,GO:0006351,GO:0001077,GO:0043565,GO:0005634	0.9425	0.04	98	0.000833333	chr20	43681783	43681855	+	chr2	163061523	163061595	+	24	26	tgctgagcc	1.75784	1.455	25	32	agctaaacc	1.07326	0.883028	7.59	8.42	7.21	7.21	10.62	8.98	4.33	11	9.66	11.28	10.03	8.7	constitutive	constitutive
chr5:40771719:40771863:-@chr5:40769416:40769503:-@chr5:40767466:40767690:-	PRKAA1	GO:0005622,GO:0006694,GO:0006629,GO:0016569,GO:0016236,GO:0071456,GO:0000166,GO:0046318,GO:0055089,GO:0043234,GO:0016740,GO:0042593,GO:0033135,GO:0004679,GO:0045542,GO:0050321,GO:0005829,GO:0050405,GO:1901796,GO:0006006,GO:1901563,GO:0010332,GO:0071361,GO:0014823,GO:0032007,GO:0019395,GO:0048511,GO:0008202,GO:0009411,GO:0016055,GO:0060627,GO:0008022,GO:0016301,GO:2000505,GO:0010628,GO:0031588,GO:…	0.886	0.04	148	chr15:5168568:5168712:+@chr15:5169929:5170016:+@chr15:5174208:5174432:+	Prkaa1	GO:0010332,GO:0047322,GO:0004674,GO:0005622,GO:0006694,GO:0014823,GO:0071361,GO:0070301,GO:0006629,GO:0016569,GO:0032007,GO:0031669,GO:0016310,GO:0000166,GO:0071456,GO:0019395,GO:0048511,GO:0019900,GO:0008202,GO:0035404,GO:0071380,GO:0006631,GO:0009411,GO:0016055,GO:0048643,GO:0055089,GO:0043066,GO:0043234,GO:0016740,GO:0003682,GO:0008022,GO:0060627,GO:0071417,GO:0006351,GO:0016301,GO:0005737,GO:…	0.983333	0.01	399	-0.0973333	chr5	40769415	40769503	-	chr15	5169928	5170016	+	20	17	agctgattt	0.511985	0.90228	32	24	tcttgactg	1.24206	1.06112	10.4	9.77	5.69	7.76	9.31	5.14	8.55	8.63	6.28	9.24	8.92	8.92	alternative	constitutive
chr13:20868596:20868701:-@chr13:20862969:20863123:-@chr13:20862717:20862858:-	XPO4	GO:0005643,GO:0046827,GO:0006611,GO:0005829,GO:0005654,GO:0008536,GO:0015031,GO:0006810,GO:0005515,GO:0005737,GO:0005049,GO:0005634	0.3495	0.11	50	chr14:57648419:57648524:-@chr14:57643335:57643489:-@chr14:57643082:57643223:-	Xpo4	GO:0005643,GO:0006611,GO:0005829,GO:0005654,GO:0008536,GO:0015031,GO:0006810,GO:0005049,GO:0005737,GO:0046827,GO:0005634	0.224286	0.04	56	0.125214	chr13	20862968	20863123	-	chr14	57643334	57643489	-	16	19	ttttaaagc	-1.08438	0.181238	16	19	ttttaaagc	-1.08438	0.181238	7.13	7.13	8.66	8.66	9.16	9.65	10.08	6.43	5.36	6.79	10.24	10.24	alternative	alternative
chr14:24296509:24296588:-@chr14:24292652:24292784:-@chr14:24292184:24292330:-	DHRS1	GO:0005743,GO:0005783,GO:0005739,GO:0016491,GO:0055114,GO:0005515	0.68	0.19	92	chr14:55743454:55743533:-@chr14:55741183:55741315:-@chr14:55740727:55740873:-	Dhrs1	GO:0003674,GO:0005743,GO:0008150,GO:0005783,GO:0005739,GO:0016491,GO:0055114	0.998889	0	1668	-0.318889	chr14	24292651	24292784	-	chr14	55741182	55741315	-	43	38	cactaacac	3.44012	2.15489	58	53	cattcacac	1.03289	1.56866	8.25	5.44	7.93	9.63	11.07	11.69	5.52	6.1	9.12	8.34	8.56	6.99	alternative	constitutive	human-exclusive
chr12:89466770:89466922:-@chr12:89460016:89460038:-@chr12:89459638:89459718:-	POC1B	GO:0005814,GO:0042995,GO:0036064,GO:0005856,GO:0060271,GO:0030030,GO:0001895,GO:0005813,GO:0000922,GO:0005515,GO:0008283,GO:0005737	0.1725	0.13	64	chr10:99156202:99156351:+@chr10:99164586:99164607:+@chr10:99164869:99164949:+	Poc1b	GO:0005814,GO:0003674,GO:0042995,GO:0005856,GO:0036064,GO:0060271,GO:0030030,GO:0001895,GO:0005813,GO:0000922,GO:0008283,GO:0005737	0.16	0.12	119	0.0125	chr12	89460015	89460038	-	chr10	99164585	99164607	+	65	48	ttctaattg	1.59744	1.37379	85	87	cactgagtt	0.911131	0.988296	3.91	4.61	7.07	7.07	6.89	8.02	9.49	9.49	8.12	8.44	7.97	6.97	alternative	alternative
chr2:109564366:109564534:-@chr2:109553087:109553219:-@chr2:109546050:109546237:-	SEPT10	GO:0051301,GO:0007049,GO:0005856,GO:0000166,GO:0005515,GO:0005525,GO:0005737	0.909474	0.04	129	chr10:59176848:59177016:-@chr10:59170814:59170946:-@chr10:59166504:59166691:-	Sept10	GO:0000166,GO:0005525	0.955556	0.02	327	-0.0460819	chr2	109553086	109553219	-	chr10	59170813	59170946	-	20	18	gagtaacac	1.82937	0.469093	23	19	gaataacac	1.52445	0.297049	4.16	3.22	3.32	2.28	7.13	8.9	6.42	6.42	5.98	6.7	9.46	11.08	constitutive	constitutive
chr3:138591854:138591956:-@chr3:138572859:138572984:-@chr3:138571266:138571356:-	CEP70	GO:0005856,GO:0005829,GO:0005813,GO:0005815,GO:0005515,GO:0010389,GO:0005737,GO:0042802,GO:0000086,GO:0097711	0.81625	0.08	51	chr9:99246223:99246366:+@chr9:99254255:99254377:+@chr9:99262546:99262636:+	Cep70	GO:0005856,GO:0008150,GO:0005813,GO:0005815,GO:0005737,GO:0042802	0.952222	0.02	245	-0.135972	chr3	138572858	138572984	-	chr9	99254254	99254377	+	62	34	ctttaactc	1.31746	1.6917	48	32	ttgtaactt	1.39273	1.31729	10.25	10.07	7.82	7.82	6	7.04	8.83	8.77	6.16	7.69	9.81	9.81	alternative	constitutive
chr3:170128684:170129552:-@chr3:170128340:170128387:-@chr3:170122591:170122744:-	PHC3	GO:0046872,GO:0031519,GO:0005654,GO:0003677,GO:0035102,GO:0007275,GO:0008270,GO:0005515,GO:0005634	0.214333	0.06	209	chr3:30936285:30937156:-@chr3:30935952:30935999:-@chr3:30931739:30931892:-	Phc3	GO:0046872,GO:0003674,GO:0031519,GO:0008150,GO:0003677,GO:0035102,GO:0007275,GO:0008270,GO:0005634	0.2225	0.06	1277	-0.00816667	chr3	170128339	170128387	-	chr3	30935951	30935999	-	19	16	agttgattt	-0.937404	0.573888	19	16	agttgattt	-0.937404	0.573888	5.6	5.6	5.88	5.88	5.66	5.49	6.95	7.65	10.06	10.06	8.15	8.15	alternative	alternative
chr11:67611403:67611569:+@chr11:67611897:67611978:+@chr11:67612120:67612265:+	NDUFV1	GO:0046872,GO:0070469,GO:0010181,GO:0032981,GO:0005743,GO:0005829,GO:0051536,GO:0005739,GO:0016491,GO:0008137,GO:0042775,GO:0016020,GO:0055114,GO:0051539,GO:0016651,GO:0006120,GO:0051287,GO:0003954,GO:0005747	0.983191	0.02	932	chr19:4008343:4008509:-@chr19:4008048:4008129:-@chr19:4007770:4007915:-	Ndufv1	GO:0046872,GO:0010181,GO:0070469,GO:0005743,GO:0005829,GO:0051536,GO:0005739,GO:0016491,GO:0042775,GO:0016020,GO:0055114,GO:0005515,GO:0008137,GO:0016651,GO:0051287,GO:0003954,GO:0005747,GO:0051539	1	0	7562	-0.0168085	chr11	67611896	67611978	+	chr19	4008047	4008129	-	47	19	tgctaattg	1.97862	1.55328	29	31	ggctaagat	0.0114999	0.0585253	5.34	7.66	7.75	7.75	6.53	9.12	6.49	7.29	2.2	6.99	10.48	6.42	constitutive	constitutive
chr2:86173650:86173761:-@chr2:86171208:86171381:-@chr2:86170749:86170841:-	IMMT	GO:0003723,GO:0005743,GO:0008150,GO:0005739,GO:0016020,GO:0005515,GO:0016021,GO:0051560,GO:0042407,GO:0061617,GO:0043209	0.909655	0.02	66	chr6:71851772:71851880:+@chr6:71852730:71852867:+@chr6:71852763:71855186:+	Immt	GO:0003723,GO:0005743,GO:0005739,GO:0016020,GO:0005515,GO:0016021,GO:0051560,GO:0042407,GO:0061617,GO:0043209	0.395556	0.01	666	0.5141	chr2	86171207	86171381	-	chr6	71852729	71852867	+	31	29	tagtaaatt	-0.668959	0.586709	31	63	agctcagca	-0.0211477	0.253545	6.01	4.67	8.55	6.3	-2.41	4.72	4.8	-11.58	5.21	6.03	8.17	9.04	constitutive	alternative	mouse-exclusive
chr19:1918127:1918283:+@chr19:1918889:1918990:+@chr19:1923070:1923187:+	SCAMP4	GO:0015031,GO:0016020,GO:0006810,GO:0016021	0.949474	0.03	140	chr10:80609641:80609797:+@chr10:80611028:80611129:+@chr10:80612342:80612459:+	Scamp4	GO:0003674,GO:0008150,GO:0015031,GO:0016020,GO:0006810,GO:0016021	0.995556	0.01	953	-0.0460819	chr19	1918888	1918990	+	chr10	80611027	80611129	+	37	27	tggtaaccg	3.24958	1.79341	34	26	gggtgaccc	2.25444	1.80871	12.12	10.76	8.15	9.26	11.17	10.18	10.47	10.47	11.71	9.77	8.69	8.8	constitutive	constitutive
chr2:64572946:64573068:+@chr2:64579486:64579546:+@chr2:64585422:64585545:+	AFTPH	GO:0030276,GO:0030121,GO:0005829,GO:0005654,GO:0015031,GO:0006810,GO:0005634,GO:0005737,GO:0005794,GO:0043231	0.879545	0.07	113	chr11:20703711:20703833:-@chr11:20698313:20698373:-@chr11:20692465:20692588:-	Aftph	GO:0030276,GO:0030121,GO:0043231,GO:0005829,GO:0005654,GO:0015031,GO:0006810,GO:0005737,GO:0005794,GO:0005634	0.977778	0.01	637	-0.0982323	chr2	64579485	64579546	+	chr11	20698312	20698373	-	61	32	tactgatta	0.686765	0.916833	80	51	tactgatta	0.686765	0.818645	10.12	9.77	9.89	9.89	4.95	5.66	8.76	8.76	8.63	8.54	8.59	9.88	alternative	constitutive
chr5:72851244:72851319:+@chr5:72855774:72855923:+@chr5:72861808:72861914:+	TNPO1	GO:0016032,GO:0006886,GO:0003723,GO:0070062,GO:0006810,GO:0000060,GO:0005737,GO:0043488,GO:0035735,GO:0005634,GO:0031965,GO:0015031,GO:0005929,GO:0008565,GO:0006607,GO:0005829,GO:0034399,GO:0005515,GO:0008139,GO:0008536,GO:0006610	0.955897	0.03	125	chr13:98888466:98888541:-@chr13:98884515:98884664:-@chr13:98878620:98878726:-	Tnpo1	GO:0003723,GO:0006610,GO:0005622,GO:0031965,GO:0006886,GO:0006607,GO:0070062,GO:0034399,GO:0015031,GO:0000060,GO:0006810,GO:0005515,GO:0008139,GO:0005737,GO:0008536,GO:0008565,GO:0005634	0.975556	0.01	242	-0.0196581	chr5	72855773	72855923	+	chr13	98884514	98884664	-	39	24	aactcatta	-0.675805	0.591324	59	21	ctttaacct	1.76818	1.61151	8.38	11.81	10.47	9.86	6.8	11.72	10.28	7.67	8.21	8.09	11	11	constitutive	constitutive
chr22:26347719:26347913:+@chr22:26351052:26351243:+@chr22:26365372:26365566:+	SEZ6L	GO:0008344,GO:0005789,GO:0060074,GO:0021680,GO:0043025,GO:0005783,GO:0016020,GO:0016021,GO:0090036	0.904783	0.03	431	chr5:112438402:112438596:-@chr5:112436283:112436474:-@chr5:112428376:112428570:-	Sez6l	GO:0008344,GO:0005789,GO:0060074,GO:0003674,GO:0021680,GO:0043025,GO:0005886,GO:0005783,GO:0016020,GO:0016021,GO:0090036	0.987778	0.01	2992	-0.0829952	chr22	26351051	26351243	+	chr5	112436282	112436474	-	37	32	gtctgacgt	3.32202	2.08339	29	86	ggctgaccc	3.64009	0.631039	5.48	8.73	5.91	7	8.85	8.12	9.06	9.06	6.75	4.18	6.91	9.72	constitutive	constitutive
chr4:138214585:138214629:-@chr4:138185121:138185244:-@chr4:138183202:138183305:-	SLC7A11	GO:0005856,GO:0005886,GO:0006865,GO:0006979,GO:0015327,GO:0070306,GO:0007420,GO:0016020,GO:0006810,GO:0016021,GO:0005791,GO:0070527,GO:0009986,GO:0009636,GO:0003333,GO:0005515,GO:0050900,GO:0089711,GO:0005887,GO:0015171,GO:0035094,GO:0043231	0.885833	0.05	88	chr3:50417988:50418032:-@chr3:50384044:50384167:-@chr3:50381875:50381978:-	Slc7a11	GO:0006979,GO:0003333,GO:0089711,GO:0005856,GO:0015327,GO:0070306,GO:0005886,GO:0070527,GO:0007420,GO:0016020,GO:0006865,GO:0009986,GO:0006810,GO:0016021,GO:0009636,GO:0005791,GO:0005887,GO:0015171,GO:0035094,GO:0043231	0.944286	0.02	94	-0.0584524	chr4	138185120	138185244	-	chr3	50384043	50384167	-	21	19	aagtgattc	-0.35782	0.638456	41	19	atgtgatgt	0.375862	0.972306	8.27	11.15	10.36	10.36	9.41	11.58	10.67	10.07	10.13	5.61	9.72	9.72	alternative	constitutive
chr15:43594045:43594367:+@chr15:43594972:43595170:+@chr15:43595374:43595469:+	CKMT1B	GO:0004111,GO:0006600,GO:0003824,GO:0016772,GO:0005743,GO:0016740,GO:0070062,GO:0005739,GO:0005524,GO:0000166,GO:0016310,GO:0016020,GO:0016301	0.95	0.05	1196	chr2:121358641:121359001:+@chr2:121359579:121359777:+@chr2:121359945:121360040:+	Ckmt1	GO:0004111,GO:0003824,GO:0016772,GO:0005743,GO:0016740,GO:0070062,GO:0005739,GO:0043066,GO:0005524,GO:0000166,GO:0016310,GO:0016020,GO:0005515,GO:0016301,GO:0032091,GO:0043209	0.987778	0.01	10285	-0.0377778	chr15	43594971	43595170	+	chr2	121359578	121359777	+	45	20	tggttactg	-0.4628	0.24531	45	20	tggttactg	-0.4628	0.254626	6.34	5.87	7.81	7.81	9.96	10.37	8.4	5.89	7.67	-12.9	8.1	6.46	constitutive	constitutive
chr7:100577273:100577389:-@chr7:100577086:100577154:-@chr7:100576902:100577005:-	LRCH4	GO:0016021,GO:0045199,GO:0016323,GO:0007165,GO:0016605,GO:0016020,GO:0005515,GO:0005737,GO:0007399	0.9488	0.02	78	chr5:137638066:137638182:+@chr5:137638293:137638361:+@chr5:137638439:137638542:+	Lrch4	GO:0016021,GO:0045199,GO:0016323,GO:0007165,GO:0016605,GO:0016020,GO:0045892,GO:0005515,GO:0005737	0.978889	0.02	177	-0.0300889	chr7	100577085	100577154	-	chr5	137638292	137638361	+	25	22	agctgaccc	3.27565	2.20413	24	33	gcctgactg	3.14153	2.33911	8.21	8.38	7.33	7.33	12.19	8.91	6.71	9.79	9.06	10.44	3.27	11.08	constitutive	constitutive
chr6:17987054:17987144:-@chr6:17898168:17898180:-@chr6:17873377:17873437:-	KIF13A	GO:0051301,GO:0010008,GO:0005623,GO:0005622,GO:0000910,GO:0005856,GO:0006886,GO:0003777,GO:0005813,GO:0000166,GO:0035459,GO:0000139,GO:0072383,GO:0016020,GO:0006810,GO:0005737,GO:0032588,GO:0008333,GO:0007049,GO:0030496,GO:0015031,GO:0005815,GO:0043001,GO:0005794,GO:0005874,GO:0008017,GO:0016887,GO:0032438,GO:0003774,GO:0005871,GO:0005524,GO:0005515,GO:0030705,GO:0007018,GO:0005768	0.935	0.03	28	chr13:46929216:46929306:-@chr13:46864819:46864831:-@chr13:46848326:46848386:-	Kif13a	GO:0008017,GO:0010008,GO:0032438,GO:0000910,GO:0003774,GO:0030496,GO:0006886,GO:0003777,GO:0005813,GO:0005524,GO:0000166,GO:0072383,GO:0035459,GO:0007018,GO:0008333	0.864	0.05	34	0.071	chr6	17898167	17898180	-	chr13	46864818	46864831	-	100	66	ctctgatgt	2.51072	1.34853	100	66	ctctgatgt	2.51072	1.34324	7.16	4.65	10.22	11	10.91	11.22	10.65	10.65	12.69	10.28	9.06	8.88	constitutive	alternative
chr9:69248012:69248224:+@chr9:69249375:69249485:+@chr9:69251035:69251364:+	TJP2	GO:0005886,GO:0030054,GO:0005911,GO:0019904,GO:0005654,GO:0046710,GO:0030674,GO:0008022,GO:0016020,GO:0050892,GO:0090557,GO:0005634,GO:2001205,GO:0070160,GO:0005923,GO:0005912,GO:0004385,GO:0046037,GO:0090559,GO:0045296,GO:0071847,GO:0005829,GO:0010033,GO:0035329,GO:0005515	0.273333	0.15	265	chr19:24100702:24100914:-@chr19:24099453:24099563:-@chr19:24098001:24098315:-	Tjp2	GO:0005886,GO:0030054,GO:0005911,GO:0019904,GO:0005921,GO:0008022,GO:0030674,GO:0016020,GO:0050892,GO:0090557,GO:2001205,GO:0070160,GO:0005634,GO:0005923,GO:0009986,GO:0090559,GO:0045296,GO:0071847,GO:0005829,GO:0010033,GO:0005515	0.672222	0.15	797	-0.398889	chr9	69249374	69249485	+	chr19	24099452	24099563	-	57	18	gaatgaacc	-0.0241068	0.728446	58	19	gaatgaact	-0.127719	0.739779	7.46	7.15	10.75	9.79	10.57	10.7	6.62	6.62	5.27	4.65	8.41	8.41	alternative	alternative
chr7:56072997:56073111:+@chr7:56074174:56074218:+@chr7:56076834:56076889:+	SUMF2	GO:0046872,GO:0043687,GO:0005788,GO:0005783,GO:0042803	0.675357	0.11	86	chr5:129852874:129852985:+@chr5:129854023:129854067:+@chr5:129858240:129858295:+	Sumf2	GO:0046872,GO:0005788,GO:0008150,GO:0005783,GO:0042803,GO:0005515	0.944286	0.01	48	-0.268929	chr7	56074173	56074218	+	chr5	129854022	129854067	+	22	89	gcctgacgt	3.36201	2.14743	36	22	ccctgataa	1.3268	1.18523	7.45	11.01	11.08	10.67	12.56	9.04	10.77	10.77	6.06	8.54	8.68	8.72	alternative	constitutive	human-exclusive
chr11:86031469:86031611:-@chr11:86026292:86026367:-@chr11:86022367:86022469:-	PICALM	GO:0016192,GO:0005622,GO:1902959,GO:0030100,GO:0032050,GO:0010629,GO:0005769,GO:0035459,GO:0030122,GO:0043547,GO:0090647,GO:0017137,GO:1902961,GO:1902004,GO:0030276,GO:0035615,GO:0005905,GO:0050750,GO:0097418,GO:0048261,GO:0048813,GO:1902963,GO:0016020,GO:0048471,GO:0005543,GO:0008283,GO:1901216,GO:0005634,GO:0030136,GO:0072583,GO:0055072,GO:0005545,GO:0098711,GO:0031623,GO:0006461,GO:0007611,GO:…	0.973617	0.02	371	chr7:90160448:90160590:+@chr7:90161260:90161335:+@chr7:90165514:90165616:+	Picalm	GO:0005622,GO:1902959,GO:0030100,GO:0032050,GO:0010629,GO:0005769,GO:0035459,GO:0030122,GO:0043547,GO:0090647,GO:0017137,GO:1902961,GO:1902004,GO:0030276,GO:0035615,GO:0005905,GO:0050750,GO:0097418,GO:0048261,GO:0048813,GO:0007275,GO:1902963,GO:0016020,GO:0048471,GO:0005543,GO:0008283,GO:1901216,GO:0030136,GO:0005634,GO:0072583,GO:0055072,GO:0005545,GO:0098711,GO:0007611,GO:0031623,GO:0031982,GO:…	0.995556	0	692	-0.0219385	chr11	86026291	86026367	-	chr7	90161259	90161335	+	32	15	atgtaattt	-0.618901	0.698596	13	15	ttgtaagtt	-0.727424	0.453685	8.29	6.73	9.06	9.06	12.22	7.94	9.25	9.25	8.4	8.54	9.85	10.06	constitutive	constitutive
chr8:123333878:123334021:-@chr8:123328190:123328579:-@chr8:123325893:123326026:-	ATAD2	GO:0006355,GO:0016887,GO:0031936,GO:0045944,GO:0005654,GO:0003682,GO:0070062,GO:0042393,GO:0005524,GO:0000166,GO:0006351,GO:0016787,GO:0006325,GO:0006357,GO:0045893,GO:0005634	0.913636	0.03	91	chr15:58099711:58099854:-@chr15:58098359:58098776:-@chr15:58097252:58097385:-	Atad2	GO:0006355,GO:0016887,GO:0005654,GO:0070062,GO:0005524,GO:0006325,GO:0045893	0.955556	0.03	226	-0.0419192	chr8	123328189	123328579	-	chr15	58098358	58098776	-	47	37	ggttgaatg	-0.42997	0.796993	25	18	tcttgactt	0.699971	1.13736	6.86	-2.21	10.75	11	8.45	9.85	6.93	7.54	5.76	6.78	10.65	10.65	constitutive	constitutive
chr2:208276712:208276830:+@chr2:208277537:208277708:+@chr2:208285726:208285933:+	PIKFYVE	GO:0010008,GO:0005622,GO:0035556,GO:0046488,GO:2000785,GO:0016310,GO:0000166,GO:0005911,GO:0032288,GO:0006661,GO:0000139,GO:0042147,GO:1904562,GO:0016740,GO:0012506,GO:0008270,GO:0016020,GO:0031901,GO:0048471,GO:0016301,GO:0036092,GO:0034504,GO:0031902,GO:0031410,GO:0046872,GO:0016308,GO:0000285,GO:0046854,GO:0045121,GO:0043813,GO:0005829,GO:0005524,GO:0005515,GO:0016307,GO:0005768	0.847917	0.06	127	chr1:65195656:65195774:+@chr1:65196612:65196783:+@chr1:65202716:65202923:+	Pikfyve	GO:0010008,GO:0005622,GO:0052810,GO:0035556,GO:0046488,GO:2000785,GO:0016310,GO:0000166,GO:0005911,GO:0032288,GO:0000139,GO:0042147,GO:0016740,GO:0012506,GO:0008270,GO:0016020,GO:0031901,GO:0048471,GO:0016301,GO:0034504,GO:0031902,GO:0031410,GO:0046872,GO:0030659,GO:0016308,GO:0000285,GO:0046854,GO:0045121,GO:0005829,GO:0005524,GO:0005515,GO:0016307,GO:0005768	0.9675	0.01	172	-0.119583	chr2	208277536	208277708	+	chr1	65196611	65196783	+	25	20	ccttcacac	0.607877	0.901005	21	25	ccctcacag	1.88934	1.05935	8.52	8.64	8.76	8.76	10.61	8.16	7.76	9.67	5.74	2.85	9.04	8.35	alternative	constitutive
chr12:13196726:13196872:+@chr12:13213479:13213575:+@chr12:13213681:13213821:+	EMP1	GO:0008219,GO:0032060,GO:0016049,GO:0005886,GO:0008544,GO:0007275,GO:0016020,GO:0005515,GO:0008283,GO:0016021	0.915455	0.03	35	chr6:135362931:135363102:+@chr6:135379901:135379997:+@chr6:135380101:135380241:+	Emp1	GO:0008219,GO:0032060,GO:0016049,GO:0005886,GO:0016020,GO:0016021	0.945	0.05	337	-0.0295455	chr12	13213478	13213575	+	chr6	135379900	135379997	+	35	25	aattaacat	0.658502	1.24347	35	31	gggtaattc	0.438404	0.273451	11.98	10.06	7.84	9.55	10.36	11.28	7.39	7.39	-25.46	-8.9	9.79	10.77	constitutive	constitutive
chr9:130632202:130632278:+@chr9:130634667:130634738:+@chr9:130635999:130636126:+	FUBP3	GO:0006355,GO:0003723,GO:0000978,GO:0045944,GO:0006366,GO:0003677,GO:0016020,GO:0006351,GO:0005515,GO:0005737,GO:0001077,GO:0010628,GO:0003676,GO:0045893,GO:0005634	0.8055	0.07	61	chr2:31613031:31613107:+@chr2:31614711:31614782:+@chr2:31615498:31615625:+	Fubp3	GO:0003697,GO:0006355,GO:0003723,GO:0000978,GO:0045944,GO:0006366,GO:0016020,GO:0006351,GO:0005737,GO:0001077,GO:0010628,GO:0003676,GO:0045893,GO:0005634	0.962222	0.02	501	-0.156722	chr9	130634666	130634738	+	chr2	31614710	31614782	+	29	24	gcctgactg	3.14153	2.12162	28	23	gcctgactg	3.14153	2.08989	9.28	9.97	7.36	7.36	9.88	11.85	6.84	6.84	8.8	8.55	10.08	10.08	alternative	constitutive	human-exclusive
chrX:53236322:53236495:-@chrX:53235783:53235832:-@chrX:53232876:53235184:-	IQSEC2	GO:0005086,GO:0030036,GO:0005737,GO:0032012,GO:0043547	0.854615	0.14	2699	chrX:152221647:152221820:+@chrX:152222283:152222332:+@chrX:152222922:152225237:+	Iqsec2	GO:0005086,GO:0043547,GO:0032012,GO:0005515	0.8375	0.14	6415	0.0171154	chrX	53235782	53235832	-	chrX	152222282	152222332	+	47	28	ctctgacgc	3.88085	1.81647	41	28	ctctgacgc	3.88085	1.81647	6.48	6.48	9.82	9.82	11.33	13	-33.58	-11.53	3.36	5.26	9.88	10.86	alternative	alternative
chr2:127059011:127059155:-@chr2:127057473:127057601:-@chr2:127053905:127054012:-	BIN1	GO:0016032,GO:0045664,GO:0030100,GO:0048711,GO:0043194,GO:0070063,GO:0006997,GO:0042802,GO:0031674,GO:0005635,GO:0030018,GO:0030315,GO:0007275,GO:0016020,GO:0008283,GO:0033268,GO:0005737,GO:0030424,GO:0005634,GO:0060988,GO:0060987,GO:0042692,GO:0006897,GO:0043065,GO:0048156,GO:0030154,GO:0051015,GO:0005829,GO:0071156,GO:0015629,GO:0005515,GO:0051647,GO:0061024	0.928511	0.1	528	chr18:32424820:32424967:+@chr18:32426224:32426352:+@chr18:32429196:32429303:+	Bin1	GO:0045664,GO:0030100,GO:0048711,GO:0043194,GO:0070063,GO:0006997,GO:0042802,GO:0031674,GO:0005635,GO:0030018,GO:0030315,GO:0007275,GO:0016020,GO:0033268,GO:0005737,GO:0030424,GO:0005634,GO:0060987,GO:0042692,GO:0006897,GO:0043065,GO:0048156,GO:0005874,GO:0030154,GO:0051015,GO:0005829,GO:0071156,GO:0005515,GO:0051647,GO:0060988	0.998889	0	4233	-0.0703783	chr2	127057472	127057601	-	chr18	32426223	32426352	+	97	88	gactaaccg	3.98513	2.16242	85	36	ctctgatcc	2.09397	1.81941	6.01	8.65	7.16	7.16	1.12	2.46	8.08	8.08	10.88	9.01	9.79	9.88	constitutive	constitutive
chr12:108983601:108983761:-@chr12:108978578:108978663:-@chr12:108972405:108972476:-	SVOP	GO:0022891,GO:0045202,GO:0030672,GO:0030054,GO:0008021,GO:0016020,GO:0006810,GO:0016021,GO:0022857,GO:0031410,GO:0055085	0.765588	0.19	242	chr5:114065526:114065686:-@chr5:114064868:114064953:-@chr5:114060058:114060129:-	Svop	GO:0022891,GO:0045202,GO:0030672,GO:0030054,GO:0008021,GO:0016020,GO:0006810,GO:0016021,GO:0022857,GO:0031410,GO:0055085	0.985556	0.01	668	-0.219967	chr12	108978577	108978663	-	chr5	114064867	114064953	-	42	34	cactgattc	1.97404	2.10512	43	32	tgttgatcc	0.851081	1.60953	11.56	11.1	2.48	4.69	13.17	12.01	5.42	5.19	8.98	11.05	7.23	7.23	alternative	constitutive	human-exclusive
chr18:45878376:45878448:-@chr18:45870567:45870742:-@chr18:45867563:45867748:-	EPG5	GO:0006914,GO:0097352,GO:0032456,GO:0005737	0.914	0.03	48	chr18:78017652:78017724:+@chr18:78020738:78020913:+@chr18:78022651:78022836:+	Epg5	GO:0097352,GO:0003674,GO:0006914,GO:0032456,GO:0005737	0.96	0.01	363	-0.046	chr18	45870566	45870742	-	chr18	78020737	78020913	+	24	26	tcttcagct	-1.00796	0.47734	24	26	ttttgagct	-0.699455	0.293638	9.36	7.82	7.31	5.49	10.49	9.87	9.49	9.09	5.82	8.87	8.14	9.06	constitutive	constitutive
chr12:120546405:120546601:+@chr12:120552499:120552698:+@chr12:120554718:120554808:+	RNF10	GO:0046872,GO:0006355,GO:0044212,GO:0031643,GO:0004842,GO:0051865,GO:0010626,GO:0045944,GO:0003677,GO:0006351,GO:0005515,GO:0005737,GO:0045893,GO:0005634	0.968298	0.02	534	chr5:115260119:115260315:-@chr5:115256974:115257173:-@chr5:115255350:115255440:-	Rnf10	GO:0046872,GO:0006355,GO:0044212,GO:0031643,GO:0004842,GO:0051865,GO:0010626,GO:0045944,GO:0003677,GO:0006351,GO:0005737,GO:0045893,GO:0005634	1	0	3422	-0.0317021	chr12	120552498	120552698	+	chr5	115256973	115257173	-	44	21	tactgattc	1.58045	1.54732	41	21	ctctgaaat	0.771887	0.823823	11.48	11.18	9.1	9.1	10.07	9.44	8.95	8.95	11.75	11.33	8.98	8.98	constitutive	constitutive
chr22:38169218:38169471:-@chr22:38145438:38145653:-@chr22:38143105:38143288:-	PLA2G6	GO:0006629,GO:0005516,GO:0004623,GO:0019731,GO:0032049,GO:0005615,GO:0007613,GO:0090238,GO:0060135,GO:0047499,GO:0016020,GO:0014832,GO:0005737,GO:0016787,GO:0016021,GO:0016042,GO:0006935,GO:0019901,GO:0008152,GO:0036151,GO:0090037,GO:0005815,GO:0038096,GO:0001934,GO:0051967,GO:2000304,GO:0045921,GO:0043008,GO:0036152,GO:0097755,GO:0005829,GO:0035774,GO:0005739,GO:0034976,GO:1901339,GO:0090200,GO:…	0.935909	0.02	183	chr15:79317761:79318010:-@chr15:79312948:79313163:-@chr15:79311794:79311977:-	Pla2g6	GO:0006629,GO:0005516,GO:0019731,GO:0004623,GO:0032049,GO:0005615,GO:0007613,GO:0090238,GO:0060135,GO:0047499,GO:0016020,GO:0014832,GO:0005737,GO:0016787,GO:0016042,GO:0006935,GO:0019901,GO:0008152,GO:0090037,GO:0005815,GO:0001934,GO:0051967,GO:2000304,GO:0045921,GO:0043008,GO:0097755,GO:0005829,GO:0035774,GO:0005739,GO:0034976,GO:1901339,GO:0090200,GO:0007204	0.972222	0.02	1042	-0.0363131	chr22	38145437	38145653	-	chr15	79312947	79313163	-	50	39	gccttactc	0.70942	0.539581	19	56	ccctgatct	2.29745	0.946373	8.35	4.67	9.6	6.92	10.8	6.82	9.6	10.67	6.26	8.02	7.85	9.39	constitutive	constitutive
chr10:25015860:25016156:-@chr10:24995646:24995869:-@chr10:24990463:24990609:-	ENKUR	GO:0042995,GO:0031514,GO:0005516,GO:0017124,GO:0097228,GO:0005929,GO:0001669	0.803846	0.08	129	chr2:21205072:21205365:-@chr2:21194275:21194498:-@chr2:21189167:21189313:-	Enkur	GO:0042995,GO:0031514,GO:0005516,GO:0005515,GO:0017124,GO:0097228,GO:0005929,GO:0001669	0.903333	0.03	146	-0.0994872	chr10	24995645	24995869	-	chr2	21194274	21194498	-	18	51	cactgagta	0.607138	0.383032	49	44	caataatgt	1.27743	1.21751	4.43	6.41	7.58	7.58	8.41	6.02	6.99	9.6	-6.93	-20.37	7.76	7.76	alternative	constitutive
chr4:157361010:157361124:+@chr4:157361538:157361652:+@chr4:157362799:157363047:+	GRIA2	GO:0035235,GO:0045202,GO:0030425,GO:0007165,GO:0004970,GO:0005886,GO:0030054,GO:0060076,GO:0034220,GO:0098843,GO:0005234,GO:0030666,GO:0006811,GO:0005216,GO:0005783,GO:0016020,GO:0006810,GO:0060079,GO:0016021,GO:0004872,GO:0032281,GO:0005789,GO:0005231,GO:0106003,GO:0045211,GO:0007268,GO:0004971,GO:0005515,GO:0005887,GO:0001540,GO:0043197	0.309574	0.14	1310	chr3:80691320:80691434:-@chr3:80690404:80690518:-@chr3:80689103:80689351:-	Gria2	GO:0006811,GO:0016021,GO:0045211,GO:0005234,GO:0045202,GO:0035235,GO:0005216,GO:0004970,GO:0005886,GO:0030054,GO:0016020,GO:0006810,GO:0060079,GO:0004872,GO:0034220	0.4	0.12	5601	-0.0904255	chr4	157361537	157361652	+	chr3	80690403	80690518	-	64	29	tgataatgt	0.53998	0.782503	64	29	tgataatgt	0.53998	0.782503	3.47	3.47	8.68	8.68	7.57	7.32	4.36	4.36	5.01	5.01	7.09	7.09	alternative	alternative
chr2:135710059:135710231:+@chr2:135715550:135715694:+@chr2:135721924:135722006:+	R3HDM1	GO:0003723,GO:0003676	0.968636	0.02	618	chr1:128223469:128223641:+@chr1:128231323:128231467:+@chr1:128235066:128235148:+	R3hdm1	GO:0003723,GO:0003676,GO:0005575,GO:0008150	0.998889	0	7506	-0.0302525	chr2	135715549	135715694	+	chr1	128231322	128231467	+	46	30	tgctgaccc	4.12818	2.39806	33	29	gtgtgacct	2.10315	1.76233	4.67	6.48	11	10.45	7.77	8.49	9.79	9.46	7.17	6.33	10.77	11.08	constitutive	constitutive
chr16:56467165:56467293:+@chr16:56467905:56468018:+@chr16:56470003:56470082:+	OGFOD1	GO:0046872,GO:0031544,GO:0031543,GO:0031418,GO:0018126,GO:0005506,GO:0005829,GO:0016705,GO:0016706,GO:0016491,GO:0010494,GO:0006449,GO:0019511,GO:0055114,GO:0008283,GO:0005737,GO:0051213,GO:0034063,GO:0005634	0.953256	0.02	104	chr8:94055536:94055664:+@chr8:94056044:94056157:+@chr8:94057716:94057795:+	Ogfod1	GO:0046872,GO:0031544,GO:0031543,GO:0031418,GO:0018126,GO:0005506,GO:0005829,GO:0016705,GO:0016706,GO:0016491,GO:0010494,GO:0006449,GO:0019511,GO:0055114,GO:0008283,GO:0005737,GO:0051213,GO:0034063,GO:0005634	0.96	0.03	320	-0.00674419	chr16	56467904	56468018	+	chr8	94056043	94056157	+	42	33	tattaactc	1.79241	1.66447	38	34	gactaacgc	3.72372	2.37321	-0.12	5	10.22	10.08	6.82	8.05	6.33	6.38	10.87	11.39	5.46	6.16	constitutive	constitutive
chr1:46077515:46077613:-@chr1:46066911:46067091:-@chr1:46066054:46066179:-	PIK3R3	GO:0008286,GO:0016303,GO:0035014,GO:0005829,GO:0043551,GO:0046935,GO:0001784,GO:0005515,GO:2001275,GO:0005942,GO:0036092,GO:0006661	0.960426	0.02	146	chr4:116259545:116259643:+@chr4:116270788:116270968:+@chr4:116272739:116272864:+	Pik3r3	GO:0008286,GO:0035014,GO:0043551,GO:0046935,GO:0016310,GO:0001784,GO:0005515,GO:2001275,GO:0016301,GO:0005942	0.991111	0.01	781	-0.0306856	chr1	46066910	46067091	-	chr4	116270787	116270968	+	21	76	ctttcacgt	0.491344	0.811181	43	19	caattactg	0.251049	0.923436	10.68	8.02	9.46	10.03	10.07	10.71	8.08	10.07	8.46	8.3	11.37	11.08	constitutive	constitutive
chr2:74205705:74205889:+@chr2:74207704:74207826:+@chr2:74208569:74208721:+	MTHFD2	GO:0005615,GO:0008152,GO:0003824,GO:0005759,GO:0000287,GO:0005739,GO:0016491,GO:0004477,GO:0004487,GO:0055114,GO:0046653,GO:0004488,GO:0016787,GO:0042301,GO:0046655,GO:0006730	0.933043	0.04	85	chr6:83313362:83313546:-@chr6:83311812:83311934:-@chr6:83311210:83311362:-	Mthfd2	GO:0005615,GO:0008152,GO:0003824,GO:0000287,GO:0005739,GO:0016491,GO:0004477,GO:0004487,GO:0055114,GO:0046653,GO:0004488,GO:0016787,GO:0042301,GO:0006730	0.973333	0.02	386	-0.0402899	chr2	74207703	74207826	+	chr6	83311811	83311934	-	52	22	ttttaacct	1.59349	0.832687	21	16	ccctgacct	4.12516	2.41356	5.76	8.6	10.67	10.67	10.97	8.39	8.37	10.28	9.84	10.79	7.43	10.24	constitutive	constitutive
chr12:32576266:32576449:+@chr12:32581960:32582467:+@chr12:32598497:32598586:+	FGD4	GO:0046847,GO:0005856,GO:0001726,GO:0007010,GO:0051056,GO:0043547,GO:0030036,GO:0005085,GO:0030035,GO:0030175,GO:0005737,GO:0043087,GO:0031267,GO:0030027,GO:0003779,GO:0043065,GO:0005089,GO:0005794,GO:0046872,GO:0030032,GO:0042995,GO:0005829,GO:0035023,GO:0008360	0.941765	0.03	189	chr16:16490423:16490606:-@chr16:16484090:16484597:-@chr16:16477424:16477513:-	Fgd4	GO:0046872,GO:0030032,GO:0042995,GO:0005085,GO:0005856,GO:0030035,GO:0030027,GO:0030175,GO:0035023,GO:0003779,GO:0005089,GO:0005737,GO:0043547,GO:0007257	0.982222	0.01	568	-0.0404575	chr12	32581959	32582467	+	chr16	16484089	16484597	-	50	27	ttttcatgc	-0.146812	0.93651	87	28	tcctgatgt	2.2691	1.93159	10.34	10.12	6.38	8.14	8.03	9.22	10.77	10.52	8.6	9.44	10.77	10.77	constitutive	constitutive
chr1:53220261:53220344:-@chr1:53218867:53218923:-@chr1:53218414:53218495:-	C1orf123	GO:0003674,GO:0070062,GO:0008150	0.937447	0.05	119	chr4:107890119:107890202:+@chr4:107891465:107891521:+@chr4:107891955:107892036:+	0610037L13Rik	GO:0003674,GO:0070062,GO:0008150	0.997778	0.01	823	-0.060331	chr1	53218866	53218923	-	chr4	107891464	107891521	+	30	19	tactaacat	2.49239	1.90306	39	21	taataatac	0.443721	1.15037	7.29	7.03	6.06	5.46	8.14	8.08	9.09	7.03	7.99	9.04	8.17	7.16	constitutive	constitutive
chr8:60584723:60584815:+@chr8:60591858:60591969:+@chr8:60618580:60618648:+	RAB2A	GO:0016192,GO:0000166,GO:0007030,GO:0000139,GO:0070062,GO:0005783,GO:0005765,GO:0016020,GO:0006810,GO:0005634,GO:0005789,GO:0043687,GO:0033116,GO:0015031,GO:0042470,GO:0005794,GO:0019003,GO:0006888,GO:0005829,GO:0003924,GO:0005525,GO:0005515	0.978298	0.01	659	chr4:8578471:8578563:+@chr4:8582382:8582493:+@chr4:8604374:8604442:+	Rab2a	GO:0000139,GO:0016192,GO:0005789,GO:0019003,GO:0033116,GO:0006886,GO:0070062,GO:0005783,GO:0005765,GO:0007030,GO:0015031,GO:0003924,GO:0016020,GO:0006810,GO:0000166,GO:0005525,GO:0042470,GO:0005794,GO:0005634	1	0	2080	-0.0217021	chr8	60591857	60591969	+	chr4	8582381	8582493	+	29	22	atgtgaccc	1.78683	1.6305	21	27	tactaacac	3.04654	1.78116	8.4	9.18	8.39	10.03	8.61	9.83	7.3	9.81	5.41	3.84	8.38	8.38	constitutive	constitutive
chr7:13939117:13939246:-@chr7:13935708:13935896:-@chr7:13931502:13931749:-	ETV1	GO:0006355,GO:0000978,GO:0048935,GO:0007411,GO:0007638,GO:0045944,GO:0006366,GO:0003677,GO:0006351,GO:0005515,GO:0007517,GO:0001077,GO:0003700,GO:0043565,GO:0045893,GO:0005634	0.855909	0.07	481	chr12:38827778:38827907:+@chr12:38831081:38831269:+@chr12:38835069:38835316:+	Etv1	GO:0006355,GO:0000978,GO:0048935,GO:0006357,GO:0007411,GO:0007638,GO:0045944,GO:0006366,GO:0003677,GO:0000981,GO:0006351,GO:0007517,GO:0001077,GO:0003700,GO:0043565,GO:0045893,GO:0005634	0.997778	0.01	2709	-0.141869	chr7	13935707	13935896	-	chr12	38831080	38831269	+	32	89	gtctaaaat	0.519781	0.974809	60	40	aaattactc	-0.520565	0.0231556	6.25	7.74	8.66	9.88	10.6	8.16	9.88	9.37	9.22	8.55	9.65	10.77	alternative	constitutive
chr2:61220310:61220457:-@chr2:61214060:61214694:-@chr2:61211772:61211929:-	USP34	GO:0016055,GO:0036459,GO:0004197,GO:0016579,GO:0006511,GO:0006508,GO:0005829,GO:0090263,GO:0071108,GO:0005515,GO:0016787,GO:0004843,GO:0008234,GO:0008233	0.971489	0.01	584	chr11:23460562:23460709:+@chr11:23464217:23464851:+@chr11:23467146:23467303:+	Usp34	GO:0016055,GO:0036459,GO:0004197,GO:0016579,GO:0006511,GO:0006508,GO:0090263,GO:0071108,GO:0016787,GO:0004843,GO:0008234,GO:0008233	0.997778	0.01	3516	-0.0262884	chr2	61214059	61214694	-	chr11	23464216	23464851	+	20	24	atctgacag	2.10644	1.50944	20	24	atctgacag	2.10644	1.50944	7.83	7.83	6.05	8.57	7.99	10.88	8.38	4.51	8.83	10.97	8	8	constitutive	constitutive
chr1:64804991:64805105:+@chr1:64807206:64807474:+@chr1:64812738:64812849:+	RAVER2	GO:0003723,GO:0000398,GO:0005737,GO:0003676,GO:0005634	0.926585	0.03	87	chr4:101133855:101135356:+@chr4:101135997:101136253:+@chr4:101137711:101137819:+	Raver2	GO:0003723,GO:0000398,GO:0005515,GO:0005737,GO:0003676,GO:0005634	0.991111	0.01	315	-0.0645257	chr1	64807205	64807474	+	chr4	101135996	101136253	+	26	34	ttctaacta	2.29954	1.22913	56	37	gtgtaactg	1.8913	1.21006	6.41	6.23	7.83	9.65	8.56	7.19	8.31	6.69	11.38	10.14	4.06	-45.86	constitutive	constitutive
chr10:73837468:73837511:-@chr10:73828089:73828121:-@chr10:73825279:73825347:-	CAMK2G	GO:0051259,GO:0004674,GO:0035556,GO:0005886,GO:0033017,GO:0018107,GO:0046777,GO:0005516,GO:0016310,GO:0000166,GO:0016529,GO:1901897,GO:1900034,GO:0043547,GO:0030666,GO:0005088,GO:0030073,GO:0018105,GO:0005654,GO:0016740,GO:0007275,GO:0016020,GO:0042803,GO:0016301,GO:0005737,GO:0004723,GO:0014733,GO:0007399,GO:0000082,GO:0014069,GO:0004672,GO:0051924,GO:0006468,GO:0030154,GO:0006470,GO:0005829,GO:…	0.285862	0.11	31	chr14:20755659:20755702:-@chr14:20747819:20747851:-@chr14:20745792:20745860:-	Camk2g	GO:0051259,GO:0004674,GO:0035556,GO:0033017,GO:0018107,GO:0046777,GO:0005516,GO:0016310,GO:0000166,GO:0016529,GO:1901897,GO:0018105,GO:0016740,GO:0007275,GO:0016020,GO:0042803,GO:0016301,GO:0005737,GO:0000082,GO:0014069,GO:0007399,GO:0004672,GO:0006468,GO:0030154,GO:0004683,GO:0005524,GO:0043005,GO:0006816	0.485714	0.18	153	-0.199852	chr10	73828088	73828121	-	chr14	20747818	20747851	-	67	75	cgctaacct	4.56232	3.00675	86	46	ttctcacct	2.48106	2.27501	6.32	6.32	8.27	8.27	6.7	5.85	4.67	4.67	9.95	10.21	11	10.29	alternative	alternative
chr15:78541905:78541930:+@chr15:78542177:78542219:+@chr15:78542483:78542645:+	PSMA4	GO:0016032,GO:0050852,GO:0051437,GO:0000502,GO:0033209,GO:0006508,GO:0031145,GO:0004175,GO:0055085,GO:0043161,GO:0010972,GO:0005654,GO:0006511,GO:0070062,GO:0090263,GO:1902036,GO:0005737,GO:0016787,GO:0043488,GO:0038095,GO:0005634,GO:0002223,GO:0043687,GO:0006521,GO:0002479,GO:0051436,GO:0000209,GO:0008233,GO:0000932,GO:0004298,GO:0019773,GO:0038061,GO:0060071,GO:0005829,GO:0016579,GO:0061418,GO:…	0.894242	0.18	349	chr9:54952082:54952108:+@chr9:54952341:54952383:+@chr9:54952679:54952841:+	Psma4	GO:0000502,GO:0043231,GO:0004298,GO:0019773,GO:0005829,GO:0006511,GO:0006508,GO:0070062,GO:0005634,GO:0004175,GO:0005737,GO:0016787,GO:0005839,GO:0051603,GO:0000932,GO:0008233	0.988889	0.01	1061	-0.0946465	chr15	78542176	78542219	+	chr9	54952340	54952383	+	28	19	cactcatgt	1.80012	1.59962	26	31	cagtgaaca	0.00439365	0.524394	11.37	11.89	8.38	8.88	11.02	8.34	8.82	8.82	10.65	10.62	10.13	10.13	alternative	constitutive
chr11:118481715:118482092:+@chr11:118482422:118482495:+@chr11:118484183:118484314:+	KMT2A	GO:0044212,GO:0050890,GO:0080182,GO:0043984,GO:0003680,GO:0016569,GO:0003677,GO:0032259,GO:0008168,GO:0006366,GO:2000615,GO:0048873,GO:0045652,GO:1901674,GO:0006915,GO:0048511,GO:0042800,GO:0042802,GO:0032411,GO:0003700,GO:0008285,GO:0032922,GO:0060216,GO:0070577,GO:0005654,GO:0016740,GO:0003682,GO:0008270,GO:1902036,GO:0042803,GO:0048172,GO:0006351,GO:0009416,GO:0008542,GO:0045322,GO:0006306,GO:…	0.951765	0.03	237	chr9:44842533:44842916:-@chr9:44842310:44842383:-@chr9:44841563:44841694:-	Kmt2a	GO:0044212,GO:0050890,GO:0080182,GO:0043984,GO:1901674,GO:0016569,GO:0003677,GO:0032259,GO:0048873,GO:0008168,GO:2000615,GO:0042800,GO:0008285,GO:0048511,GO:0042802,GO:0032411,GO:0032922,GO:0060216,GO:0070577,GO:0016740,GO:0005654,GO:0003682,GO:0008270,GO:0042803,GO:0048172,GO:0006351,GO:0009416,GO:0008542,GO:0006306,GO:0035640,GO:0045322,GO:0035864,GO:0005634,GO:0018026,GO:0018024,GO:0051571,GO:…	0.947778	0.02	304	0.00398693	chr11	118482421	118482495	+	chr9	44842309	44842383	-	32	26	atctgactg	2.6816	1.39166	45	26	atctgacca	2.82104	1.43088	9.91	8.54	9.16	9.6	11.87	8.66	9.06	8.38	9.77	7.74	10.67	10.67	constitutive	constitutive
chr17:18306891:18306966:-@chr17:18305112:18305220:-@chr17:18302580:18302723:-	TOP3A	GO:0046872,GO:0051321,GO:0003917,GO:0005654,GO:0003677,GO:0016605,GO:0000731,GO:0008270,GO:0006265,GO:0000732,GO:0005515,GO:0003916,GO:1901796,GO:0005694,GO:0003676,GO:0006260,GO:0016853,GO:0005634	0.909259	0.05	54	chr11:60761732:60761807:-@chr11:60759297:60759405:-@chr11:60756605:60756748:-	Top3a	GO:0046872,GO:0003917,GO:0005654,GO:0003677,GO:0016605,GO:0008270,GO:0006265,GO:0003916,GO:0005694,GO:0003676,GO:0016853,GO:0005634	0.94125	0.02	69	-0.0319907	chr17	18305111	18305220	-	chr11	60759296	60759405	-	52	28	ttctcacca	2.12217	1.6363	49	26	tgctcattg	0.969663	1.01654	-2.06	6.35	10.65	10.1	6.15	9.45	6.9	8.99	11.15	10.62	8.76	10.57	constitutive	constitutive
chr17:42538670:42538755:+@chr17:42540950:42541206:+@chr17:42543028:42544449:+	NAGLU	GO:0016798,GO:0004561,GO:0042474,GO:0008152,GO:0007040,GO:0021680,GO:0045475,GO:0046548,GO:0070062,GO:0006027,GO:0005764,GO:0016787,GO:0007399,GO:0043202,GO:0060119	0.853143	0.08	314	chr11:101072217:101072302:+@chr11:101073847:101074103:+@chr11:101076241:101077671:+	Naglu	GO:0042474,GO:0007040,GO:0045475,GO:0021680,GO:0046548,GO:0070062,GO:0060119	0.948889	0.03	1736	-0.095746	chr17	42540949	42541206	+	chr11	101073846	101074103	+	17	19	atctgagct	0.809599	1.07884	40	25	ctctaaacc	1.71929	1.521	7.23	9.43	8.68	8.6	9.74	8.31	-11.69	-23.48	10.38	6.66	10.07	10.07	alternative	constitutive
chr2:37089640:37089866:+@chr2:37090681:37090722:+@chr2:37091916:37092036:+	GPATCH11	GO:0000777,GO:0000775,GO:0003676,GO:0005515,GO:0005694,GO:0000776	0.954884	0.02	106	chr17:78838987:78839213:+@chr17:78840078:78840119:+@chr17:78840963:78841083:+	Gpatch11	GO:0003676	0.988889	0.01	562	-0.0340052	chr2	37090680	37090722	+	chr17	78840077	78840119	+	21	27	ttctaaaat	0.563291	0.770173	80	19	ttctaattt	1.05535	1.42867	8.06	10.85	10.65	7.88	5.08	9.45	5.48	6.18	7.63	7.9	10.36	10.49	constitutive	constitutive
chr6:31410543:31410797:+@chr6:31411072:31411359:+@chr6:31411947:31412225:+	MICA	GO:0016032,GO:0005886,GO:0019835,GO:0009408,GO:0002418,GO:0051607,GO:0045953,GO:0046629,GO:0032815,GO:0005615,GO:0002376,GO:0002250,GO:0016020,GO:0016021,GO:0005737,GO:0050776,GO:0042742,GO:0009986,GO:0046703,GO:0006974,GO:0001913,GO:0005515,GO:0042267,GO:0005887	0.907647	0.04	91	chr7:18855940:18856203:+@chr7:18856406:18856681:+@chr7:18858141:18858419:+	Mill2	GO:0031362,GO:0006979,GO:0050689,GO:0009408,GO:0005515,GO:0046629,GO:0046703,GO:0032526,GO:0002429	0.935714	0.03	124	-0.0280672	chr6	31411071	31411359	+	chr7	18856405	18856681	+	20	66	ggctgagtt	0.403211	0.750466	21	26	aggtaacga	1.1943	0.874394	2.79	1.63	10.05	9.04	11.17	10.62	8.05	7.54	9.88	10.62	8.68	11	constitutive	constitutive
chr1:46008296:46008371:+@chr1:46010730:46010939:+@chr1:46019596:46019697:+	MAST2	GO:0004674,GO:0005856,GO:0035556,GO:0005886,GO:0016310,GO:0000166,GO:0007010,GO:0048515,GO:0019902,GO:0018105,GO:0016740,GO:0016020,GO:0016301,GO:0005737,GO:0000287,GO:0004672,GO:0006468,GO:0046872,GO:0008017,GO:0045075,GO:0005524,GO:0015630,GO:0005515	0.947273	0.03	132	chr4:116326073:116326148:-@chr4:116322264:116322473:-@chr4:116319759:116319860:-	Mast2	GO:0045075,GO:0004674,GO:0016740,GO:0000287,GO:0005524,GO:0000166,GO:0016310,GO:0004672,GO:0016301,GO:0006468,GO:0019902	0.992222	0.01	862	-0.0449495	chr1	46010729	46010939	+	chr4	116322263	116322473	-	26	46	aactgagct	0.854838	0.134685	29	33	gactgaaag	0.699682	0.942581	10.53	11.16	7.77	9.11	10.39	8.65	10.1	10.1	10.24	8.92	10.51	10.51	constitutive	constitutive
chr17:68955219:68955392:-@chr17:68941939:68942039:-@chr17:68940758:68940962:-	ABCA8	GO:0016887,GO:0042908,GO:0008559,GO:0005743,GO:0042626,GO:0005886,GO:0006855,GO:0005524,GO:0000166,GO:0016020,GO:0006810,GO:0005215,GO:0016021,GO:0055085,GO:0006869	0.8628	0.06	178	chr11:109995612:109995816:-@chr11:109981678:109981779:-@chr11:109980850:109981054:-	Abca8b	GO:0016887,GO:0005743,GO:0042626,GO:0005886,GO:0005524,GO:0016020,GO:0006810,GO:0005215,GO:0000166,GO:0016021,GO:0055085,GO:0006869	0.965714	0.01	120	-0.102914	chr17	68941938	68942039	-	chr11	109981677	109981779	-	43	31	tattaattt	-0.345462	0.976447	45	47	tcttaagca	-1.09353	0.799464	1.67	9.95	6.56	3.5	9.59	6.03	10.86	9.8	-29.05	-11.31	9.82	9.72	alternative	constitutive
chr16:130522:130591:-@chr16:119126:119255:-@chr16:117301:117375:-	NPRL3	GO:0005096,GO:0003674,GO:0003281,GO:0034198,GO:0048738,GO:0008150,GO:2000785,GO:0005765,GO:0032007,GO:0060021,GO:0016020,GO:0005764,GO:0005575,GO:0038202,GO:0035909,GO:0043547,GO:1990130	0.9325	0.02	62	chr11:32263025:32263094:-@chr11:32255439:32255568:-@chr11:32253875:32253949:-	Nprl3	GO:1990130,GO:0005096,GO:0003281,GO:0034198,GO:0048738,GO:2000785,GO:0005765,GO:0032007,GO:0016020,GO:0005764,GO:0035909,GO:0038202,GO:0005773,GO:0043547,GO:0060021	0.63375	0.03	323	0.29875	chr16	119125	119255	-	chr11	32255438	32255568	-	59	34	tgttaactt	1.45737	1.61242	82	34	cattaatgc	1.74146	1.44436	9.01	6.7	9.99	9.99	8.68	8.28	9.25	9.25	7.02	10.03	9.65	10.07	constitutive	alternative	mouse-exclusive
chr19:38217798:38217876:-@chr19:38217460:38217591:-@chr19:38216353:38216403:-	DPF1	GO:0046872,GO:0006355,GO:0071565,GO:0003676,GO:0006351,GO:0006915,GO:0005737,GO:0007399,GO:0005634	0.960513	0.02	301	chr7:29312848:29312926:+@chr7:29313082:29313213:+@chr7:29314139:29314189:+	Dpf1	GO:0046872,GO:0006355,GO:0007399,GO:0071565,GO:0006351,GO:0005737,GO:0003676,GO:0005634	0.984444	0.01	744	-0.0239316	chr19	38217459	38217591	-	chr7	29313081	29313213	+	26	30	ggctgacag	2.46298	1.57099	31	27	gtctgacaa	1.94414	1.44817	7.89	8.27	6.06	9.54	8.01	9.38	10.88	9.46	12.18	10.54	6.97	6.97	constitutive	constitutive
chr15:101370335:101370523:-@chr15:101366196:101366332:-@chr15:101331852:101332031:-	PCSK6	GO:0008236,GO:0005796,GO:0005886,GO:0005576,GO:0006508,GO:0004175,GO:0051004,GO:0032940,GO:0070268,GO:0009100,GO:0012505,GO:0008201,GO:0005615,GO:0007368,GO:0004252,GO:0016485,GO:0005783,GO:0007354,GO:0016020,GO:0016787,GO:0031012,GO:0032902,GO:0048406,GO:0032455,GO:0009986,GO:0016486,GO:0008233,GO:0030510	0.95641	0.03	187	chr7:65980147:65980335:+@chr7:65983713:65983849:+@chr7:66025228:66025407:+	Pcsk6	GO:0008201,GO:0005615,GO:0031012,GO:0032902,GO:0004252,GO:0008233,GO:0048406,GO:0008236,GO:0016485,GO:0006508,GO:0007354,GO:0009986,GO:0004175,GO:0016486,GO:0016787,GO:0032940,GO:0007368,GO:0009100	0.961111	0.05	396	-0.00470085	chr15	101366195	101366332	-	chr7	65983712	65983849	+	35	21	ttctgacac	3.03854	0.800778	15	21	ttctaaccc	3.74756	1.07839	6.89	7.75	8.68	8.68	6.8	8.01	9.43	8.55	10.61	11.12	10.28	8.41	constitutive	constitutive
chr20:35738968:35739017:-@chr20:35734186:35734257:-@chr20:35731941:35732135:-	RBM39	GO:0006355,GO:0016607,GO:0003723,GO:0006396,GO:0005654,GO:0005815,GO:0015630,GO:0006397,GO:0006351,GO:0005515,GO:0003676,GO:0008380,GO:0005634	0.0304255	0.02	432	chr2:156177336:156177550:-@chr2:156174097:156174152:-@chr2:156172828:156173022:-	Rbm39	GO:0006355,GO:0016607,GO:0003723,GO:0005654,GO:0005815,GO:0015630,GO:0005515,GO:0006351,GO:0006397,GO:0003713,GO:0003676,GO:0008380,GO:0005634	0.0588889	0.03	1276	-0.0284634	chr20	35734185	35734257	-	chr2	156174096	156174152	-	22	30	ttctgacag	2.56989	0.879896	16	79	gcctaattt	1.05183	1.11995	3.66	-19.83	8.23	8.23	6.08	7.43	2.85	4.69	6.28	-23.95	8.4	9.72	alternative	alternative
chr11:124877519:124877658:+@chr11:124878298:124878436:+@chr11:124878584:124878796:+	ROBO3	GO:0030154,GO:0035385,GO:0007275,GO:0030424,GO:0016020,GO:0016199,GO:0016021,GO:0007411,GO:0007399,GO:0006935	0.913077	0.03	152	chr9:37419669:37419808:-@chr9:37418840:37418978:-@chr9:37418486:37418698:-	Robo3	GO:0007411,GO:0030424,GO:0035385	0.977143	0.02	1213	-0.0640659	chr11	124878297	124878436	+	chr9	37418839	37418978	-	80	63	ttctgacct	3.64338	2.60808	100	57	cactgactc	3.59368	2.35423	7.97	11.05	7.1	9.46	6.31	7.22	9.46	11.08	8.44	8.18	9.2	7.61	constitutive	constitutive
chr2:9418626:9418732:-@chr2:9414178:9414256:-@chr2:9412269:9412405:-	ITGB1BP1	GO:0007155,GO:0005178,GO:0007160,GO:0005856,GO:0035556,GO:0005886,GO:0045747,GO:0001726,GO:0008285,GO:0043113,GO:0019900,GO:0016477,GO:0044344,GO:0090315,GO:0035148,GO:0051451,GO:0005654,GO:0070062,GO:0006469,GO:0016020,GO:0006351,GO:0048471,GO:0005737,GO:0010764,GO:0032091,GO:0071944,GO:0005634,GO:0005092,GO:0019901,GO:0051496,GO:0007229,GO:0043087,GO:0045944,GO:0001525,GO:0030027,GO:0031214,GO:…	0.951489	0.03	472	chr12:21279400:21279530:-@chr12:21276820:21276898:-@chr12:21274766:21274902:-	Itgb1bp1	GO:0007155,GO:0005178,GO:0007160,GO:0005856,GO:0005886,GO:0045747,GO:0001726,GO:0008285,GO:0044344,GO:0019900,GO:0043113,GO:0090315,GO:0035148,GO:0051451,GO:0005654,GO:0070062,GO:0008022,GO:0006469,GO:0016020,GO:0048471,GO:0006351,GO:0005737,GO:0010764,GO:0032091,GO:0071944,GO:0005634,GO:0051496,GO:0019901,GO:0005092,GO:0007229,GO:0043087,GO:0045944,GO:0001525,GO:0030027,GO:0031214,GO:0015031,GO:…	0.99	0	666	-0.0385106	chr2	9414177	9414256	-	chr12	21276819	21276898	-	28	35	gcttcagtg	-1.1654	0.140268	26	17	gtcttactg	0.621823	1.12954	8.58	9.76	7.79	9.46	11.75	5.44	8.59	10.67	9.32	8.28	8.76	10.57	constitutive	constitutive
chr3:179681878:179682003:+@chr3:179690241:179690301:+@chr3:179701008:179701129:+	USP13	GO:0070628,GO:1904288,GO:0030318,GO:0043130,GO:0006508,GO:0010506,GO:0008234,GO:0035523,GO:0004197,GO:0005654,GO:0006511,GO:0044389,GO:0008270,GO:0044313,GO:0008283,GO:0016787,GO:0050821,GO:0070536,GO:0008233,GO:1904378,GO:1904294,GO:0031625,GO:0046872,GO:0006355,GO:0036459,GO:0016579,GO:0005829,GO:0006914,GO:0005515,GO:0051087,GO:1904454,GO:0004843	0.92	0.03	30	chr3:32837836:32837961:+@chr3:32847810:32847870:+@chr3:32854556:32854677:+	Usp13	GO:0070628,GO:1904288,GO:0043130,GO:0006508,GO:0010506,GO:0008234,GO:0035523,GO:0004197,GO:0044389,GO:0006511,GO:0008270,GO:0044313,GO:0008283,GO:0016787,GO:0050821,GO:0070536,GO:0008233,GO:1904378,GO:1904294,GO:0031625,GO:0046872,GO:0006355,GO:0036459,GO:0016579,GO:0006914,GO:0051087,GO:1904454,GO:0004843	0.968889	0.01	99	-0.0488889	chr3	179690240	179690301	+	chr3	32847809	32847870	+	34	20	taatgatct	0.203501	1.0736	100	22	taatgatct	0.203501	1.1134	10.05	11.21	6.62	9.14	11.92	12.47	6.6	6.6	11.83	11.77	7.66	8.7	constitutive	constitutive
chr17:6760406:6760601:+@chr17:6762155:6762240:+@chr17:6770643:6770984:+	XAF1	GO:0046872,GO:0035456,GO:0031333,GO:0005829,GO:0005739,GO:0008270,GO:0060337,GO:0006915,GO:0005737,GO:0005634	0.901429	0.04	124	chr11:72304666:72304861:+@chr11:72306564:72308768:+@chr11:72308607:72308924:+	Xaf1	GO:0046872,GO:0035456,GO:0031333,GO:0005739,GO:0006915,GO:0005737,GO:0034097,GO:0005634	0.272222	0.03	450	0.629206	chr17	6762154	6762240	+	chr11	72306563	72308768	+	37	42	cgttgacaa	1.45663	0.652278	26	24	cagtcattt	-1.65234	0.272543	8.77	8.91	10.13	-8.63	7.22	6.65	7.04	8.17	11.49	12.98	10.22	9.6	constitutive	alternative	mouse-exclusive
chr2:178361682:178361815:+@chr2:178372126:178372233:+@chr2:178373890:178374027:+	OSBPL6	GO:0008289,GO:0097038,GO:0015248,GO:0005789,GO:0005635,GO:0006699,GO:0031965,GO:0015918,GO:0005886,GO:0005829,GO:0005783,GO:0016020,GO:0006810,GO:0005515,GO:0005737,GO:0006869,GO:0005634	0.585714	0.18	60	chr2:76568109:76568242:+@chr2:76577012:76577119:+@chr2:76579173:76579310:+	Osbpl6	GO:0008289,GO:0097038,GO:0005789,GO:0005635,GO:0003674,GO:0031965,GO:0008150,GO:0005886,GO:0005829,GO:0005783,GO:0016020,GO:0006810,GO:0005737,GO:0006869,GO:0005634	0.978889	0.01	290	-0.393175	chr2	178372125	178372233	+	chr2	76577011	76577119	+	91	78	gtctaactt	2.56002	2.09796	16	50	tcgtaacac	1.73093	1.38487	7.03	4.74	10.06	10.28	11.94	10.49	9.81	7.07	8.21	8.47	9.88	7.82	alternative	constitutive	human-exclusive
chr5:43298518:43298975:-@chr5:43298009:43298134:-@chr5:43297002:43297166:-	HMGCS1	GO:0006694,GO:0071397,GO:0003824,GO:0006629,GO:0010243,GO:0043177,GO:0009725,GO:0009645,GO:0008202,GO:0070723,GO:0014070,GO:0014074,GO:0016740,GO:0008203,GO:0007420,GO:0042803,GO:0008584,GO:0005737,GO:0055094,GO:0008152,GO:0046690,GO:0034698,GO:0045540,GO:0004421,GO:0042493,GO:0071407,GO:0016126,GO:0001889,GO:0008144,GO:0033197,GO:0071372,GO:0006695,GO:0005829,GO:0010033,GO:0008299,GO:0019216,GO:…	0.962609	0.04	1788	chr13:119699664:119700121:+@chr13:119700508:119700633:+@chr13:119701076:119701240:+	Hmgcs1	GO:0006694,GO:0071397,GO:0003824,GO:0006629,GO:0010243,GO:0043177,GO:0009645,GO:0009725,GO:0008202,GO:0070723,GO:0014070,GO:0014074,GO:0016740,GO:0008203,GO:0007420,GO:0042803,GO:0008584,GO:0005737,GO:0055094,GO:0008152,GO:0046690,GO:0034698,GO:0004421,GO:0042493,GO:0071407,GO:0016126,GO:0001889,GO:0008144,GO:0033197,GO:0071372,GO:0006695,GO:0005829,GO:0010033,GO:0008299,GO:0016853	0.998889	0	9534	-0.0362802	chr5	43298008	43298134	-	chr13	119700507	119700633	+	42	18	aaataacaa	0.0383687	0.180584	51	25	ttttaatca	-0.521645	0.51868	6.74	9.51	11.08	10.03	8.56	6.48	11	8.23	8.73	7.47	8.35	8.35	constitutive	constitutive
chr1:53275631:53275753:-@chr1:53274700:53274820:-@chr1:53271227:53271346:-	LRP8	GO:0038025,GO:0030425,GO:0071397,GO:0007165,GO:0006629,GO:0005886,GO:0005576,GO:0006508,GO:0001523,GO:0004888,GO:0043235,GO:0061003,GO:0008035,GO:0005875,GO:1900006,GO:0050731,GO:0034185,GO:0019894,GO:0021987,GO:0016020,GO:0016021,GO:0038026,GO:0014069,GO:0005901,GO:0030424,GO:0032793,GO:0030229,GO:0050804,GO:0043025,GO:0042493,GO:0005041,GO:0006897,GO:0019221,GO:0000122,GO:0021541,GO:0006898,GO:…	0.0672727	0.05	53	chr4:107847444:107847566:+@chr4:107848281:107848403:+@chr4:107851308:107851427:+	Lrp8	GO:0038025,GO:0030425,GO:0071397,GO:0005886,GO:0005576,GO:0043235,GO:0021819,GO:0008035,GO:0061003,GO:0005875,GO:0045860,GO:1900006,GO:0005615,GO:0050731,GO:0048813,GO:0034185,GO:0019894,GO:0021987,GO:0016020,GO:0016021,GO:0038026,GO:0014069,GO:0005901,GO:0030424,GO:0032793,GO:0021517,GO:0030229,GO:0050804,GO:0043025,GO:0042493,GO:0006897,GO:0005041,GO:0000122,GO:0021541,GO:0006898,GO:0021766,GO:…	0.513333	0.07	600	-0.446061	chr1	53274699	53274820	-	chr4	107848280	107848403	+	31	35	gtctcacag	1.36406	0.996887	31	35	gtctcacag	1.36406	1.0062	7.28	7.5	3.64	5.97	6.94	9.74	7.4	6.64	10.31	6.77	7.22	7.22	alternative	alternative
chr6:72265960:72266049:+@chr6:72274349:72274432:+@chr6:72291934:72292046:+	RIMS1	GO:0045202,GO:0016079,GO:0006886,GO:0005886,GO:0030054,GO:0046928,GO:0006836,GO:0061025,GO:0017137,GO:2000300,GO:0003723,GO:0016020,GO:0006810,GO:0017156,GO:0010628,GO:0050896,GO:0006461,GO:0045055,GO:0048791,GO:1903861,GO:0050790,GO:0048786,GO:0097151,GO:0014047,GO:0042734,GO:2000463,GO:0046872,GO:0030154,GO:0007601,GO:0006887,GO:0030695,GO:0046903,GO:0005829,GO:0044325,GO:0005515,GO:0007269,GO:…	0.0581395	0.03	87	chr1:22421741:22421830:-@chr1:22412211:22412294:-@chr1:22397451:22397563:-	Rims1	GO:0046872,GO:0003723,GO:0017157,GO:0005622,GO:0006461,GO:0006887,GO:0006886,GO:0048791,GO:1903861,GO:0048786,GO:0016020,GO:0017137	0.16	0.16	274	-0.10186	chr6	72274348	72274432	+	chr1	22412210	22412294	-	46	40	tactaaatg	1.09984	1.41171	47	41	tactaaatg	1.09984	1.44248	3.2	3.2	7.64	7.09	9.86	10.01	8.33	8.33	-1.31	-0.61	7.08	7.08	alternative	alternative
chr5:43609143:43609346:+@chr5:43612908:43613137:+@chr5:43615848:43616065:+	NNT	GO:1902600,GO:0006740,GO:0050661,GO:0015992,GO:0005743,GO:0006099,GO:0005739,GO:0016491,GO:0008746,GO:0003957,GO:0016020,GO:0055114,GO:0005746,GO:0016021,GO:0051287,GO:0072593,GO:0008750	0.976087	0.02	413	chr13:119404552:119404754:-@chr13:119396747:119396976:-@chr13:119394611:119394828:-	Nnt	GO:0016491,GO:0016020,GO:0055114,GO:0016021	0.974444	0.02	439	0.00164251	chr5	43612907	43613137	+	chr13	119396746	119396976	-	94	73	ttctgaaat	0.597202	0.874077	33	24	gtctaaacg	1.72167	1.47607	10.82	10.8	3.64	3.64	10.62	10.86	6.59	6.86	7.72	9.5	9.65	8.59	constitutive	constitutive
chr7:101916115:101916225:+@chr7:102028098:102028145:+@chr7:102070339:102070417:+	CUX1	GO:0030173,GO:0003677,GO:0018108,GO:0006357,GO:0000139,GO:0005654,GO:0007275,GO:0030674,GO:0050775,GO:0016020,GO:0006810,GO:0006351,GO:0016021,GO:0043565,GO:0005634,GO:0006891,GO:0000977,GO:0000301,GO:0000122,GO:0005794,GO:0006355,GO:0005829,GO:0004713,GO:0048193	0.973191	0.02	117	chr5:136485741:136485851:-@chr5:136407980:136408027:-@chr5:136392315:136392393:-	Cux1	GO:0006355,GO:0000139,GO:0006891,GO:0030173,GO:0003677,GO:0005654,GO:0030674,GO:0000301,GO:0016020,GO:0006351,GO:0016021,GO:0005794,GO:0043565,GO:0005634	0.993333	0.01	586	-0.0201418	chr7	102028097	102028145	+	chr5	136407979	136408027	-	70	20	tcctgacct	3.57645	2.26095	66	17	tcctgacct	3.57645	2.19429	10.02	8.19	9.85	10.03	13.79	13.59	9.88	10.86	11.15	9.21	8.41	8.7	constitutive	constitutive
chr17:45996399:45996664:+@chr17:46014243:46014324:+@chr17:46018618:46018730:+	MAPT	GO:0051259,GO:0048312,GO:0098930,GO:0030425,GO:0090140,GO:0005856,GO:0007165,GO:0051879,GO:0005886,GO:0003677,GO:0010629,GO:0044297,GO:0071813,GO:2001020,GO:0031113,GO:0010506,GO:0031116,GO:0030673,GO:0042802,GO:1900034,GO:0005875,GO:0072386,GO:0000226,GO:0033673,GO:0048143,GO:0007613,GO:0034605,GO:0097418,GO:0019899,GO:0034185,GO:0034452,GO:0070507,GO:0016020,GO:0042803,GO:0017124,GO:1902474,GO:…	0.988298	0.01	911	chr11:104310269:104310534:+@chr11:104321351:104321432:+@chr11:104322428:104322540:+	Mapt	GO:0048312,GO:0030425,GO:0005856,GO:0007165,GO:0005886,GO:0071813,GO:0010629,GO:0044297,GO:2001020,GO:0003677,GO:0010506,GO:0031116,GO:0030673,GO:0042802,GO:1900034,GO:0005875,GO:0048018,GO:0000226,GO:0033673,GO:0047497,GO:0007613,GO:0097418,GO:0019899,GO:0034185,GO:0070507,GO:0016020,GO:0042803,GO:0017124,GO:1902474,GO:0005737,GO:0030424,GO:0014069,GO:1901216,GO:1903748,GO:0005634,GO:0019901,GO:…	0.997778	0.01	4834	-0.00947991	chr17	46014242	46014324	+	chr11	104321350	104321432	+	100	80	aaataatcc	0.0414647	2.17965	50	43	acataaccc	0.967912	1.65936	12.9	10.85	7.13	6.37	11.76	8.22	9.06	10.51	12.9	10.44	8.68	10.51	constitutive	constitutive
chr11:60931689:60931884:+@chr11:60931984:60932127:+@chr11:60933542:60933744:+	TMEM132A	GO:0000139,GO:0005789,GO:0043687,GO:0003674,GO:0005788,GO:0044267,GO:0008150,GO:0005783,GO:0070062,GO:0016020,GO:0016021,GO:0005794	0.912979	0.05	1014	chr19:10863465:10863660:-@chr19:10863223:10863366:-@chr19:10861530:10861732:-	Tmem132a	GO:0000139,GO:0005789,GO:0003674,GO:0070062,GO:0005783,GO:0016020,GO:0016021,GO:0005794	0.998889	0	5806	-0.0859102	chr11	60931983	60932127	+	chr19	10863222	10863366	-	18	20	ggctgagcc	1.26976	1.29447	31	20	aattaaatg	-0.734048	0.410929	8.36	7.65	10.67	10.67	12.38	9.72	9.25	9.25	4.23	6.18	10.51	10.57	constitutive	constitutive
chr12:7191569:7191700:+@chr12:7199011:7199113:+@chr12:7201751:7201841:+	PEX5	GO:0007031,GO:1901094,GO:0016558,GO:0000038,GO:0044255,GO:0016567,GO:0000268,GO:0050905,GO:0048468,GO:0006635,GO:0043234,GO:0019899,GO:0005778,GO:0016020,GO:0006810,GO:0005737,GO:0021795,GO:0016560,GO:0005777,GO:0007005,GO:0007006,GO:0031267,GO:0015031,GO:0021895,GO:0005052,GO:0047485,GO:0005794,GO:0045046,GO:0005829,GO:0005739,GO:0040018,GO:0005515,GO:0001764,GO:0007029	0.975957	0.01	152	chr6:124413269:124413400:-@chr6:124405167:124405272:-@chr6:124404630:124404720:-	Pex5	GO:0007031,GO:0005622,GO:1901094,GO:0016558,GO:0000038,GO:0044255,GO:0000268,GO:0050905,GO:0016561,GO:0048468,GO:0006635,GO:0043234,GO:0019899,GO:0008022,GO:0005778,GO:0016020,GO:0006810,GO:0051262,GO:0005737,GO:0021795,GO:0016560,GO:0005777,GO:0007005,GO:0007006,GO:0031267,GO:0015031,GO:0021895,GO:0005052,GO:0047485,GO:0005794,GO:0045046,GO:0005829,GO:0005739,GO:0040018,GO:0006625,GO:0001764,GO:…	0.996667	0.01	885	-0.0207092	chr12	7199010	7199113	+	chr6	124405166	124405272	-	83	41	cactgaatg	1.52734	0.712114	21	55	gtattactt	-1.40941	0.251317	9.82	7.5	10.1	10.13	7.07	11.1	8.7	10.03	10.79	9.45	5.07	10.07	constitutive	constitutive
chr12:6333069:6333147:-@chr12:6330853:6330926:-@chr12:6330598:6330711:-	TNFRSF1A	GO:0016032,GO:0033209,GO:0007165,GO:0007166,GO:0005886,GO:0005576,GO:0043235,GO:0043120,GO:1903140,GO:0008630,GO:0050728,GO:0006915,GO:0006693,GO:0000139,GO:0005615,GO:0007249,GO:0008625,GO:0016020,GO:0016021,GO:0010803,GO:0050729,GO:0006955,GO:0042742,GO:0045944,GO:0032496,GO:0042981,GO:0019221,GO:0009986,GO:2000304,GO:0005794,GO:0042127,GO:0090002,GO:0071260,GO:0045121,GO:0071550,GO:0043123,GO:…	0.906364	0.03	36	chr6:125358054:125358132:+@chr6:125360497:125360573:+@chr6:125360710:125360823:+	Tnfrsf1a	GO:0033209,GO:0007165,GO:0007166,GO:0005886,GO:0043235,GO:0043120,GO:0008630,GO:1903140,GO:0006915,GO:0050728,GO:0006693,GO:0000139,GO:0005615,GO:0007275,GO:0016020,GO:0016021,GO:0050729,GO:0006955,GO:0042742,GO:0045944,GO:0019221,GO:0032496,GO:0009986,GO:0042981,GO:0005794,GO:0042127,GO:0090002,GO:0071260,GO:0045121,GO:0043123,GO:0005739,GO:0005031,GO:0005515,GO:0042531,GO:0005887,GO:0006954,GO:…	0.9875	0	232	-0.0811364	chr12	6330852	6330926	-	chr6	125360496	125360573	+	18	23	tgttcacca	1.13991	0.89843	34	23	tgctaaccg	4.34932	2.3555	9.37	9.97	10.07	10.07	9.5	7.59	9.27	9.14	11.13	9.95	6.43	8.28	constitutive	constitutive
chr2:224495832:224495966:-@chr2:224481892:224482078:-@chr2:224478200:224478345:-	CUL3	GO:0016192,GO:0031461,GO:0032467,GO:0031463,GO:0001831,GO:0005112,GO:0031145,GO:0030332,GO:0016567,GO:0006357,GO:0040016,GO:0016477,GO:0006513,GO:0035024,GO:0072576,GO:0000139,GO:0042787,GO:0043161,GO:0044346,GO:0016055,GO:0046982,GO:0061630,GO:0000278,GO:0005654,GO:0006511,GO:0070062,GO:0030030,GO:0016020,GO:0006810,GO:0042803,GO:0005737,GO:0000082,GO:0005827,GO:0005634,GO:0004842,GO:0007229,GO:…	0.988511	0.01	502	chr1:80276414:80276548:-@chr1:80271524:80271710:-@chr1:80269210:80269355:-	Cul3	GO:0016192,GO:0031461,GO:0031463,GO:0001831,GO:0005112,GO:0031145,GO:0030332,GO:0016567,GO:0006357,GO:0040016,GO:0016477,GO:0035024,GO:0006513,GO:0072576,GO:0042787,GO:0000139,GO:0043161,GO:0044346,GO:0016055,GO:0046982,GO:0061630,GO:0000278,GO:0070062,GO:0006511,GO:0030030,GO:0042803,GO:0006810,GO:0016020,GO:0005737,GO:0005827,GO:0005634,GO:0004842,GO:0007229,GO:0045842,GO:0000902,GO:0000209,GO:…	0.992222	0	2120	-0.00371158	chr2	224481891	224482078	-	chr1	80271523	80271710	-	30	17	tgttaatct	0.741542	0.0940322	93	59	aactaatgt	1.98985	1.38539	5.39	4.28	7.33	8.16	9.85	6.57	8.41	10.28	4.82	9.21	8.98	8.98	constitutive	constitutive
chr9:135866456:135866536:-@chr9:135865332:135865364:-@chr9:135862467:135862608:-	CAMSAP1	GO:0008017,GO:0005856,GO:0022604,GO:0007010,GO:0005516,GO:0031175,GO:0030507,GO:0005737,GO:0005874	0.887381	0.1	81	chr2:25956247:25956327:-@chr2:25955260:25955292:-@chr2:25952678:25952819:-	Camsap1	GO:0008017,GO:0005856,GO:0022604,GO:0007010,GO:0005516,GO:0031175,GO:0030507,GO:0005737,GO:0005874	0.786667	0.15	175	0.100714	chr9	135865331	135865364	-	chr2	25955259	25955292	-	78	40	tgctgatgc	3.05785	2.44608	42	37	tgctgacat	2.86558	2.30126	5.63	6.58	7.52	9.09	10.51	11.28	10.13	10.13	10.42	10.47	9.06	9.06	alternative	alternative
chr9:113393447:113393634:-@chr9:113392119:113392169:-@chr9:113391527:113391623:-	ALAD	GO:0007584,GO:0043312,GO:0016829,GO:0014823,GO:0003824,GO:0004655,GO:0005576,GO:0010043,GO:0009725,GO:0042802,GO:0010039,GO:0051260,GO:0010212,GO:0006979,GO:0005615,GO:0010288,GO:0014070,GO:0070542,GO:0070062,GO:0008270,GO:1904854,GO:0045471,GO:0033014,GO:0033273,GO:0010038,GO:0005634,GO:0010266,GO:0010035,GO:0008152,GO:0031667,GO:0043200,GO:0010269,GO:0042493,GO:0006783,GO:0032496,GO:0009636,GO:…	0.958049	0.02	205	chr4:62514074:62514260:-@chr4:62513532:62513582:-@chr4:62512871:62512967:-	Alad	GO:0007584,GO:0016829,GO:0014823,GO:0003824,GO:0004655,GO:0010043,GO:0009725,GO:0042802,GO:0051260,GO:0010039,GO:0010212,GO:0006979,GO:0005615,GO:0010288,GO:0014070,GO:0070542,GO:0070062,GO:0008270,GO:1904854,GO:0045471,GO:0033014,GO:0033273,GO:0010038,GO:0005634,GO:0010266,GO:0010035,GO:0008152,GO:0031667,GO:0043200,GO:0010269,GO:0042493,GO:0006783,GO:0032496,GO:0009636,GO:0051597,GO:0001666,GO:…	0.993333	0.01	843	-0.0352846	chr9	113392118	113392169	-	chr4	62513531	62513582	-	33	65	ctctcagtc	0.810534	0.945112	19	72	ttctcatcc	0.982359	0.425235	9.95	12.23	9.79	9.79	5.33	12.05	5.73	8.68	7.04	8.97	9.3	9.3	constitutive	constitutive
chr10:68296886:68296985:-@chr10:68296266:68296364:-@chr10:68292129:68292238:-	PBLD	GO:0050680,GO:0010719,GO:0003674,GO:0030512,GO:0003824,GO:0009058,GO:0070062,GO:0030277,GO:0010633,GO:0005515,GO:0060394,GO:0005737,GO:0060392,GO:0042802,GO:0016853	0.896667	0.05	31	chr10:63047468:63047567:+@chr10:63047942:63048040:+@chr10:63052201:63052310:+	Pbld2	GO:0003674,GO:0003824,GO:0009058,GO:0008150,GO:0016853	0.903333	0.04	26	-0.00666667	chr10	68296265	68296364	-	chr10	63047941	63048040	+	61	52	ctgtgacct	2.32135	1.59527	59	34	gtttgacct	1.62737	1.81305	9.98	8.08	-0.58	6.38	3.39	7.27	7.16	4.9	7.25	8.42	4.06	4.06	alternative	constitutive
chr1:5961794:5961949:-@chr1:5952700:5952836:-@chr1:5948070:5948251:-	NPHP4	GO:0097546,GO:0005856,GO:0007165,GO:0030054,GO:0005813,GO:0005911,GO:0030317,GO:1903348,GO:0030036,GO:0005198,GO:0016020,GO:0005737,GO:0045494,GO:0005634,GO:0016337,GO:0097730,GO:0036064,GO:0005923,GO:0007632,GO:0005815,GO:0060041,GO:0035845,GO:0005929,GO:0097711,GO:0032391,GO:0042995,GO:0035869,GO:0005829,GO:0090090,GO:0035329,GO:0005515,GO:0097470	0.902632	0.02	44	chr4:152498932:152499087:+@chr4:152502874:152503004:+@chr4:152506361:152506542:+	Nphp4	GO:0097546,GO:0005856,GO:0030054,GO:0005813,GO:0005911,GO:0030317,GO:1903348,GO:0005737,GO:0045494,GO:0097730,GO:0036064,GO:0005923,GO:0005815,GO:0060041,GO:0035845,GO:0005929,GO:0032391,GO:0042995,GO:0035869,GO:0090090,GO:0005515,GO:0097470	0.96125	0.02	187	-0.0586184	chr1	5952699	5952836	-	chr4	152502873	152503004	+	31	27	ggatgaccc	1.30287	1.44823	28	19	acatgaacc	-1.2891	0.298798	7.94	10.69	4.48	7.27	11.2	11.43	8.35	7.33	9.3	7.39	10.19	9.14	constitutive	constitutive
chr18:36141137:36141201:+@chr18:36142281:36142347:+@chr18:36142826:36142966:+	ELP2	GO:0006355,GO:0033588,GO:0019901,GO:0008023,GO:0005829,GO:0046425,GO:0006351,GO:0005737,GO:0006357,GO:0000123,GO:0006368,GO:0000993,GO:0005634	0.965652	0.02	100	chr18:24614416:24614480:+@chr18:24615161:24615227:+@chr18:24615889:24617750:+	Elp2	GO:0006355,GO:0019901,GO:0033588,GO:0000502,GO:0008023,GO:0005829,GO:0061133,GO:0043248,GO:0046425,GO:0005515,GO:0006351,GO:0005737,GO:0010950,GO:0000123,GO:0006368,GO:0000993,GO:0005634	0.996667	0	1117	-0.0310145	chr18	36142280	36142347	+	chr18	24615160	24615227	+	23	16	caatgattt	-0.235265	0.734191	29	16	tactgactg	3.15249	2.02339	6.01	7.54	5.07	5.07	7.43	9.08	8.4	-15.77	9.94	9.62	8.55	8.63	constitutive	constitutive
chr4:71560093:71560254:+@chr4:71563793:71563889:+@chr4:71567004:71567083:+	SLC4A4	GO:0015701,GO:0005886,GO:0051453,GO:0055085,GO:0006811,GO:0008510,GO:0035725,GO:0070062,GO:0016020,GO:0006810,GO:0005215,GO:0016021,GO:0006820,GO:0006814,GO:0008509,GO:0015293,GO:0098656,GO:0016323,GO:0005515,GO:0015698,GO:0005452,GO:0005887	0.961786	0.03	167	chr5:89228826:89228987:+@chr5:89232764:89232860:+@chr5:89234797:89234876:+	Slc4a4	GO:0015701,GO:0005886,GO:0051453,GO:0055085,GO:0006811,GO:0006885,GO:0008510,GO:0035725,GO:0070062,GO:0016020,GO:0006810,GO:0005215,GO:0016021,GO:0006820,GO:0006814,GO:0008509,GO:0015293,GO:0098656,GO:0016323,GO:0005515,GO:0015698,GO:0005452,GO:0005887	0.201111	0.06	780	0.760675	chr4	71563792	71563889	+	chr5	89232763	89232860	+	49	26	ttctaaaac	1.11743	0.540064	34	27	ttctaaaaa	0.0665516	0.106679	7.26	9.64	8.34	8.34	9.22	9.5	9.06	9.65	11.38	9.55	6.35	6.35	constitutive	alternative	mouse-exclusive
chr5:111757136:111757179:-@chr5:111755770:111755830:-@chr5:111735430:111735507:-	NREP	GO:0005515,GO:0005737	0.951316	0.03	1211	chr18:33463378:33463419:-@chr18:33462021:33462087:-@chr18:33442816:33442893:-	Nrep	GO:0031103,GO:0045664,GO:0005515,GO:0005737,GO:0017015,GO:0005634	0.982222	0.01	1323	-0.0309064	chr5	111755769	111755830	-	chr18	33462020	33462087	-	35	37	tggtgaggc	-0.545431	0.111203	31	37	tggtgaagc	-0.0044856	0.323009	7.62	7.62	9.48	9.48	11.77	13.06	10.57	8.68	10.07	11.28	7.96	7.96	constitutive	constitutive
chr7:73539882:73540052:-@chr7:73537934:73538013:-@chr7:73536356:73537390:-	BCL7B	GO:0030154,GO:0016055,GO:0008150,GO:0003779,GO:0005575,GO:0005515,GO:0006915	0.962889	0.03	881	chr5:135179950:135180120:+@chr5:135180516:135180595:+@chr5:135180838:135181852:+	Bcl7b	GO:0016055,GO:0030154,GO:0003674,GO:0008150,GO:0005575,GO:0006915	0.997778	0	3752	-0.0348889	chr7	73537933	73538013	-	chr5	135180515	135180595	+	22	24	ccctcaggc	0.476858	0.580647	33	18	ggctaaaat	0.456388	0.800492	8.71	6.76	9.88	10.77	10.86	8.89	-13.4	-4.89	9.63	11.4	9.25	9.25	constitutive	constitutive
chr11:18396819:18396968:+@chr11:18400837:18401010:+@chr11:18402840:18403013:+	LDHA	GO:0007584,GO:0003824,GO:0016616,GO:0019900,GO:0042802,GO:0014070,GO:0070062,GO:0016491,GO:0016020,GO:0006089,GO:0016021,GO:0005737,GO:0051287,GO:0005634,GO:0019752,GO:0004457,GO:0042493,GO:0009749,GO:0006096,GO:0043627,GO:0043065,GO:0005975,GO:0006090,GO:0001666,GO:0051591,GO:0004459,GO:0048569,GO:0019674,GO:0045296,GO:0005829,GO:0055114,GO:0005515,GO:0042542	0.993191	0.01	1680	chr7:46847596:46847745:+@chr7:46850178:46850351:+@chr7:46850885:46851058:+	Ldha	GO:0007584,GO:0003824,GO:0016616,GO:0019900,GO:0031668,GO:0042802,GO:0035686,GO:0014070,GO:0070062,GO:0016491,GO:0019661,GO:0016020,GO:0006089,GO:0005737,GO:0051287,GO:0005634,GO:0019752,GO:0004457,GO:0042493,GO:0009749,GO:0043627,GO:0043065,GO:0005975,GO:0001666,GO:0051591,GO:0004459,GO:0048569,GO:0019674,GO:0045296,GO:0005829,GO:0019244,GO:0005739,GO:0055114,GO:0005515,GO:0042542	1	0	5779	-0.00680851	chr11	18400836	18401010	+	chr7	46850177	46850351	+	34	28	ccttaatct	0.455459	0.821126	29	31	ccctgaggg	0.492742	0.879466	8.08	9.87	10.07	9.6	7	7.43	8.15	10.36	8.87	6.96	11	11	constitutive	constitutive
chr14:23567111:23567319:-@chr14:23566562:23566686:-@chr14:23566278:23566419:-	AP1G2	GO:0010008,GO:0000139,GO:0016192,GO:0005794,GO:0030659,GO:0016032,GO:0005798,GO:0030121,GO:0006886,GO:0030131,GO:0015031,GO:0016020,GO:0006810,GO:0005515,GO:0030117,GO:0031410,GO:0008565,GO:0030133,GO:0005768	0.801591	0.12	115	chr14:55105925:55106267:-@chr14:55105306:55105430:-@chr14:55105028:55105169:-	Ap1g2	GO:0010008,GO:0000139,GO:0016192,GO:0030659,GO:0005768,GO:0005798,GO:0006886,GO:0030131,GO:0005802,GO:0015031,GO:0016020,GO:0006810,GO:0005515,GO:0030117,GO:0031410,GO:0005794,GO:0030133,GO:0008565	0.94125	0.03	448	-0.139659	chr14	23566561	23566686	-	chr14	55105305	55105430	-	50	37	gtttcaccc	0.654613	1.37035	48	34	gtttcacac	-0.0538445	0.895931	8.17	10.63	3.22	3.22	7.15	7.49	8.68	8.68	1.99	-4.34	9.04	9.04	alternative	constitutive
chr14:105445418:105445511:+@chr14:105449359:105449409:+@chr14:105450058:105450184:+	MTA1	GO:0005856,GO:0007165,GO:0045475,GO:0003677,GO:0006302,GO:0048511,GO:0003700,GO:0040029,GO:1902499,GO:0010212,GO:0003714,GO:0043161,GO:0032922,GO:0005635,GO:0016925,GO:0001103,GO:0001047,GO:0005654,GO:0003682,GO:0008270,GO:0006351,GO:0005737,GO:0043565,GO:0005634,GO:0043153,GO:0005874,GO:0046872,GO:0006355,GO:0016575,GO:0001046,GO:0005829,GO:1903507,GO:0005515,GO:0003713,GO:0004407,GO:0043231	0.90881	0.05	125	chr12:113116988:113117081:+@chr12:113120211:113120261:+@chr12:113120827:113120953:+	Mta1	GO:0005856,GO:0045475,GO:0003677,GO:0006302,GO:0048511,GO:0003700,GO:0040029,GO:1902499,GO:0010212,GO:0043161,GO:0032922,GO:0005635,GO:0003714,GO:0001103,GO:0001047,GO:0005654,GO:0003682,GO:0008270,GO:0006351,GO:0005737,GO:0043565,GO:0005634,GO:0043153,GO:0005874,GO:0006355,GO:0046872,GO:0016581,GO:0001046,GO:0005829,GO:1903507,GO:0005515,GO:0003713,GO:0043231	0.615556	0.18	496	0.293254	chr14	105449358	105449409	+	chr12	113120210	113120261	+	52	35	tgctgaccg	4.34875	1.49193	46	35	ccctaacct	4.12573	2.31826	6.47	6.13	10.57	10.57	6.97	8.57	7.13	6.3	10.01	9.82	9.1	9.1	constitutive	alternative	mouse-exclusive
chr13:113190872:113190975:-@chr13:113185485:113185560:-@chr13:113184346:113184487:-	PCID2	GO:0005643,GO:0003690,GO:0003723,GO:0071033,GO:0070390,GO:0043066,GO:0090267,GO:0000973,GO:0035327,GO:0016973,GO:0048536,GO:0005575,GO:0005515,GO:0045579,GO:0043488,GO:2000117,GO:0006368,GO:0045893	0.953913	0.02	93	chr8:13090657:13090760:-@chr8:13086251:13086326:-@chr8:13085323:13085464:-	Pcid2	GO:0005643,GO:0003723,GO:0003690,GO:0071033,GO:0070390,GO:0043066,GO:0090267,GO:0016973,GO:0035327,GO:0000973,GO:0048536,GO:0005575,GO:0045579,GO:0043488,GO:2000117,GO:0006368,GO:0045893	0.987778	0.01	539	-0.0338647	chr13	113185484	113185560	-	chr8	13086250	13086326	-	68	26	atgtaactt	0.929279	0.386242	54	30	ctgtaattg	0.561315	0.686685	6.46	8.37	6.3	5.42	6.49	8.78	9.79	10.26	4.4	5.57	9.3	9.3	constitutive	constitutive
chr3:127575749:127575809:-@chr3:127575403:127575505:-@chr3:127575185:127575265:-	TPRA1	GO:0007568,GO:0006629,GO:0007186,GO:0016020,GO:1901991,GO:0016021,GO:0040016,GO:0004930	0.951923	0.02	82	chr6:88910341:88910401:+@chr6:88910548:88910650:+@chr6:88910797:88910877:+	Tpra1	GO:0005886,GO:0016020,GO:1901991,GO:0016021,GO:0040016	0.958889	0.02	545	-0.00696581	chr3	127575402	127575505	-	chr6	88910547	88910650	+	36	25	acctcacga	0.864772	0.880948	23	15	ccatgaccc	2.09889	1.61865	7.4	5.21	8.29	9.45	10.03	8.86	9.89	8.73	10.54	11.71	3.38	7.21	constitutive	constitutive
chr12:53300150:53300262:+@chr12:53303034:53303193:+@chr12:53305908:53306060:+	C12orf10	GO:0035641,GO:0043473,GO:0003674,GO:0070062,GO:0005654,GO:0005739,GO:0005634	0.827273	0.09	436	chr15:102332090:102332202:+@chr15:102334202:102334361:+@chr15:102336832:102336984:+	Myg1	GO:0035641,GO:0003674,GO:0070062,GO:0005654,GO:0005739,GO:0005634	0.996667	0.01	1648	-0.169394	chr12	53303033	53303193	+	chr15	102334201	102334361	+	23	30	ccctcacct	2.96284	2.083	20	27	ccttcacct	1.21272	1.38499	7.71	8.24	5.87	8.76	7.05	7.04	10.28	8.7	8.6	11.34	9.65	10.03	alternative	constitutive	human-exclusive
chr17:39077913:39078048:-@chr17:39072450:39072485:-@chr17:39069856:39070016:-	PLXDC1	GO:0030425,GO:0005923,GO:0043025,GO:0021510,GO:0005886,GO:0005576,GO:0030054,GO:0001525,GO:0043235,GO:0016020,GO:0005515,GO:0016021,GO:0005737	0.8	0.12	101	chr11:97932207:97932339:-@chr11:97928434:97928469:-@chr11:97925813:97925973:-	Plxdc1	GO:0016021,GO:0030425,GO:0005923,GO:0043025,GO:0021510,GO:0030054,GO:0005886,GO:0001525,GO:0043235,GO:0016020,GO:0005515,GO:0005737	0.974444	0.03	518	-0.174444	chr17	39072449	39072485	-	chr11	97928433	97928469	-	49	31	cactaatct	2.28872	2.08238	45	27	cactaactt	3.00455	2.26499	10.47	9.37	11.45	11.45	10.06	11.96	4.55	7.7	10.7	6.84	11	10.57	alternative	constitutive	human-exclusive
chr4:37840066:37840259:+@chr4:37844364:37844553:+@chr4:37845633:37845730:+	PGM2	GO:0004614,GO:0043312,GO:0006006,GO:0005576,GO:0046386,GO:0005978,GO:0005980,GO:0070062,GO:0005737,GO:0016868,GO:0000287,GO:0005975,GO:0006098,GO:1904813,GO:0046872,GO:0019388,GO:0008973,GO:0071704,GO:0005829,GO:0005515,GO:0034774,GO:0016853	0.880435	0.06	56	chr5:64103714:64103907:+@chr5:64105755:64105944:+@chr5:64106608:64106705:+	Pgm1	GO:0046872,GO:0004614,GO:0016868,GO:0008973,GO:0070062,GO:0000287,GO:0005829,GO:0071704,GO:0005737,GO:0005975,GO:0046386,GO:0006006,GO:0016853	0.902222	0.06	394	-0.0217874	chr4	37844363	37844553	+	chr5	64105754	64105944	+	46	87	tgttcagtt	-0.936103	0.270394	44	62	ttctaaacc	1.5446	1.33221	8.13	9.01	3.53	3.53	9.17	8.3	8.59	9.65	10.4	10.47	8.76	8.63	alternative	constitutive
chr7:76057969:76058078:+@chr7:76060373:76060498:+@chr7:76063515:76063592:+	MDH2	GO:0003824,GO:0016616,GO:0046554,GO:0009060,GO:0006475,GO:0006108,GO:0006094,GO:0030060,GO:0003723,GO:0016615,GO:0006107,GO:0006734,GO:0005759,GO:0070062,GO:0016491,GO:0016020,GO:0005634,GO:0019752,GO:0043621,GO:0005975,GO:0005743,GO:0006099,GO:0005739,GO:0055114,GO:0043209	0.988936	0.01	982	chr5:135785929:135786038:+@chr5:135786233:135786358:+@chr5:135787541:135787618:+	Mdh2	GO:0003824,GO:0016616,GO:0046554,GO:0009060,GO:0006475,GO:0006108,GO:0030060,GO:0003723,GO:0016615,GO:0006107,GO:0006734,GO:0070062,GO:0005759,GO:0016491,GO:0042803,GO:0016020,GO:0005634,GO:0019752,GO:0043621,GO:0005975,GO:0005743,GO:0006099,GO:0005739,GO:0055114,GO:0043209	1	0	13396	-0.0110638	chr7	76060372	76060498	+	chr5	135786232	135786358	+	26	81	gtctgacaa	1.94414	1.10444	26	23	agctgacgt	2.89419	1.86332	7.64	11.69	10.51	9.16	5.03	5.03	7.29	9.73	5.94	4.57	10.9	8.28	constitutive	constitutive
chr20:45911152:45911251:-@chr20:45909942:45910070:-@chr20:45907841:45907904:-	PLTP	GO:0008289,GO:0030317,GO:0005615,GO:0010189,GO:0006629,GO:0010875,GO:0005576,GO:0006810,GO:0034375,GO:0006869	0.934762	0.02	66	chr2:164856704:164856803:-@chr2:164854927:164855055:-@chr2:164852617:164852680:-	Pltp	GO:0008289,GO:0030317,GO:0005615,GO:0010189,GO:0006629,GO:0010875,GO:0005576,GO:0006810,GO:0034375,GO:0006869	0.996667	0.01	821	-0.0619048	chr20	45909941	45910070	-	chr2	164854926	164855055	-	44	19	atctgaccc	3.28355	1.03196	48	23	cgctgaccc	4.66536	2.70449	1.64	9.86	5.06	3.38	10.68	9.63	6.34	6.34	5.13	5.38	8.82	8.57	constitutive	constitutive
chr15:42559339:42559408:+@chr15:42561270:42561402:+@chr15:42563749:42563857:+	HAUS2	GO:0051301,GO:0051225,GO:0007049,GO:0003674,GO:0005856,GO:0007098,GO:0005829,GO:0005813,GO:0070652,GO:0031023,GO:0005815,GO:0005819,GO:0010389,GO:0005737,GO:0005876,GO:0000086,GO:0097711,GO:0005874	0.913846	0.04	64	chr2:120613051:120613120:+@chr2:120615855:120615987:+@chr2:120617873:120617981:+	Haus2	GO:0051301,GO:0051225,GO:0007049,GO:0003674,GO:0005856,GO:0007098,GO:0005813,GO:0070652,GO:0031023,GO:0005815,GO:0005819,GO:0005737,GO:0005876,GO:0005874	0.982222	0.01	240	-0.0683761	chr15	42561269	42561402	+	chr2	120615854	120615987	+	59	30	tgctaacta	2.68072	1.51673	56	29	tgctcactg	2.36391	1.3418	6.78	5.46	5.94	5.94	14.49	8.67	10.13	10.13	7	7.26	10.24	8.82	constitutive	constitutive
chr1:59512311:59512439:+@chr1:59554124:59554227:+@chr1:59607803:59607910:+	FGGY	GO:0005623,GO:0003674,GO:0019321,GO:0016740,GO:0046835,GO:0019150,GO:0005975,GO:0016310,GO:0005575,GO:0016301,GO:0070050,GO:0016773	0.913684	0.02	36	chr4:95738789:95738917:+@chr4:95769426:95769529:+@chr4:95800557:95800664:+	Fggy	GO:0005623,GO:0070050,GO:0019321,GO:0016740,GO:0046835,GO:0016310,GO:0005975,GO:0016301,GO:0019150,GO:0016773	0.974444	0.01	158	-0.0607602	chr1	59554123	59554227	+	chr4	95769425	95769529	+	28	33	tgttaaaga	-1.12143	0.234712	30	60	ttcttacac	0.558818	0.0986829	10.84	10.31	7.93	9.65	12.95	9.16	10.47	10.47	9.51	10.64	5.91	6.66	constitutive	constitutive
chr5:131453054:131453177:-@chr5:131450023:131450046:-@chr5:131446483:131446703:-	RAPGEF6	GO:0007265,GO:0030742,GO:0070300,GO:0043087,GO:0016324,GO:0005622,GO:0030139,GO:0005085,GO:0007165,GO:0030033,GO:0005829,GO:0005886,GO:0072659,GO:0017016,GO:0005813,GO:0016020,GO:0005515,GO:0005737,GO:0043547,GO:0007264	0.604583	0.18	108	chr11:54668614:54668737:+@chr11:54671655:54671678:+@chr11:54676195:54676415:+	Rapgef6	GO:0030742,GO:0070300,GO:0016324,GO:0030139,GO:0005085,GO:0007165,GO:0017016,GO:0005829,GO:0005886,GO:0072659,GO:0005813,GO:0030033,GO:0043547,GO:0007264	0.256667	0.12	146	0.347917	chr5	131450022	131450046	-	chr11	54671654	54671678	+	83	75	ctctgactc	3.36735	1.98488	100	76	ctctgactc	3.36735	2.01413	9.24	9.24	9.65	9.65	10.76	11.88	7.21	7.21	9.74	6.37	8.24	8.55	alternative	alternative
chr2:182732499:182732542:+@chr2:182736249:182736386:+@chr2:182740299:182740388:+	DNAJC10	GO:0005623,GO:0015036,GO:0001933,GO:0001671,GO:0016671,GO:0051787,GO:0015035,GO:0045454,GO:0005783,GO:0016491,GO:0030433,GO:0016020,GO:0034663,GO:0016021,GO:0034975,GO:0070059,GO:0005788,GO:0030544,GO:0055114,GO:0005515,GO:0034976,GO:0051117,GO:0051087,GO:0032781	0.901875	0.04	75	chr2:80328072:80328115:+@chr2:80331269:80331406:+@chr2:80332929:80333018:+	Dnajc10	GO:0015036,GO:0001933,GO:0001671,GO:0016671,GO:0051787,GO:0015035,GO:0045454,GO:0005783,GO:0016491,GO:0030433,GO:0016020,GO:0034663,GO:0034975,GO:0070059,GO:0005788,GO:0030544,GO:0055114,GO:0005515,GO:0051117,GO:0034976,GO:0051087,GO:0032781	0.983333	0.01	380	-0.0814583	chr2	182736248	182736386	+	chr2	80331268	80331406	+	65	60	ctctaaatc	1.31471	1.48719	57	59	gtctcagcg	1.08977	1.11718	12.43	7.31	5.24	7.12	8.57	8.78	8.73	8.73	8.51	10.11	8.72	8.72	constitutive	constitutive
chr12:39330746:39330911:-@chr12:39330242:39330262:-@chr12:39326264:39326324:-	KIF21A	GO:0008017,GO:0016887,GO:0003774,GO:0005856,GO:0005871,GO:0003777,GO:0005524,GO:0000166,GO:0005515,GO:0005737,GO:0007018,GO:0005874	0.940851	0.05	226	chr15:90965467:90965632:-@chr15:90964975:90964995:-@chr15:90959688:90959748:-	Kif21a	GO:0008017,GO:0016887,GO:0030425,GO:0042995,GO:0003774,GO:0005856,GO:0005871,GO:0003777,GO:0005524,GO:0000166,GO:0005737,GO:0030424,GO:0007018,GO:0005874	0.855556	0.07	1193	0.0852955	chr12	39330241	39330262	-	chr15	90964974	90964995	-	38	45	ttttgattg	-0.447092	0.459456	37	44	ttttgattg	-0.447092	0.429231	9.48	8.97	9.66	10.67	6.87	8.76	10.57	10.57	11.1	9.47	8.83	8.83	constitutive	alternative
chr14:34533444:34533539:-@chr14:34529358:34529475:-@chr14:34524697:34524807:-	EAPP	GO:0034244,GO:0008284,GO:0032968,GO:0005737,GO:0005634	0.893191	0.05	221	chr12:54692000:54692095:-@chr12:54685860:54685971:-@chr12:54678510:54678623:-	Eapp	GO:0003674,GO:0034244,GO:0008284,GO:0032968,GO:0005737,GO:0034243,GO:0005634	0.994444	0	784	-0.101253	chr14	34529357	34529475	-	chr12	54685859	54685971	-	26	16	tcctaatat	1.34686	1.18174	42	35	tactgatcc	1.92672	1.61417	2.98	-1.9	7.83	7.83	10.84	9.75	8.99	10.28	8.47	4.84	10.86	10.67	alternative	constitutive
chr2:9868276:9868429:+@chr2:9875865:9876018:+@chr2:9882706:9882805:+	TAF1B	GO:0003677,GO:0006361,GO:0001164,GO:0005730,GO:0003700,GO:0001187,GO:0001188,GO:0070860,GO:0006362,GO:0005654,GO:0070062,GO:0001189,GO:0006351,GO:0005634,GO:0006360,GO:0005668,GO:0046872,GO:0006355,GO:0045815,GO:0006363,GO:0005515,GO:0017025	0.84871	0.09	66	chr12:24514785:24514935:+@chr12:24516859:24517009:+@chr12:24523102:24523201:+	Taf1b	GO:0046872,GO:0006355,GO:0001187,GO:0001188,GO:0070860,GO:0070062,GO:0003677,GO:0005654,GO:0001189,GO:0006361,GO:0005668,GO:0001164,GO:0006351,GO:0005730,GO:0005515,GO:0006360,GO:0000120,GO:0000183,GO:0005634	0.974444	0.02	315	-0.125735	chr2	9875864	9876018	+	chr12	24516858	24517009	+	38	35	agttcactg	0.147952	0.434969	70	60	atgtgaatc	-0.786236	0.250062	5.17	4.92	3.77	9.85	6.81	4.84	11.08	9.65	8.46	8.2	8.59	8.59	alternative	constitutive
chr3:52644704:52644789:-@chr3:52643248:52643343:-@chr3:52641954:52642045:-	PBRM1	GO:0006355,GO:0090544,GO:0000278,GO:0016569,GO:0005654,GO:0003677,GO:0003682,GO:0000228,GO:0006351,GO:0005515,GO:0008285,GO:0006338,GO:0005634	0.931765	0.04	57	chr14:31044624:31044709:+@chr14:31045330:31045425:+@chr14:31046332:31046423:+	Pbrm1	GO:0006355,GO:0060979,GO:0007507,GO:0090544,GO:0001890,GO:0003007,GO:0003682,GO:0005654,GO:0003677,GO:0016569,GO:0060948,GO:0001974,GO:0006351,GO:0005515,GO:0008285,GO:0003349,GO:0000776,GO:0045893,GO:0005634	0.3	0.07	90	0.631765	chr3	52643247	52643343	-	chr14	31045329	31045425	+	23	25	ttctaagct	1.24632	1.35009	41	43	ccataaggt	-1.46847	0.59139	9.48	7.47	8.72	8.72	7.79	7.96	6.99	6.99	5.88	5.91	9.65	11	constitutive	alternative	mouse-exclusive
chr3:112000772:112000946:+@chr3:112011763:112011865:+@chr3:112013410:112013881:+	TAGLN3	GO:0051015,GO:0007417,GO:0005634,GO:0000122,GO:0043209	0.989362	0.01	5602	chr16:45722923:45723097:-@chr16:45712932:45713034:-@chr16:45711230:45711709:-	Tagln3	GO:0003674,GO:0051015,GO:0005634,GO:0000122,GO:0043209	1	0	33804	-0.0106383	chr3	112011762	112011865	+	chr16	45712931	45713034	-	18	20	ctttaagct	-0.629454	0.451882	31	35	ccctgacag	3.05166	1.78281	7.99	6	8.59	10.86	10.38	10.48	-20.69	-19.7	14.2	13.05	8.14	8.14	constitutive	constitutive
chr6:109377900:109377971:-@chr6:109376074:109376112:-@chr6:109370411:109370467:-	CD164	GO:0010008,GO:0006955,GO:0007155,GO:0007165,GO:0030097,GO:0005886,GO:0005576,GO:0005765,GO:0008285,GO:0007275,GO:0007162,GO:0016020,GO:0005764,GO:0005515,GO:0007517,GO:0016021,GO:0005887,GO:0007157,GO:0005768	0.960682	0.02	84	chr10:41523173:41523244:+@chr10:41524107:41524145:+@chr10:41526827:41526883:+	Cd164	GO:0010008,GO:0007155,GO:0005886,GO:0005765,GO:0016020,GO:0005764,GO:0005515,GO:0007517,GO:0016021,GO:0007157,GO:0005768	0.99	0.01	474	-0.0293182	chr6	109376073	109376112	-	chr10	41524106	41524145	+	40	35	ctttgatgt	0.538215	0.778227	35	18	aacttattg	-1.65042	0.288496	8.83	10.88	8.55	8.55	8.43	8.43	8.55	6.99	10.9	8.98	10.91	10.65	constitutive	constitutive
chr18:33958239:33958418:-@chr18:33943065:33943178:-@chr18:33883244:33883424:-	NOL4	GO:0003723,GO:0005730,GO:0005634	0.944615	0.03	220	chr18:22770681:22770942:-@chr18:22751927:22752040:-@chr18:22718979:22719156:-	Nol4	GO:0008150,GO:0005730,GO:0005634	0.994444	0.01	1121	-0.0498291	chr18	33943064	33943178	-	chr18	22751926	22752040	-	61	45	taatgatac	0.283728	0.600478	70	44	taatgatac	0.283728	0.552243	10.34	11.76	9.04	7.64	12.04	8.31	8.95	10.49	9.99	-13.63	7.8	7.8	constitutive	constitutive
chr11:108033802:108033911:+@chr11:108046270:108046369:+@chr11:108049890:108050066:+	CUL5	GO:0016032,GO:0031461,GO:0038128,GO:0016567,GO:0008285,GO:0042787,GO:0005262,GO:0061630,GO:0006511,GO:0008283,GO:0004872,GO:0000082,GO:0070588,GO:0004842,GO:0043687,GO:0031625,GO:0080008,GO:0006974,GO:0031466,GO:0007050,GO:0097193,GO:0005829,GO:0005515	0.948571	0.02	113	chr9:53658571:53658680:-@chr9:53655272:53655371:-@chr9:53646667:53646843:-	Cul5	GO:0031461,GO:0031466,GO:0031625,GO:0006511	0.985556	0.01	246	-0.0369841	chr11	108046269	108046369	+	chr9	53655271	53655371	-	46	29	tattaatgt	1.00724	1.32909	63	29	tactgattt	0.990758	1.22431	7.13	8.94	9.07	8.56	5.93	7.2	10.57	9.79	7.8	8.47	9.77	9.77	constitutive	constitutive
chrX:31178669:31178805:-@chrX:31177932:31177970:-@chrX:31173539:31173604:-	DMD	GO:0005178,GO:0045202,GO:0007568,GO:0051726,GO:0005856,GO:2000651,GO:0086001,GO:0030165,GO:0043234,GO:0010880,GO:0014069,GO:0030182,GO:0010881,GO:0042692,GO:0021629,GO:0030016,GO:0002027,GO:0014819,GO:0008307,GO:0070373,GO:0045121,GO:0042995,GO:0034613,GO:0043043,GO:0005829,GO:0045213,GO:0048812,GO:0097449,GO:0051647,GO:0017022,GO:0035994,GO:0005521,GO:0005883,GO:0042383,GO:0044306,GO:0016020,GO:…	0.247407	0.08	37	chrX:85144029:85144165:+@chrX:85144911:85144949:+@chrX:85149130:85149195:+	Dmd	GO:0005178,GO:0045202,GO:0007568,GO:0051726,GO:0005856,GO:2000651,GO:0086001,GO:0030165,GO:0043234,GO:0010880,GO:0014069,GO:0030182,GO:0010881,GO:0042692,GO:0030016,GO:0021629,GO:0002027,GO:0014819,GO:0008307,GO:0070373,GO:0045121,GO:0042995,GO:0034613,GO:0043043,GO:0045213,GO:0048812,GO:0097449,GO:0051647,GO:0017022,GO:0035994,GO:0005521,GO:0005883,GO:0042383,GO:0044306,GO:0016020,GO:0008065,GO:…	0.55	0.12	151	-0.302593	chrX	31177931	31177970	-	chrX	85144910	85144949	+	42	24	ccttcacca	0.853828	1.28946	43	49	cactgagtt	0.911131	1.31768	9.16	9.07	7.55	7.55	9.89	9.89	9.46	9.46	8.41	8.82	9.54	9.54	alternative	alternative
chr12:56354466:56354614:-@chr12:56351292:56351450:-@chr12:56351098:56351190:-	STAT2	GO:0016032,GO:0090140,GO:0007165,GO:0005886,GO:0003677,GO:0007259,GO:0060337,GO:0006357,GO:0042802,GO:0051607,GO:0003700,GO:0005654,GO:0006351,GO:0001932,GO:0005737,GO:0005634,GO:0006355,GO:0005829,GO:0004871,GO:0005515,GO:0060338	0.909535	0.06	164	chr10:128278666:128278817:+@chr10:128281082:128281240:+@chr10:128281350:128281442:+	Stat2	GO:0006355,GO:0051607,GO:0001932,GO:0090140,GO:0007165,GO:0005829,GO:0003677,GO:0005886,GO:0004871,GO:0060337,GO:0006351,GO:0005515,GO:0005737,GO:0042802,GO:0003700,GO:0005634	0.98	0.04	573	-0.0704651	chr12	56351291	56351450	-	chr10	128281081	128281240	+	40	33	aactcatgg	0.873454	0.946769	40	33	aacttacac	0.14061	0.788642	6.72	5.13	1.01	6.43	10.55	9.04	6.1	-0.49	8.79	4.52	7.23	8.24	constitutive	constitutive
chr15:63061198:63061273:+@chr15:63061713:63061788:+@chr15:63062215:63062277:+	TPM1	GO:0005862,GO:1904706,GO:0005856,GO:0008092,GO:0007010,GO:0042802,GO:0001725,GO:0032587,GO:0046982,GO:0030336,GO:0006928,GO:1904753,GO:0042803,GO:0016020,GO:0007015,GO:0005737,GO:0003065,GO:0016021,GO:0055010,GO:0030049,GO:0051496,GO:0005200,GO:0008016,GO:0031529,GO:0030016,GO:0060048,GO:0003779,GO:0006937,GO:0008307,GO:0006936,GO:0005884,GO:0001701,GO:0051015,GO:0005829,GO:0008360,GO:0015629,GO:…	0.735682	0.15	80	chr9:67032466:67032541:-@chr9:67031951:67032026:-@chr9:67031452:67031514:-	Tpm1	GO:0005862,GO:1904706,GO:0005856,GO:0008092,GO:0042802,GO:0001725,GO:0032587,GO:0046982,GO:1904753,GO:0042803,GO:0007015,GO:0005737,GO:0003065,GO:0055010,GO:0005200,GO:0030016,GO:0060048,GO:0003779,GO:0008307,GO:0001701,GO:0051015,GO:0005829,GO:0008360,GO:0015629,GO:0045214,GO:0032059,GO:0031941,GO:0034614	0.851111	0.13	425	-0.115429	chr15	63061712	63061788	+	chr9	67031950	67032026	-	88	90	gactcagtt	0.0631404	1.99672	95	83	ttttcattt	-1.84015	0.795926	-1.27	-0.98	10.08	10.08	6.54	5.35	7.96	8.73	8.24	8.24	8.56	8.56	alternative	alternative
chr12:68696819:68696922:+@chr12:68700726:68700853:+@chr12:68702736:68702784:+	NUP107	GO:0016032,GO:0006409,GO:0031080,GO:0019083,GO:0005813,GO:0017056,GO:1900034,GO:0000776,GO:0005487,GO:0051028,GO:0016925,GO:0005635,GO:0000777,GO:0006406,GO:0043657,GO:0000775,GO:0005654,GO:0008585,GO:0016020,GO:0006810,GO:0005634,GO:0051292,GO:0031965,GO:0015031,GO:0060964,GO:0006110,GO:0005643,GO:0006355,GO:0000973,GO:0005829,GO:0005694,GO:0006606,GO:0034399,GO:0005515,GO:0007077,GO:0075733,GO:…	0.919231	0.02	41	chr10:117781957:117782060:-@chr10:117781321:117781448:-@chr10:117780678:117780726:-	Nup107	GO:0031080,GO:0005813,GO:0017056,GO:0000776,GO:0005487,GO:0051028,GO:0000777,GO:0006406,GO:0000775,GO:0005654,GO:0008585,GO:0016020,GO:0006810,GO:0005634,GO:0051292,GO:0031965,GO:0015031,GO:0005643,GO:0006355,GO:0006606,GO:0034399,GO:0000973,GO:0005694	0.965	0.01	171	-0.0457692	chr12	68700725	68700853	+	chr10	117781320	117781448	-	36	29	aattaacct	1.81749	1.69706	27	21	ctcttatgt	-0.246905	0.765062	10.75	13.35	7.57	8.63	10.54	10.69	8.59	8.56	9.14	9.44	9.88	10.86	constitutive	constitutive
chr14:90923113:90923196:-@chr14:90920206:90920309:-@chr14:90906149:90906299:-	RPS6KA5	GO:0004674,GO:0016572,GO:0035556,GO:0070498,GO:0016310,GO:0000166,GO:0043990,GO:0007411,GO:0043988,GO:0043987,GO:0005654,GO:0016740,GO:0001818,GO:0016301,GO:0005737,GO:0032793,GO:0005634,GO:0051092,GO:0002223,GO:0045944,GO:0000287,GO:0004672,GO:0006468,GO:0007173,GO:0035066,GO:0046872,GO:0006355,GO:0005524,GO:0045892,GO:0005515,GO:0033129,GO:0006954	0.932353	0.03	59	chr12:100597890:100597973:-@chr12:100595815:100595918:-@chr12:100581296:100581446:-	Rps6ka5	GO:0004674,GO:0016572,GO:0035556,GO:0070498,GO:0016310,GO:0000166,GO:0043990,GO:0043988,GO:0043987,GO:0016740,GO:0005654,GO:0016301,GO:0005737,GO:0005634,GO:0051092,GO:0045944,GO:0000287,GO:0004672,GO:0006468,GO:0035066,GO:0006355,GO:0005524,GO:0045892,GO:0005515,GO:0033129,GO:0006954	0.958889	0.03	121	-0.0265359	chr14	90920205	90920309	-	chr12	100595814	100595918	-	39	20	aaatgaaat	-1.44061	0.0867086	39	33	tgctaattc	2.02623	0.68397	8.26	7.88	9.14	9.14	8.31	8.54	5.07	2.91	5.57	6	9.79	10.29	constitutive	constitutive
chr9:133788354:133788486:-@chr9:133787246:133787260:-@chr9:133785776:133785885:-	VAV2	GO:0008361,GO:0007165,GO:0035556,GO:0005886,GO:0030031,GO:0051056,GO:0043547,GO:0016477,GO:0030193,GO:0048013,GO:0005085,GO:0005737,GO:0030168,GO:0043552,GO:0043087,GO:0001525,GO:0043065,GO:0038096,GO:0005089,GO:0048010,GO:0007264,GO:0046872,GO:0030032,GO:0010468,GO:0005829,GO:0035023,GO:0001784,GO:0005515,GO:0005154,GO:0038095	0.79	0.14	129	chr2:27285633:27285765:-@chr2:27284839:27284853:-@chr2:27283309:27283418:-	Vav2	GO:0008361,GO:0035556,GO:0005886,GO:0030031,GO:0016477,GO:0043547,GO:0030193,GO:0005085,GO:0005737,GO:0030168,GO:0043552,GO:0043087,GO:0001525,GO:0005089,GO:0007264,GO:0046872,GO:0030032,GO:0010468,GO:0005829,GO:0035023,GO:0001784,GO:0005515,GO:0005154	0.0911111	0.04	151	0.698889	chr9	133787245	133787260	-	chr2	27284838	27284853	-	47	37	cactgaccg	4.36859	2.9379	47	37	taatgacct	2.03121	2.04133	6.12	6.92	9.26	9.26	9.11	8.94	7.83	7.83	6.09	6.23	5.87	8.23	alternative	alternative
chr8:133499135:133499189:-@chr8:133475719:133476600:-@chr8:133465894:133466090:-	ST3GAL1	GO:0016757,GO:0005576,GO:0016266,GO:0000139,GO:0008373,GO:0016740,GO:0070062,GO:0016020,GO:0006054,GO:0016021,GO:0009311,GO:0006487,GO:0097503,GO:0006486,GO:0018146,GO:0006468,GO:0006464,GO:0005794,GO:0032580,GO:0003836,GO:0018279	0.897143	0.03	174	chr15:67128553:67128607:-@chr15:67113507:67114357:-@chr15:67112431:67112627:-	St3gal1	GO:0016757,GO:0000139,GO:0006486,GO:0008373,GO:0032580,GO:0016740,GO:0005576,GO:0070062,GO:0016020,GO:0006487,GO:0003836,GO:0006054,GO:0016021,GO:0006468,GO:0005794,GO:0009311,GO:0018279,GO:0097503	0.971111	0.02	945	-0.0739683	chr8	133475718	133476600	-	chr15	67113506	67114357	-	36	30	atctcacgc	2.0804	1.85459	34	39	aggtcacca	-0.321945	0.748805	13.47	10.02	7.54	8.05	10.68	12.89	10.67	4.07	11.05	11.78	10.91	8.69	alternative	constitutive
chr1:16930429:16930594:+@chr1:16931291:16931397:+@chr1:16936637:16936873:+	CROCC	GO:0001917,GO:0005856,GO:0005886,GO:0005813,GO:0045724,GO:0005198,GO:0070062,GO:0030030,GO:0019894,GO:1903566,GO:0005737,GO:0045494,GO:0010457,GO:0007049,GO:0032053,GO:0005815,GO:0003779,GO:0005929,GO:0035253,GO:0010669,GO:0005814,GO:0042995,GO:0008104,GO:0033365,GO:0005829,GO:0007098,GO:0015629,GO:0005515,GO:0051656	0.893333	0.04	71	chr4:141046392:141046557:-@chr4:141045941:141046047:-@chr4:141043408:141043644:-	Crocc	GO:0001917,GO:0005856,GO:0005886,GO:0005813,GO:0045724,GO:0005198,GO:0070062,GO:0030030,GO:0019894,GO:1903566,GO:0005737,GO:0045494,GO:0010457,GO:0007049,GO:0032053,GO:0003779,GO:0005815,GO:0005929,GO:0035253,GO:0010669,GO:0005814,GO:0042995,GO:0008104,GO:0033365,GO:0005829,GO:0007098,GO:0015629,GO:0005515,GO:0051656	0.98875	0.01	878	-0.0954167	chr1	16931290	16931397	+	chr4	141045940	141046047	-	48	35	ctctcacac	2.0509	1.47678	15	22	cagtgaccc	2.63538	1.46149	7.26	7.81	8.41	8.41	9.44	10.34	8.56	8.56	8.03	6.09	6.32	8.7	alternative	constitutive
chr1:29058589:29058645:+@chr1:29058811:29058852:+@chr1:29060422:29060484:+	EPB41	GO:0051301,GO:0009898,GO:0030863,GO:0005856,GO:0005886,GO:0030054,GO:0005516,GO:0008092,GO:0030036,GO:0005198,GO:0043234,GO:0030866,GO:0008022,GO:1904778,GO:0014731,GO:0016020,GO:0006810,GO:0005737,GO:0016021,GO:0014069,GO:0005634,GO:0005200,GO:0005545,GO:0007049,GO:0006461,GO:0003779,GO:0032092,GO:0051219,GO:0005938,GO:0047485,GO:0099738,GO:0005829,GO:0008360,GO:0031032,GO:0005515,GO:0030507	0.93875	0.02	58	chr4:131964131:131964187:-@chr4:131963929:131963970:-@chr4:131962924:131962986:-	Epb41	GO:0051301,GO:0009898,GO:0030863,GO:0005856,GO:0005886,GO:0030054,GO:0005516,GO:0008092,GO:0030036,GO:0005198,GO:0043234,GO:0030866,GO:0008022,GO:1904778,GO:0016020,GO:0006810,GO:0005737,GO:0016021,GO:0014069,GO:0005634,GO:0005200,GO:0005545,GO:0007049,GO:0006461,GO:0003779,GO:0032092,GO:0051219,GO:0005938,GO:0047485,GO:0099738,GO:0005829,GO:0008360,GO:0031032,GO:0015629,GO:0030507	0.9575	0.01	81	-0.01875	chr1	29058810	29058852	+	chr4	131963928	131963970	-	46	48	caatgagca	-0.304437	0.726026	47	49	caatgagcc	0.158069	0.865013	0.14	-0.89	5.61	5.61	10.02	10.75	6.36	6.36	9.26	8.59	7.44	7.44	constitutive	constitutive
chr5:73498408:73498558:+@chr5:73499134:73499202:+@chr5:73502488:73502601:+	BTF3	GO:0006355,GO:0003723,GO:0001701,GO:0005829,GO:0006366,GO:0015031,GO:0006810,GO:0006351,GO:0005515,GO:0005737,GO:0005634	0.996596	0	2030	chr13:98316866:98317006:-@chr13:98316230:98316298:-@chr13:98313639:98313752:-	Btf3	GO:0006355,GO:0003723,GO:0001701,GO:0005829,GO:0015031,GO:0006810,GO:0006351,GO:0005737,GO:0005634	1	0	6848	-0.00340426	chr5	73499133	73499202	+	chr13	98316229	98316298	-	18	20	tgctgagga	-0.101125	0.674789	28	30	ggctgagga	-0.58921	0.770362	8.27	13.38	9.72	9.72	9.98	11.97	3.32	10.2	-21.5	-17.82	6.82	8.04	constitutive	constitutive
chr3:53801058:53801425:+@chr3:53802147:53802173:+@chr3:53803423:53803572:+	CACNA1D	GO:0051928,GO:0060372,GO:0086059,GO:0051393,GO:0005886,GO:0007188,GO:0086007,GO:0005245,GO:0055085,GO:0006811,GO:0005262,GO:1990454,GO:1901379,GO:0030018,GO:0005216,GO:0005891,GO:0016020,GO:0006810,GO:0016021,GO:0061337,GO:0070588,GO:0034765,GO:0050796,GO:0007605,GO:0030506,GO:0086012,GO:0046872,GO:1901016,GO:0086091,GO:0086002,GO:0008331,GO:0006816,GO:0005244,GO:0070509,GO:0086046	0.903846	0.03	88	chr14:30051370:30051734:-@chr14:30050234:30050260:-@chr14:30048971:30049120:-	Cacna1d	GO:0051928,GO:0060372,GO:0086059,GO:0051393,GO:0005886,GO:0007188,GO:0005245,GO:0055085,GO:0006811,GO:0005262,GO:1990454,GO:1901379,GO:0030018,GO:0005216,GO:0005891,GO:0016020,GO:0006810,GO:0016021,GO:0061337,GO:0070588,GO:0034765,GO:0007605,GO:0030506,GO:0046872,GO:1901016,GO:0086091,GO:0086002,GO:0005515,GO:0006816,GO:0008331,GO:0005244,GO:0070509,GO:0005887,GO:0086046	0.981111	0.01	977	-0.077265	chr3	53802146	53802173	+	chr14	30050233	30050260	-	81	46	aattaactt	0.777076	1.41363	82	44	gtctaactc	3.14972	2.32117	6.14	5.36	7.76	7.92	10.51	9.79	9.6	10.07	10.67	10.67	9.24	9.24	constitutive	constitutive
chr10:101807730:101807901:-@chr10:101806045:101806143:-@chr10:101803735:101804019:-	MGEA5	GO:0016798,GO:0004415,GO:0008152,GO:0102571,GO:0005829,GO:0006516,GO:0006493,GO:0016020,GO:0102166,GO:0006044,GO:0016231,GO:0005737,GO:0016787,GO:0102167,GO:0006517,GO:0005634	0.779149	0.14	809	chr19:45776048:45776219:-@chr19:45773662:45773760:-@chr19:45771682:45771966:-	Mgea5	GO:0016798,GO:0008152,GO:0102571,GO:0102167,GO:0005829,GO:0009100,GO:0004563,GO:0016020,GO:0102166,GO:0005515,GO:0102148,GO:0005737,GO:0016787,GO:0006044,GO:0016231,GO:0006517,GO:0005634	0.973333	0.02	1808	-0.194184	chr10	101806044	101806143	-	chr19	45773661	45773760	-	41	28	ttctgactt	2.60297	2.06704	32	27	tcctgattt	0.916395	1.32486	9.11	8.64	10.86	10.67	10.17	7.33	8.82	8.82	11.83	8.79	8.35	8.35	alternative	constitutive	human-exclusive
chr15:65463761:65463906:-@chr15:65454263:65454415:-@chr15:65451960:65452102:-	DPP8	GO:0006955,GO:0004177,GO:0008236,GO:0005829,GO:0006508,GO:0005737,GO:0016787,GO:0008239,GO:0008233	0.864	0.06	117	chr9:65066351:65066496:+@chr9:65075736:65075888:+@chr9:65077963:65078105:+	Dpp8	GO:0004177,GO:0008236,GO:0003674,GO:0005829,GO:0006508,GO:0005737,GO:0016787,GO:0008233	0.994444	0	1354	-0.130444	chr15	65454262	65454415	-	chr9	65075735	65075888	+	25	23	cagtgaaat	-0.514413	0.597036	19	21	cagtgagct	0.161432	0.947043	9.59	8.15	8.34	9.5	7.21	7.85	8.82	9.35	7.26	9.1	8.07	10.67	alternative	constitutive
chr5:112780790:112780903:+@chr5:112792446:112792529:+@chr5:112801279:112801383:+	APC	GO:0051988,GO:0007155,GO:0007094,GO:0008286,GO:0005856,GO:0005886,GO:0030054,GO:1904781,GO:0030178,GO:0005813,GO:0008285,GO:0051260,GO:0016477,GO:0000281,GO:0000776,GO:0042802,GO:0032587,GO:0043161,GO:0016055,GO:0060070,GO:0045732,GO:0032886,GO:0005654,GO:0016020,GO:0048471,GO:0005737,GO:1904886,GO:0045736,GO:1990909,GO:0005913,GO:0005634,GO:0019901,GO:0006461,GO:0051010,GO:0005923,GO:0005912,GO:…	0.979535	0.02	441	chr18:34276564:34276677:+@chr18:34279269:34279352:+@chr18:34289838:34289942:+	Apc	GO:0051988,GO:0007094,GO:0008286,GO:0005886,GO:1904781,GO:0030178,GO:0005813,GO:0008285,GO:0042802,GO:0016477,GO:0000281,GO:0051260,GO:0000776,GO:0032587,GO:0016055,GO:0032886,GO:0045732,GO:0048471,GO:0005737,GO:0045736,GO:0005913,GO:0005634,GO:0019901,GO:0070840,GO:0051010,GO:0006461,GO:0005923,GO:0045295,GO:0030027,GO:0043065,GO:0008013,GO:0031625,GO:0030877,GO:0006974,GO:0031274,GO:0007026,GO:…	0.994444	0.01	478	-0.0149096	chr5	112792445	112792529	+	chr18	34279268	34279352	+	19	24	aactaatta	0.333153	0.679203	75	24	atctgactt	2.13952	1.79286	8.24	9.87	7.15	7.15	5.97	3.01	8.76	9.46	7.26	7.12	10.86	5.95	constitutive	constitutive
chr5:43313356:43313512:-@chr5:43307766:43307824:-@chr5:43298518:43298975:-	HMGCS1	GO:0006694,GO:0071397,GO:0003824,GO:0006629,GO:0010243,GO:0043177,GO:0009725,GO:0009645,GO:0008202,GO:0070723,GO:0014070,GO:0014074,GO:0016740,GO:0008203,GO:0007420,GO:0042803,GO:0008584,GO:0005737,GO:0055094,GO:0008152,GO:0046690,GO:0034698,GO:0045540,GO:0004421,GO:0042493,GO:0071407,GO:0016126,GO:0001889,GO:0008144,GO:0033197,GO:0071372,GO:0006695,GO:0005829,GO:0010033,GO:0008299,GO:0019216,GO:…	0.503191	0.08	1453	chr13:119690351:119690513:+@chr13:119694989:119695047:+@chr13:119699664:119700121:+	Hmgcs1	GO:0006694,GO:0071397,GO:0003824,GO:0006629,GO:0010243,GO:0043177,GO:0009645,GO:0009725,GO:0008202,GO:0070723,GO:0014070,GO:0014074,GO:0016740,GO:0008203,GO:0007420,GO:0042803,GO:0008584,GO:0005737,GO:0055094,GO:0008152,GO:0046690,GO:0034698,GO:0004421,GO:0042493,GO:0071407,GO:0016126,GO:0001889,GO:0008144,GO:0033197,GO:0071372,GO:0006695,GO:0005829,GO:0010033,GO:0008299,GO:0016853	0.364444	0.08	5754	0.138747	chr5	43307765	43307824	-	chr13	119694988	119695047	+	20	33	ttataactt	0.398041	0.114939	20	33	ttatgactt	0.309512	0.0594251	4.75	4.09	9.46	10.88	8.73	7.47	8.35	8.35	-13.91	-20.82	9.27	8.73	alternative	alternative
chr8:133259168:133259230:-@chr8:133258366:133258426:-@chr8:133256777:133256863:-	NDRG1	GO:0030330,GO:0005856,GO:0005886,GO:0071456,GO:0005813,GO:0055038,GO:0008285,GO:0045576,GO:0017137,GO:0070062,GO:0016020,GO:0032287,GO:0048471,GO:0005737,GO:0005913,GO:0005634,GO:0010038,GO:0005815,GO:0042981,GO:0043015,GO:0005874,GO:0008017,GO:0045296,GO:0005829,GO:0015630,GO:0005515,GO:0090232,GO:0042127,GO:0043209	0.981522	0.02	345	chr15:66944776:66944838:-@chr15:66944004:66944064:-@chr15:66943065:66943151:-	Ndrg1	GO:0030330,GO:0005856,GO:0007165,GO:0005886,GO:0071456,GO:0005813,GO:0055038,GO:0008285,GO:0045576,GO:0017137,GO:0070062,GO:0016020,GO:0032287,GO:0048471,GO:0005737,GO:0005913,GO:0005634,GO:0005815,GO:0043015,GO:0005874,GO:0008017,GO:0045296,GO:0005829,GO:0015630,GO:0090232,GO:0042127,GO:0043209	0.995556	0.01	945	-0.0140338	chr8	133258365	133258426	-	chr15	66944003	66944064	-	51	26	gtgtgacat	0.944163	0.955824	51	20	acctaaatc	0.402294	0.855861	8.66	6.83	7.39	9.07	8.89	8.17	9.16	10.51	12.32	9.29	8.91	8.91	constitutive	constitutive
chr19:17175663:17175741:+@chr19:17180927:17181040:+@chr19:17183829:17183868:+	MYO9B	GO:0005622,GO:0005856,GO:0007165,GO:0035556,GO:0005516,GO:0000166,GO:0030048,GO:0051056,GO:0043547,GO:0017048,GO:0005096,GO:0016020,GO:0048471,GO:0005737,GO:0043531,GO:0048495,GO:0003779,GO:0007266,GO:0005938,GO:0046872,GO:0016887,GO:0005884,GO:0000146,GO:0003774,GO:0035385,GO:0016459,GO:0005829,GO:0035023,GO:0005524,GO:0015629,GO:0005515	0.913333	0.03	106	chr8:71334313:71334394:+@chr8:71338907:71339020:+@chr8:71340760:71340799:+	Myo9b	GO:0005622,GO:0007165,GO:0035556,GO:0005516,GO:0000166,GO:0030048,GO:0043547,GO:0017048,GO:0005096,GO:0016020,GO:0048471,GO:0005737,GO:0043531,GO:0048495,GO:0003779,GO:0005938,GO:0046872,GO:0016887,GO:0005884,GO:0000146,GO:0003774,GO:0035385,GO:0016459,GO:0005829,GO:0035023,GO:0005524	0.8975	0.03	54	0.0158333	chr19	17180926	17181040	+	chr8	71338906	71339020	+	58	47	ttctaactc	3.19323	2.23825	60	42	ttctaactg	3.14562	2.18601	8.67	7.57	7.21	7.21	6.36	6.36	8.38	8.14	11.02	9.26	8.69	8.69	constitutive	alternative
chr1:35557550:35557655:-@chr1:35554350:35554519:-@chr1:35506612:35507135:-	KIAA0319L	GO:0000139,GO:0005886,GO:0070062,GO:0016020,GO:0005515,GO:0016021,GO:0031410,GO:0005794	0.951667	0.02	238	chr4:126753555:126753662:+@chr4:126756899:126757068:+@chr4:126791775:126792295:+	AU040320	GO:0000139,GO:0003674,GO:0070062,GO:0005886,GO:0008150,GO:0016020,GO:0016021,GO:0031410,GO:0005794	0.907778	0.03	801	0.0438889	chr1	35554349	35554519	-	chr4	126756898	126757068	+	53	25	atgtaattt	-0.618901	0.859449	53	40	tattaattg	0.196622	0.180933	10.99	10.95	7.64	7.88	11.39	10.83	9.85	9.85	-10.75	-12.63	3.56	3.56	constitutive	constitutive
chr12:1236769:1236904:+@chr12:1263034:1263165:+@chr12:1289852:1290012:+	ERC1	GO:0045202,GO:0017137,GO:0000139,GO:0030165,GO:0042147,GO:0043066,GO:0007275,GO:0008385,GO:0016020,GO:0006810,GO:0005737,GO:0051092,GO:0007252,GO:0048786,GO:0015031,GO:0043522,GO:0005794,GO:0042734,GO:0006355,GO:0045296,GO:0005515	0.520667	0.14	399	chr6:119722173:119722308:-@chr6:119713680:119713811:-@chr6:119694571:119694731:-	Erc1	GO:0000139,GO:0030165,GO:0042147,GO:0045202,GO:0045296,GO:0007252,GO:0008385,GO:0048786,GO:0015031,GO:0016020,GO:0006810,GO:0005515,GO:0005737,GO:0005794,GO:0017137	0.28	0.05	426	0.240667	chr12	1263033	1263165	+	chr6	119713679	119713811	-	18	24	acttcacct	-0.00678337	0.879592	34	32	gagtaacct	2.43422	1.6892	10.38	8.69	5.61	5.61	7.9	11.61	9.82	9.82	9.77	10.88	5.94	7.41	alternative	alternative
chr17:44092676:44092806:-@chr17:44092381:44092527:-@chr17:44092172:44092284:-	HDAC5	GO:0044212,GO:0014823,GO:0005080,GO:0016569,GO:0070932,GO:0032869,GO:0006342,GO:0006338,GO:0001025,GO:0040029,GO:0043234,GO:0001047,GO:0010832,GO:0005654,GO:0003682,GO:0006351,GO:0005737,GO:0016787,GO:0010830,GO:0006325,GO:0030182,GO:0005634,GO:0051091,GO:0016607,GO:0006476,GO:0045944,GO:0008134,GO:0042493,GO:0070491,GO:0000122,GO:0032041,GO:0005794,GO:0042113,GO:0042826,GO:0046872,GO:0006355,GO:…	0.937727	0.06	254	chr11:102205790:102205920:-@chr11:102205485:102205631:-@chr11:102205284:102205396:-	Hdac5	GO:0044212,GO:0014823,GO:0005080,GO:0016569,GO:0070932,GO:0001025,GO:0040029,GO:0043234,GO:0001047,GO:0003682,GO:0010832,GO:0016020,GO:0006351,GO:0005737,GO:0016787,GO:0016021,GO:0006325,GO:0030182,GO:0005634,GO:0051091,GO:0016607,GO:0006476,GO:0042493,GO:0008134,GO:0045944,GO:0070491,GO:0000122,GO:0032041,GO:0042826,GO:0005794,GO:0046872,GO:0006355,GO:0043393,GO:0016575,GO:0005829,GO:0090051,GO:…	0.997778	0.01	1675	-0.0600505	chr17	44092380	44092527	-	chr11	102205484	102205631	-	48	23	atctgaacc	1.11507	0.806772	20	22	tcctgagcc	1.30973	1.31482	5.72	8.45	8.05	7.83	5.91	5.48	6.62	6.62	8.38	7.75	10.67	9.5	constitutive	constitutive
chr13:31145563:31145768:-@chr13:31143792:31143923:-@chr13:31141122:31141259:-	HSPH1	GO:0005576,GO:0000166,GO:1900034,GO:1903753,GO:0045345,GO:1903751,GO:0043234,GO:0005654,GO:0070062,GO:0043014,GO:0051085,GO:1903748,GO:0005737,GO:0005634,GO:2001234,GO:0045944,GO:0000774,GO:0071682,GO:0005874,GO:0006898,GO:0061098,GO:0005829,GO:0051135,GO:0005524,GO:0005515,GO:0006986	0.974043	0.03	1195	chr5:149624969:149625177:-@chr5:149623465:149623596:-@chr5:149620546:149620683:-	Hsph1	GO:0043524,GO:0005576,GO:0000166,GO:1903753,GO:0045345,GO:1903751,GO:0043234,GO:0005654,GO:0070062,GO:0043014,GO:0070507,GO:0051085,GO:1903748,GO:0005737,GO:0005634,GO:2001234,GO:0045944,GO:0000774,GO:0005874,GO:0006898,GO:0061098,GO:0005829,GO:0051135,GO:0005524,GO:0005515,GO:0006986	0.975556	0.01	3221	-0.001513	chr13	31143791	31143923	-	chr5	149623464	149623596	-	44	89	aattgagtg	-0.696304	0.301682	44	51	aattcatac	-0.703579	0.156212	8.71	8.71	8.4	8.4	7.69	5.78	11.08	11.08	10.07	8.51	9.11	9.11	constitutive	constitutive
chrX:71147550:71148206:+@chrX:71153477:71153536:+@chrX:71155214:71155363:+	NLGN3	GO:0048488,GO:2000311,GO:0007155,GO:2000310,GO:0045202,GO:0060024,GO:0007158,GO:0005886,GO:0030054,GO:0060076,GO:0002087,GO:0061001,GO:0051965,GO:0007612,GO:0060291,GO:0016020,GO:2000969,GO:0098794,GO:0060079,GO:0052689,GO:0016021,GO:0004872,GO:0071625,GO:0008542,GO:0061002,GO:0097104,GO:0050804,GO:0035176,GO:0042043,GO:0050839,GO:2000809,GO:0060080,GO:0009986,GO:0007416,GO:0030534,GO:2000463,GO:…	0.790426	0.09	517	chrX:101301785:101302431:+@chrX:101307075:101307134:+@chrX:101308757:101308906:+	Nlgn3	GO:0048488,GO:2000311,GO:0007155,GO:2000310,GO:0045202,GO:0060024,GO:0007158,GO:0005886,GO:0030054,GO:0060076,GO:0002087,GO:0061001,GO:0051965,GO:0007612,GO:0060291,GO:0016020,GO:0098794,GO:2000969,GO:0060079,GO:0016021,GO:0052689,GO:0008542,GO:0071625,GO:0004872,GO:0061002,GO:0097104,GO:0050804,GO:0035176,GO:0042043,GO:0050839,GO:2000809,GO:0060080,GO:0009986,GO:0030534,GO:2000463,GO:1900271,GO:…	0.775556	0.07	2607	0.01487	chrX	71153476	71153536	+	chrX	101307074	101307134	+	76	74	cagtcatgc	0.0410076	0.639023	76	74	cagtcatgc	0.0410076	0.639023	10.08	10.08	7.64	7.64	12.68	11.01	7.37	7.37	12.16	12.6	10.13	10.13	alternative	alternative
chr19:55456349:55456489:-@chr19:55455636:55455845:-@chr19:55455260:55455330:-	ISOC2	GO:0008152,GO:0003824,GO:0031648,GO:0005515,GO:0005737,GO:0005634	0.613333	0.16	188	chr7:4851393:4851533:-@chr7:4851024:4851233:-@chr7:4850755:4850825:-	Isoc2b	GO:0008152,GO:0003674,GO:0003824,GO:0008150,GO:0005739,GO:0005737,GO:0005634	0.898889	0.04	213	-0.285556	chr19	55455635	55455845	-	chr7	4851023	4851233	-	32	26	ccctgacct	4.12516	2.54118	24	46	ccgtcagcc	-0.719797	0.381597	6.67	11.93	6.29	6.9	12.41	3.57	9.22	8.68	8.93	9.71	9.11	6.82	alternative	alternative
chr2:202292777:202292903:+@chr2:202295674:202295837:+@chr2:202297379:202297513:+	NOP58	GO:0042254,GO:0006364,GO:0005730,GO:0030529,GO:0003723,GO:0001094,GO:0005654,GO:0016020,GO:0048254,GO:0015030,GO:0005634,GO:0016049,GO:0005732,GO:0001650,GO:0000154,GO:0030515,GO:0005829,GO:0070761,GO:0005515,GO:0032040,GO:0031428,GO:0051117	0.942609	0.05	197	chr1:59704624:59704750:+@chr1:59705593:59705756:+@chr1:59706633:59706767:+	Nop58	GO:0003723,GO:0030515,GO:0001094,GO:0005829,GO:0005654,GO:0070761,GO:0042254,GO:0005732,GO:0016020,GO:0051117,GO:0005730,GO:0001650,GO:0032040,GO:0048254,GO:0031428,GO:0015030,GO:0030529,GO:0000154,GO:0005634	0.988889	0.01	728	-0.0462802	chr2	202295673	202295837	+	chr1	59705592	59705756	+	31	17	ttgtaactt	1.39273	1.52351	52	43	ttgtaaact	0.230182	0.909893	10.8	10.17	6.64	10.47	8.68	6.19	7.83	7.83	7.32	9.8	5.99	5.49	constitutive	constitutive
chr15:25438489:25439056:-@chr15:25411908:25411971:-@chr15:25405461:25405502:-	UBE3A	GO:0016032,GO:0000502,GO:0016874,GO:0051865,GO:1990416,GO:0006508,GO:0016567,GO:0048511,GO:0070936,GO:0061630,GO:0016740,GO:0006511,GO:0035037,GO:0031398,GO:0007420,GO:0005737,GO:0005634,GO:0061002,GO:2000058,GO:0004842,GO:0045944,GO:0030521,GO:0046872,GO:0060736,GO:0042752,GO:0005829,GO:0014068,GO:0042220,GO:0001541,GO:0005515,GO:0003713,GO:0042542	0.402727	0.1	305	chr7:59228750:59229271:+@chr7:59240967:59241033:+@chr7:59247173:59247217:+	Ube3a	GO:0000502,GO:0051865,GO:1990416,GO:0016567,GO:0048511,GO:0070936,GO:0061630,GO:0016740,GO:0006511,GO:0035037,GO:0031398,GO:0005737,GO:0005634,GO:0061002,GO:2000058,GO:0004842,GO:0045944,GO:0030521,GO:0046872,GO:0060736,GO:0042752,GO:0005829,GO:0014068,GO:0042220,GO:0001541,GO:0005515,GO:0003713,GO:0042542	0.0577778	0.02	1450	0.344949	chr15	25411907	25411971	-	chr7	59240966	59241033	+	16	18	gagtgaggt	-1.37724	0.00180108	16	18	gagtgaggt	-1.37724	0.00180108	10.25	10.25	8.35	8.35	8.31	8.1	8.62	8.62	-14.88	-17.66	8.94	8.94	alternative	alternative
chr17:19936286:19936430:-@chr17:19931805:19931978:-@chr17:19924408:19924517:-	AKAP10	GO:0008104,GO:0007596,GO:0007165,GO:0005829,GO:0005886,GO:0005739,GO:0016310,GO:0016020,GO:0016301,GO:0005737	0.896429	0.05	119	chr11:61896648:61896792:-@chr11:61893380:61893553:-@chr11:61890238:61890347:-	Akap10	GO:0051018,GO:0008104,GO:0005829,GO:0005886,GO:0005739,GO:0016020,GO:0005737	0.973333	0.01	231	-0.0769048	chr17	19931804	19931978	-	chr11	61893379	61893553	-	46	20	aaataatgc	0.798845	1.17049	42	33	atttgattt	-1.45262	0.254149	9.42	11.03	8.35	7.26	8.33	6.85	9.14	9.04	7.94	7.17	9.24	9.24	alternative	constitutive
chr19:8465324:8465362:+@chr19:8465480:8465515:+@chr19:8466235:8466388:+	HNRNPM	GO:0042382,GO:0005730,GO:0019904,GO:0005681,GO:0030529,GO:0008380,GO:0016363,GO:0003723,GO:0000398,GO:0008543,GO:0005654,GO:0070062,GO:0016020,GO:0005887,GO:0005634,GO:0031012,GO:0016070,GO:0071013,GO:0006397,GO:0003676,GO:0005515,GO:0000380	0.967234	0.02	268	chr17:33666647:33666685:-@chr17:33666494:33666529:-@chr17:33665492:33665645:-	Hnrnpm	GO:0031012,GO:0003723,GO:0000398,GO:0000380,GO:0005654,GO:0070062,GO:0042382,GO:0016020,GO:0071013,GO:0006397,GO:0005515,GO:0005681,GO:0019904,GO:0003676,GO:0030529,GO:0008380,GO:0016363,GO:0005634	0.978889	0.01	888	-0.0116548	chr19	8465479	8465515	+	chr17	33666493	33666529	-	18	66	gaatgatta	-0.923289	0.353891	18	62	gattaatat	0.0225246	0.664704	4.31	4.31	8.62	8.62	6.99	7.29	-1.89	-1.89	12.11	9.43	5.22	5.22	constitutive	constitutive
chr19:33026504:33026632:-@chr19:33021571:33021646:-@chr19:33012647:33012724:-	RHPN2	GO:0005829,GO:0007165,GO:0048471,GO:0005737	0.90625	0.04	24	chr7:35360980:35361108:+@chr7:35363617:35363692:+@chr7:35370709:35370786:+	Rhpn2	GO:0003674,GO:0007165,GO:0008150,GO:0048471,GO:0005737	0.945714	0.02	49	-0.0394643	chr19	33021570	33021646	-	chr7	35363616	35363692	+	47	27	tgttcatac	-0.0232835	0.581217	36	21	tcatgaacc	-0.618301	0.469394	9.41	9.24	8.88	8.88	9.49	11.55	10.08	11.08	8.78	12.53	9.35	8.49	constitutive	constitutive
chr10:114487958:114488016:-@chr10:114473879:114473956:-@chr10:114472977:114473132:-	ABLIM1	GO:0046872,GO:0030032,GO:0007601,GO:0005856,GO:0007010,GO:0060271,GO:0009887,GO:0030027,GO:0003779,GO:0015629,GO:0005515,GO:0005737,GO:0001725	0.947209	0.02	198	chr19:57079813:57079871:-@chr19:57068860:57068937:-@chr19:57068091:57068246:-	Ablim1	GO:0046872,GO:0030032,GO:0007411,GO:0005856,GO:0060271,GO:0045944,GO:0030027,GO:0003779,GO:0015629,GO:0005515,GO:0007010,GO:0014069,GO:0005737,GO:0001725	0.984444	0.01	482	-0.0372351	chr10	114473878	114473956	-	chr19	57068859	57068937	-	18	16	aagtcactg	-0.535226	0.59811	23	27	gtctgacag	2.52638	1.56485	7.1	9.98	6.69	6.69	3.77	5.13	7.96	8.73	7.27	9.72	10.17	10.17	constitutive	constitutive
chr6:54124473:54124865:+@chr6:54160367:54160432:+@chr6:54169528:54169572:+	MLIP	GO:0031981,GO:0005635,GO:0016605,GO:0005634	0.187143	0.07	138	chr9:77239392:77239784:-@chr9:77190672:77190737:-@chr9:77181352:77181396:-	Mlip	GO:0005635,GO:0031981,GO:0016605,GO:0010614,GO:0000122,GO:0001191,GO:0005634	0.162	0.04	646	0.0251429	chr6	54160366	54160432	+	chr9	77190671	77190737	-	21	28	gcctcatat	0.401305	0.395352	21	28	acctcatat	-0.332898	0.107877	7.51	8.68	7.96	8.73	8.27	8.91	6.69	9.27	7.23	7.9	10.28	10.65	alternative	alternative
chr2:27599970:27600053:+@chr2:27600691:27600815:+@chr2:27601356:27601442:+	ZNF512	GO:0046872,GO:0006355,GO:0003677,GO:0006351,GO:0003676,GO:0005634	0.95383	0.03	116	chr5:31466592:31466675:+@chr5:31467322:31467446:+@chr5:31468154:31468240:+	Zfp512	GO:0046872,GO:0006355,GO:0008150,GO:0003677,GO:0006351,GO:0003676,GO:0005634	0.985556	0.01	332	-0.0317258	chr2	27600690	27600815	+	chr5	31467321	31467446	+	22	84	ttatgatac	-0.397554	0.592179	22	57	acttaagct	-1.40543	0.137903	12.23	9.94	5.94	4.9	7.91	13.06	8.85	9.45	5.66	6.01	9.8	8.17	constitutive	constitutive
chr22:37851280:37851490:+@chr22:37855565:37855644:+@chr22:37858679:37858740:+	EIF3L	GO:0006412,GO:0006446,GO:0033290,GO:0003723,GO:0005852,GO:0005829,GO:0005654,GO:0016282,GO:0001731,GO:0016020,GO:0005515,GO:0003743,GO:0005737,GO:0075525,GO:0001650,GO:0005730,GO:0006413	0.933404	0.07	1225	chr15:79076831:79077041:+@chr15:79078074:79078153:+@chr15:79078993:79079054:+	Eif3l	GO:0006412,GO:0003723,GO:0005852,GO:0005654,GO:0016020,GO:0001650,GO:0005730,GO:0005737,GO:0003743,GO:0075525,GO:0006413	0.991111	0.01	1933	-0.0577069	chr22	37855564	37855644	+	chr15	79078073	79078153	+	20	84	ttctaagcc	1.34993	0.797189	28	23	ttgtgaatt	-0.912484	0.319531	8.78	7.57	8.6	8.6	12.55	8.65	8.46	6.96	7.78	10.94	9.99	6.34	constitutive	constitutive
chr17:44092381:44092527:-@chr17:44092172:44092284:-@chr17:44091700:44091831:-	HDAC5	GO:0044212,GO:0014823,GO:0005080,GO:0016569,GO:0070932,GO:0032869,GO:0006342,GO:0006338,GO:0001025,GO:0040029,GO:0043234,GO:0001047,GO:0010832,GO:0005654,GO:0003682,GO:0006351,GO:0005737,GO:0016787,GO:0010830,GO:0006325,GO:0030182,GO:0005634,GO:0051091,GO:0016607,GO:0006476,GO:0045944,GO:0008134,GO:0042493,GO:0070491,GO:0000122,GO:0032041,GO:0005794,GO:0042113,GO:0042826,GO:0046872,GO:0006355,GO:…	0.973478	0.02	296	chr11:102205485:102205631:-@chr11:102205284:102205396:-@chr11:102204832:102204963:-	Hdac5	GO:0044212,GO:0014823,GO:0005080,GO:0016569,GO:0070932,GO:0001025,GO:0040029,GO:0043234,GO:0001047,GO:0003682,GO:0010832,GO:0016020,GO:0006351,GO:0005737,GO:0016787,GO:0016021,GO:0006325,GO:0030182,GO:0005634,GO:0051091,GO:0016607,GO:0006476,GO:0042493,GO:0008134,GO:0045944,GO:0070491,GO:0000122,GO:0032041,GO:0042826,GO:0005794,GO:0046872,GO:0006355,GO:0043393,GO:0016575,GO:0005829,GO:0090051,GO:…	0.993333	0	2204	-0.0198551	chr17	44092171	44092284	-	chr11	102205283	102205396	-	15	19	aggtgacag	0.712892	0.886427	15	19	aggtgacag	0.712892	0.895743	5.91	5.48	6.62	6.62	8.39	8.17	8.59	10.43	5.72	8.45	8.05	7.83	constitutive	constitutive
chr14:22928126:22928211:-@chr14:22927526:22927660:-@chr14:22926702:22926814:-	PRMT5	GO:0019918,GO:0045596,GO:0016569,GO:0032259,GO:0008168,GO:0018216,GO:0048511,GO:0090161,GO:0016274,GO:0044020,GO:0003714,GO:0032922,GO:0046982,GO:0043234,GO:0016740,GO:0005654,GO:0006353,GO:0043021,GO:0006351,GO:0008283,GO:0005737,GO:0006479,GO:0097421,GO:0005634,GO:0044030,GO:0035097,GO:0032403,GO:1904992,GO:0070372,GO:0048714,GO:0008469,GO:0005794,GO:0034709,GO:0006355,GO:0000387,GO:0043985,GO:…	0.969574	0.02	172	chr14:54516106:54516191:-@chr14:54515303:54515437:-@chr14:54514775:54514887:-	Prmt5	GO:0019918,GO:0045596,GO:0032259,GO:0008168,GO:0034969,GO:0018216,GO:0090161,GO:0016274,GO:0044020,GO:0046982,GO:0043234,GO:0016740,GO:0006353,GO:0043021,GO:0005737,GO:0006479,GO:0097421,GO:0005634,GO:0044030,GO:0032403,GO:1904992,GO:0070372,GO:0048714,GO:0008469,GO:0005794,GO:0034709,GO:0000387,GO:0043985,GO:0035243,GO:0035246,GO:0008327,GO:0005829,GO:0042118,GO:0035097	0.994444	0	790	-0.02487	chr14	22927525	22927660	-	chr14	54515302	54515437	-	31	28	agctcaaac	-0.1052	0.856707	33	27	tcttaattg	-0.383514	0.853146	10.08	11.21	2.86	6.56	5.05	4.94	7.64	7.64	-6.01	1.49	9.63	9.63	constitutive	constitutive
chr1:40747534:40747605:+@chr1:40749573:40749686:+@chr1:40753151:40753246:+	NFYC	GO:0044212,GO:0006366,GO:0003677,GO:0006357,GO:0003700,GO:0032993,GO:0046982,GO:0005654,GO:0006351,GO:0005634,GO:0006457,GO:0000980,GO:0045540,GO:0090575,GO:0008134,GO:0045944,GO:0016602,GO:0045893,GO:0006355,GO:0000978,GO:0005515,GO:0003713,GO:0001077	0.973191	0.02	184	chr4:120781472:120781543:-@chr4:120779120:120779233:-@chr4:120773672:120773767:-	Nfyc	GO:0006355,GO:0044212,GO:0000978,GO:0032993,GO:0005667,GO:0000980,GO:0046982,GO:0045540,GO:0045944,GO:0005654,GO:0003677,GO:0006366,GO:0008134,GO:0090575,GO:0006351,GO:0016602,GO:0001077,GO:0003700,GO:0045893,GO:0005634	0.98	0.01	584	-0.00680851	chr1	40749572	40749686	+	chr4	120779119	120779233	-	18	26	gattgacag	1.25658	0.582286	18	56	ggctgactg	3.03815	1.23709	9.71	6.27	7.26	9.43	9.67	9.61	9.6	9.6	9.84	7.76	6.38	6.38	constitutive	constitutive
chr13:111277587:111277673:+@chr13:111280272:111280350:+@chr13:111280538:111280677:+	ARHGEF7	GO:0005622,GO:0007165,GO:0035556,GO:0030054,GO:0010763,GO:0005886,GO:2000394,GO:0001726,GO:0051056,GO:0043547,GO:0007030,GO:0048013,GO:0043234,GO:0005085,GO:0048041,GO:0005737,GO:0007399,GO:0002244,GO:0019901,GO:0060124,GO:0043025,GO:0042059,GO:1904424,GO:0030027,GO:0043065,GO:0032092,GO:0005089,GO:0005938,GO:0005925,GO:0030032,GO:0000322,GO:0042995,GO:0005829,GO:1900026,GO:0035023,GO:0043005,GO:…	0.95	0.06	277	chr8:11812597:11812683:+@chr8:11814943:11815021:+@chr8:11815161:11815300:+	Arhgef7	GO:0035556,GO:0030054,GO:0005886,GO:0010763,GO:2000394,GO:0001726,GO:0043547,GO:0007030,GO:0043234,GO:0005085,GO:0048041,GO:0005737,GO:0007399,GO:0002244,GO:0019901,GO:0060124,GO:0043025,GO:1904424,GO:0030027,GO:0043065,GO:0032092,GO:0005089,GO:0005938,GO:0005925,GO:0030032,GO:0000322,GO:0042995,GO:0005829,GO:1900026,GO:0035023,GO:0043005,GO:0005515	0.995556	0.01	1479	-0.0455556	chr13	111280271	111280350	+	chr8	11814942	11815021	+	41	36	cactaattg	1.99846	1.68334	30	83	acttaattc	-1.0067	0.279692	5.7	5.71	4.58	9.43	12.25	11.25	6.08	5.42	8.89	4.92	8.59	7.82	constitutive	constitutive
chr2:224584944:224585397:-@chr2:224557659:224557856:-@chr2:224535528:224535641:-	CUL3	GO:0016192,GO:0031461,GO:0032467,GO:0031463,GO:0001831,GO:0005112,GO:0031145,GO:0030332,GO:0016567,GO:0006357,GO:0040016,GO:0016477,GO:0006513,GO:0035024,GO:0072576,GO:0000139,GO:0042787,GO:0043161,GO:0044346,GO:0016055,GO:0046982,GO:0061630,GO:0000278,GO:0005654,GO:0006511,GO:0070062,GO:0030030,GO:0016020,GO:0006810,GO:0042803,GO:0005737,GO:0000082,GO:0005827,GO:0005634,GO:0004842,GO:0007229,GO:…	0.976596	0.01	270	chr1:80340246:80340690:-@chr1:80322859:80323056:-@chr1:80304080:80304193:-	Cul3	GO:0016192,GO:0031461,GO:0031463,GO:0001831,GO:0005112,GO:0031145,GO:0030332,GO:0016567,GO:0006357,GO:0040016,GO:0016477,GO:0035024,GO:0006513,GO:0072576,GO:0042787,GO:0000139,GO:0043161,GO:0044346,GO:0016055,GO:0046982,GO:0061630,GO:0000278,GO:0070062,GO:0006511,GO:0030030,GO:0042803,GO:0006810,GO:0016020,GO:0005737,GO:0005827,GO:0005634,GO:0004842,GO:0007229,GO:0045842,GO:0000902,GO:0000209,GO:…	0.992222	0.01	916	-0.0156265	chr2	224557658	224557856	-	chr1	80322858	80323056	-	64	58	ctttcaacc	-0.918558	1.18044	70	35	ttttcaact	-1.19686	0.558672	7.16	6.86	7.22	9.16	8.71	7.26	11.01	11.01	-5.04	-11.88	10.9	10.9	constitutive	constitutive
chr1:52961503:52961629:+@chr1:52974769:52974832:+@chr1:52976683:52976769:+	SCP2	GO:0007031,GO:0006694,GO:0003824,GO:0015918,GO:0016747,GO:0070538,GO:0050632,GO:0015248,GO:0015485,GO:0043231,GO:0033814,GO:0043234,GO:0005654,GO:0016740,GO:0070062,GO:0015914,GO:0016020,GO:0006810,GO:0005102,GO:0005737,GO:0005777,GO:0000062,GO:0008289,GO:0008152,GO:0006699,GO:0036042,GO:0032385,GO:0033540,GO:1901373,GO:0005739,GO:0005515,GO:0036109,GO:0016746,GO:0005782,GO:0006869	0.961111	0.02	87	chr4:108098022:108098148:-@chr4:108092824:108092887:-@chr4:108091237:108091323:-	Scp2	GO:0006701,GO:0007031,GO:0006694,GO:0003824,GO:0016747,GO:0070538,GO:0045940,GO:0050632,GO:0008526,GO:0015248,GO:0015485,GO:0006637,GO:0043231,GO:0033814,GO:0043234,GO:0016740,GO:0005654,GO:0070062,GO:0015914,GO:0016020,GO:0006810,GO:0005102,GO:0005737,GO:0005777,GO:0000062,GO:0008289,GO:0008152,GO:0032959,GO:0036042,GO:0032385,GO:0072659,GO:0030301,GO:1901373,GO:0005739,GO:0032934,GO:0005515,GO:…	0.975556	0.01	156	-0.0144444	chr1	52974768	52974832	+	chr4	108092823	108092887	-	19	31	cattcaccc	1.74135	0.76379	19	23	cattgatag	0.497975	0.774367	10.68	11.59	9.09	10.16	8	10.63	8.85	9.45	8.34	9.34	8.35	9.89	constitutive	constitutive
chr19:49862538:49862608:-@chr19:49862371:49862463:-@chr19:49862185:49862281:-	PNKP	GO:0009314,GO:0003824,GO:0019201,GO:0046403,GO:0046939,GO:0016310,GO:0000166,GO:0005730,GO:0090305,GO:0051973,GO:1904355,GO:0017076,GO:0003690,GO:0006979,GO:0032212,GO:0016740,GO:0005654,GO:0004519,GO:0016020,GO:0016301,GO:0016787,GO:0006281,GO:0016311,GO:0005634,GO:0008152,GO:0000718,GO:0006261,GO:0010836,GO:0003684,GO:0098504,GO:0006974,GO:0042769,GO:0098506,GO:0046404,GO:0005739,GO:0005524,GO:…	0.947333	0.03	61	chr7:44860989:44861059:+@chr7:44861147:44861239:+@chr7:44861318:44861414:+	Pnkp	GO:0098506,GO:0006979,GO:0046404,GO:0032212,GO:0019201,GO:0046403,GO:0046939,GO:0051973,GO:0016310,GO:0010836,GO:0005739,GO:0005634,GO:0005730,GO:0016301,GO:0016311,GO:0006281,GO:0016020,GO:1904355,GO:0042769	0.984444	0.01	300	-0.0371111	chr19	49862370	49862463	-	chr7	44861146	44861239	+	42	21	gtctgatgt	2.29252	1.67397	82	21	acctaaccc	3.00983	2.06041	8.02	10.95	9.35	9.35	9.08	8.58	9.65	4.74	7.84	10.85	8.3	8.69	constitutive	constitutive
chr12:132734385:132734575:-@chr12:132729679:132730270:-@chr12:132728032:132728163:-	ANKLE2	GO:0051301,GO:0030176,GO:0005789,GO:0007049,GO:0051721,GO:0043066,GO:0005783,GO:0050790,GO:0007084,GO:0016020,GO:0042326,GO:0005515,GO:0035307,GO:0016021,GO:0007417,GO:0019888	0.946383	0.03	470	chr5:110251497:110251687:+@chr5:110252712:110253342:+@chr5:110253783:110253914:+	Ankle2	GO:0051301,GO:0030176,GO:0005789,GO:0007049,GO:0051721,GO:0043066,GO:0005783,GO:0007084,GO:0016020,GO:0007417,GO:0035307,GO:0016021,GO:0042326	0.987778	0.01	1458	-0.0413948	chr12	132729678	132730270	-	chr5	110252711	110253342	+	21	24	cactgaagt	1.06037	1.14452	16	23	cactgatct	2.21669	1.33867	9.31	9.73	5.12	10.24	8.72	9.18	9.81	6.36	11.41	10.28	8.69	10.47	constitutive	constitutive
chr17:18877698:18877870:+@chr17:18882568:18882683:+@chr17:18889822:18889877:+	PRPSAP2	GO:0006139,GO:0043086,GO:0004857,GO:0043234,GO:0000287,GO:0002189,GO:0005515,GO:0004749,GO:0009165,GO:0009116,GO:0060348	0.944444	0.04	279	chr11:61748912:61749084:-@chr11:61744945:61745060:-@chr11:61740946:61741001:-	Prpsap2	GO:0003674,GO:0043234,GO:0000287,GO:0002189,GO:0004749,GO:0009165,GO:0009116,GO:0060348	0.985556	0.01	596	-0.0411111	chr17	18882567	18882683	+	chr11	61744944	61745060	-	73	77	gggtgacag	1.07733	0.452007	42	18	gtttaactt	0.509568	0.991387	8.69	5.99	8.7	9.85	10.87	8.59	9.65	9.65	10.5	5.19	9.45	9.45	constitutive	constitutive
chr1:224680958:224681026:+@chr1:224684796:224684843:+@chr1:224730462:224730574:+	CNIH3	GO:0045211,GO:0000139,GO:0005789,GO:2000311,GO:0045202,GO:0006888,GO:0043198,GO:0012507,GO:0033116,GO:0048208,GO:0030054,GO:0005886,GO:0035249,GO:0016020,GO:0006810,GO:0016247,GO:0016021,GO:0042391,GO:0032281	0.945	0.02	79	chr1:181406467:181406535:+@chr1:181409629:181409733:+@chr1:181449970:181450082:+	Cnih3	GO:2000311,GO:0045211,GO:0045202,GO:0043198,GO:0005886,GO:0030054,GO:0035249,GO:0016020,GO:0006810,GO:0016247,GO:0016021,GO:0042391,GO:0032281,GO:0051668	0.915	0.04	96	0.03	chr1	224684795	224684843	+	chr1	181409628	181409733	+	45	37	ccctaacct	4.12573	2.71083	45	35	ccttaacct	2.2117	2.01683	5.42	8.93	8.68	5.56	10.26	10.63	11.08	9.65	11.93	10.49	11.37	11.37	constitutive	constitutive
chr16:67029727:67029813:+@chr16:67036639:67036755:+@chr16:67066682:67066798:+	CBFB	GO:0030099,GO:0006366,GO:0003677,GO:0045652,GO:0003700,GO:1903506,GO:0060216,GO:0030111,GO:0005654,GO:0048469,GO:1902036,GO:0016020,GO:0050855,GO:0045637,GO:0005634,GO:0001503,GO:0045616,GO:0045944,GO:0045589,GO:0000209,GO:0033146,GO:0001649,GO:0001959,GO:0030098,GO:0005515,GO:0003713,GO:2000810	0.92359	0.04	73	chr8:105171306:105171392:+@chr8:105178593:105178709:+@chr8:105194475:105194591:+	Cbfb	GO:0001503,GO:0060216,GO:0001649,GO:0030099,GO:0043234,GO:0045944,GO:0005654,GO:0048469,GO:0003677,GO:0016020,GO:0000209,GO:0005515,GO:0003713,GO:0030098,GO:0005634	0.984444	0.01	324	-0.0608547	chr16	67036638	67036755	+	chr8	105178592	105178709	+	88	28	tcctgatcc	1.85236	1.47017	88	28	ttctgatcc	1.91929	1.49637	4.65	4.65	9.45	9.45	11.36	11.56	9.46	9.46	11.32	11.79	10.44	10.44	constitutive	constitutive
chr3:32708670:32708820:+@chr3:32713227:32713369:+@chr3:32716225:32716311:+	CNOT10	GO:0006355,GO:0006977,GO:0030014,GO:0005829,GO:0016020,GO:0006417,GO:0006351,GO:0005515,GO:0005737,GO:0000289,GO:0031047,GO:0005634	0.94	0.03	75	chr9:114629007:114629157:-@chr9:114627393:114627535:-@chr9:114626397:114626483:-	Cnot10	GO:0006355,GO:0030014,GO:0003674,GO:0008150,GO:0016020,GO:0006417,GO:0006351,GO:0005737,GO:0031047,GO:0005634	0.992222	0.01	873	-0.0522222	chr3	32713226	32713369	+	chr9	114627392	114627535	-	37	31	ttgtgacta	0.802253	1.47862	42	31	ctgtaactt	1.56741	1.63848	9.52	6.8	10.03	10.03	7.99	8.82	5.89	10.12	8.81	8.06	7.12	9.22	constitutive	constitutive
chr3:32717154:32717237:+@chr3:32720114:32720231:+@chr3:32725450:32725599:+	CNOT10	GO:0006355,GO:0006977,GO:0030014,GO:0005829,GO:0016020,GO:0006417,GO:0006351,GO:0005515,GO:0005737,GO:0000289,GO:0031047,GO:0005634	0.926216	0.04	63	chr9:114625820:114625903:-@chr9:114622845:114622962:-@chr9:114619223:114619372:-	Cnot10	GO:0006355,GO:0030014,GO:0003674,GO:0008150,GO:0016020,GO:0006417,GO:0006351,GO:0005737,GO:0031047,GO:0005634	0.982222	0.01	500	-0.056006	chr3	32720113	32720231	+	chr9	114622844	114622962	-	23	21	aagtaactt	0.958607	1.32247	43	20	aaatcactt	-1.25954	0.423323	9.64	9.69	8.59	8.59	10.6	8.93	9.88	5.56	6.79	7.13	8.62	8.62	constitutive	constitutive
chr1:1629133:1629311:+@chr1:1629385:1629566:+@chr1:1629639:1629704:+	MIB2	GO:0046872,GO:0004842,GO:0043123,GO:0061630,GO:0016740,GO:0005829,GO:0008270,GO:0003779,GO:0004871,GO:0000209,GO:0005515,GO:0016567,GO:0005737,GO:0007219,GO:0005769,GO:0000151,GO:0005768	0.951481	0.02	132	chr4:155655522:155655700:-@chr4:155655252:155655439:-@chr4:155655105:155655170:-	Mib2	GO:0046872,GO:0004842,GO:0043123,GO:0061630,GO:0016740,GO:0008270,GO:0003779,GO:0005769,GO:0004871,GO:0016567,GO:0005737,GO:0007219,GO:0000151,GO:0005768	0.962222	0.02	2499	-0.0107407	chr1	1629384	1629566	+	chr4	155655251	155655439	-	19	22	ctctcaagc	0.389467	0.900513	19	22	ctttcaagc	-1.49708	0.105577	11.7	9.29	9.25	9.25	10.09	2.51	8.56	8.56	4.79	4.94	10.9	9.6	constitutive	constitutive
chr1:12335705:12335827:+@chr1:12338231:12338305:+@chr1:12341780:12341885:+	VPS13D	GO:0070062	0.795714	0.1	40	chr4:145105799:145105921:-@chr4:145103614:145103688:-@chr4:145099965:145100070:-	Vps13d	GO:0003674,GO:0070062	0.87875	0.08	195	-0.0830357	chr1	12338230	12338305	+	chr4	145103613	145103688	-	29	23	ctctaactt	2.77822	2.02148	54	23	ttctaactt	2.60353	1.95308	10.07	10.07	6.62	6.62	7.8	7.43	9.88	11.08	4.97	6.91	6.91	6.91	alternative	alternative
chr5:67145144:67145379:+@chr5:67149389:67149589:+@chr5:67152637:67152866:+	MAST4	GO:0046872,GO:0004674,GO:0005622,GO:0018105,GO:0035556,GO:0016740,GO:0000287,GO:0005524,GO:0000166,GO:0016310,GO:0004672,GO:0016301,GO:0006468,GO:0005737	0.788929	0.15	124	chr13:102758502:102758737:-@chr13:102754056:102754256:-@chr13:102751381:102751610:-	Mast4	GO:0046872,GO:0004674,GO:0005622,GO:0018105,GO:0035556,GO:0016740,GO:0000287,GO:0005524,GO:0000166,GO:0016310,GO:0004672,GO:0016301,GO:0006468,GO:0005737	0.592222	0.16	430	0.196706	chr5	67149388	67149589	+	chr13	102754055	102754256	-	100	29	tcctgaatg	1.05939	1.35557	92	42	tcctaactt	2.5366	1.84449	8.22	9.21	4.86	4.86	8.62	7.96	8.91	8.91	4.59	4.54	9.88	10.86	alternative	alternative
chr19:6735908:6735958:-@chr19:6735622:6735704:-@chr19:6734183:6734307:-	GPR108	GO:0016020,GO:0016021	0.932	0.03	68	chr17:57245295:57245345:-@chr17:57245029:57245111:-@chr17:57244247:57244368:-	Gpr108	GO:0003674,GO:0008150,GO:0016020,GO:0005575,GO:0016021	0.981111	0.02	412	-0.0491111	chr19	6735621	6735704	-	chr17	57245028	57245111	-	27	23	gactcactc	2.04733	1.71598	51	28	ctgtaaccc	2.71144	1.98368	8.7	7.82	7.39	7.39	8.03	8.04	10.49	11.81	9.73	11.27	7.68	11.11	constitutive	constitutive
chr1:28993330:28993542:+@chr1:28997215:28997319:+@chr1:29011865:29011907:+	EPB41	GO:0051301,GO:0009898,GO:0030863,GO:0005856,GO:0005886,GO:0030054,GO:0005516,GO:0008092,GO:0030036,GO:0005198,GO:0043234,GO:0030866,GO:0008022,GO:1904778,GO:0014731,GO:0016020,GO:0006810,GO:0005737,GO:0016021,GO:0014069,GO:0005634,GO:0005200,GO:0005545,GO:0007049,GO:0006461,GO:0003779,GO:0032092,GO:0051219,GO:0005938,GO:0047485,GO:0099738,GO:0005829,GO:0008360,GO:0031032,GO:0005515,GO:0030507	0.876429	0.07	199	chr4:132003585:132003794:-@chr4:132000200:132000304:-@chr4:131997499:131997541:-	Epb41	GO:0051301,GO:0009898,GO:0030863,GO:0005856,GO:0005886,GO:0030054,GO:0005516,GO:0008092,GO:0030036,GO:0005198,GO:0043234,GO:0030866,GO:0008022,GO:1904778,GO:0016020,GO:0006810,GO:0005737,GO:0016021,GO:0014069,GO:0005634,GO:0005200,GO:0005545,GO:0007049,GO:0006461,GO:0003779,GO:0032092,GO:0051219,GO:0005938,GO:0047485,GO:0099738,GO:0005829,GO:0008360,GO:0031032,GO:0015629,GO:0030507	0.9475	0.05	554	-0.0710714	chr1	28997214	28997319	+	chr4	132000199	132000304	-	18	20	aactaagtc	0.654872	0.443558	19	24	ccttaacta	0.867296	0.860118	6.38	10.06	9.16	10.51	11.36	10.72	10.36	11.08	0.64	3.79	10.03	10.03	alternative	constitutive
chr12:98537475:98537572:+@chr12:98544230:98544349:+@chr12:98544442:98544537:+	TMPO	GO:0006355,GO:0005637,GO:0005635,GO:0045296,GO:0031965,GO:0003677,GO:0000785,GO:0005521,GO:0016020,GO:0005515,GO:0016021,GO:0005694,GO:0005737,GO:0005634	0.807778	0.07	67	chr10:91158748:91158845:-@chr10:91153278:91153397:-@chr10:91153085:91153180:-	Tmpo	GO:0006355,GO:0005637,GO:0005635,GO:0045296,GO:0031965,GO:0003677,GO:0000785,GO:0016020,GO:0005515,GO:0016021,GO:0005694,GO:0005634	0.346667	0.14	339	0.461111	chr12	98544229	98544349	+	chr10	91153277	91153397	-	34	28	atatgactt	-0.153935	0.633167	34	28	atatgactt	-0.153935	0.633167	3.08	3.53	1.53	2.31	8.49	8.1	-1.29	-1.29	6.04	5.96	7.33	7.51	alternative	alternative
chr8:6708357:6708887:+@chr8:6724870:6724939:+@chr8:6730711:6730826:+	AGPAT5	GO:0005789,GO:0008152,GO:0005635,GO:0006629,GO:0016740,GO:0005783,GO:0005739,GO:0008654,GO:0016020,GO:0016024,GO:0005515,GO:0003841,GO:0016021,GO:0002244,GO:0016746,GO:0006654,GO:0006639,GO:0005741,GO:0005634	0.938333	0.03	125	chr8:18846279:18846778:+@chr8:18861477:18861546:+@chr8:18868893:18869008:+	Agpat5	GO:0005789,GO:0008152,GO:0005635,GO:0006629,GO:0016740,GO:0005783,GO:0005739,GO:0008654,GO:0016020,GO:0016024,GO:0002244,GO:0003841,GO:0016021,GO:0016746,GO:0006639,GO:0005634	0.974444	0.03	1710	-0.0361111	chr8	6724869	6724939	+	chr8	18861476	18861546	+	26	24	aagtaatgt	0.763133	1.29121	28	23	tcatgattc	-0.623794	0.827791	12.22	13.3	7.44	7.44	8.87	7.4	8.63	7.82	-6.69	-13.14	9.6	10.07	constitutive	constitutive
chr4:52659115:52659335:-@chr4:52631064:52631144:-@chr4:52627950:52628163:-	USP46	GO:0046872,GO:0001662,GO:0008343,GO:0101005,GO:0036459,GO:0016579,GO:0006511,GO:0006508,GO:0007610,GO:0060013,GO:0005515,GO:0032228,GO:0016787,GO:0004843,GO:0048149,GO:0008234,GO:0008233	0.966047	0.03	314	chr5:74068250:74068411:-@chr5:74037033:74037113:-@chr5:74032304:74032517:-	Usp46	GO:0046872,GO:0001662,GO:0004843,GO:0008233,GO:0050862,GO:0008343,GO:0101005,GO:0036459,GO:0016579,GO:0006511,GO:0005829,GO:0006508,GO:0007610,GO:0032228,GO:0016787,GO:0060013,GO:0048149,GO:0008234,GO:0005634	0.994444	0.01	1153	-0.0283979	chr4	52631063	52631144	-	chr5	74037032	74037113	-	25	57	gtatgattt	-1.35364	0.445063	53	32	tcctcatct	0.811817	1.10318	12.92	9.09	8.62	8.62	9.5	7.46	10.13	11.45	-2.24	-13.51	10.13	10.13	constitutive	constitutive
chr12:79788648:79788783:-@chr12:79786374:79786478:-@chr12:79781815:79781862:-	PPP1R12A	GO:0035507,GO:0035690,GO:0004857,GO:0007165,GO:0005813,GO:0046822,GO:0035508,GO:0000776,GO:0030018,GO:0072357,GO:0000278,GO:0005654,GO:0005737,GO:0043292,GO:0019901,GO:0045944,GO:0000086,GO:0071889,GO:0005925,GO:0030155,GO:0043086,GO:0005829,GO:0007098,GO:0006470,GO:0015629,GO:0004871,GO:0005515,GO:0019208,GO:0031672	0.953913	0.02	136	chr10:108268572:108268707:+@chr10:108269254:108269358:+@chr10:108271722:108271769:+	Ppp1r12a	GO:0035507,GO:0035690,GO:0004857,GO:0005813,GO:0046822,GO:0035508,GO:0000776,GO:0030018,GO:0072357,GO:0000278,GO:0005737,GO:0043292,GO:0019901,GO:0045944,GO:0071889,GO:0005925,GO:0030155,GO:0043086,GO:0005829,GO:0006470,GO:0007098,GO:0015629,GO:0005515,GO:0019208,GO:0031672	0.982222	0.01	582	-0.0283092	chr12	79786373	79786478	-	chr10	108269253	108269358	+	30	28	aagtaattt	-0.589573	0.793649	27	25	aagtaatct	0.242778	0.934127	6.71	5.95	7.44	7.44	8.04	7.68	10.45	10.45	5.63	5.7	8.4	6.64	constitutive	constitutive
chr1:202966749:202966898:-@chr1:202966528:202966600:-@chr1:202965887:202965993:-	CYB5R1	GO:0005789,GO:0002576,GO:0006694,GO:0015701,GO:0003674,GO:0031092,GO:0006629,GO:0005886,GO:0008150,GO:0005739,GO:0016491,GO:0016126,GO:0070062,GO:0016020,GO:0055114,GO:0005515,GO:1903955,GO:0016021,GO:0004128,GO:0008202	0.915778	0.05	128	chr1:134406313:134406462:+@chr1:134406599:134406671:+@chr1:134407046:134407152:+	Cyb5r1	GO:0006694,GO:0006629,GO:0070062,GO:1903955,GO:0005739,GO:0016491,GO:0004128,GO:0016126,GO:0016020,GO:0055114,GO:0016021,GO:0008202	0.983333	0.01	272	-0.0675556	chr1	202966527	202966600	-	chr1	134406598	134406671	+	38	26	tggtgaaac	0.146873	0.760928	37	28	gcctgatga	1.7318	1.17154	8.35	8.14	9.08	8.91	6.34	8.25	10.51	11	10.16	10.78	11.81	11.81	constitutive	constitutive
chr18:12830943:12831041:-@chr18:12825810:12825944:-@chr18:12817156:12817365:-	PTPN2	GO:0010804,GO:0005178,GO:0008286,GO:0005886,GO:0004725,GO:0050728,GO:0008285,GO:0060339,GO:1902237,GO:0050922,GO:0061099,GO:0050860,GO:0005654,GO:0005783,GO:0004726,GO:0016020,GO:0005737,GO:0016787,GO:0016311,GO:0016021,GO:1903899,GO:0005634,GO:0019901,GO:2000587,GO:0046627,GO:0070104,GO:1902206,GO:0042593,GO:0045722,GO:0042059,GO:0030218,GO:1902215,GO:0035335,GO:0005793,GO:0000122,GO:0060336,GO:…	0.908	0.04	96	chr18:67688891:67688989:-@chr18:67681443:67681577:-@chr18:67680840:67681049:-	Ptpn2	GO:0010804,GO:0005178,GO:0008286,GO:0005886,GO:0004725,GO:0050728,GO:0008285,GO:0060339,GO:1902237,GO:0050922,GO:0061099,GO:0050860,GO:0005654,GO:0005783,GO:0004726,GO:0016020,GO:0005737,GO:0016787,GO:0016311,GO:1903899,GO:0005634,GO:0019901,GO:2000587,GO:0046627,GO:0070104,GO:1902206,GO:0042593,GO:0045722,GO:0042059,GO:0030218,GO:1902215,GO:0035335,GO:0005793,GO:0000122,GO:0060336,GO:0004721,GO:…	0.97	0.02	364	-0.062	chr18	12825809	12825944	-	chr18	67681442	67681577	-	94	70	ttttcattt	-1.84015	0.0340912	48	18	gtctaaact	1.39748	1.17948	7.09	7.47	5.55	6.17	8.95	7.5	10.47	10.65	13.41	9.04	11.11	11.11	constitutive	constitutive
chr11:43889725:43889828:+@chr11:43901516:43901725:+@chr11:43919038:43919136:+	ALKBH3	GO:0046872,GO:0006307,GO:0006974,GO:0031418,GO:1990930,GO:0005829,GO:0005654,GO:0005739,GO:0016491,GO:0043734,GO:0055114,GO:0005515,GO:0008283,GO:0005737,GO:0035553,GO:0006281,GO:0051213,GO:0008198,GO:0035552,GO:0005634	0.891556	0.04	81	chr2:94003053:94003156:-@chr2:93996183:93996392:-@chr2:93981516:93981614:-	Alkbh3	GO:0046872,GO:0006307,GO:0006974,GO:1990930,GO:0005654,GO:0005829,GO:0005739,GO:0016491,GO:0016706,GO:0043734,GO:0055114,GO:0008283,GO:0035553,GO:0005737,GO:0051747,GO:0006281,GO:0051213,GO:0008198,GO:0035552,GO:0005634	0.983333	0.01	632	-0.0917778	chr11	43901515	43901725	+	chr2	93996182	93996392	-	100	90	ggctgattt	0.876422	1.491	100	48	ttttaatgg	0.250164	0.687933	4.86	6.03	8.28	7.52	7.04	5.47	10.07	10.07	7.22	6.4	10.45	10.45	alternative	constitutive
chr11:9471302:9471420:+@chr11:9472677:9472769:+@chr11:9473941:9474024:+	ZNF143	GO:0046872,GO:0006355,GO:0000978,GO:0006383,GO:0045944,GO:0005654,GO:0003677,GO:0006366,GO:0042795,GO:0006359,GO:0001077,GO:0006351,GO:0005515,GO:0006357,GO:0003676,GO:0005634	0.888889	0.04	39	chr7:110069484:110069602:+@chr7:110070478:110070570:+@chr7:110071372:110071455:+	Zfp143	GO:0046872,GO:0006355,GO:0000978,GO:0045944,GO:0006366,GO:0003677,GO:0006351,GO:0005515,GO:0001077,GO:0003676,GO:0005634	0.97	0.02	122	-0.0811111	chr11	9472676	9472769	+	chr7	110070477	110070570	+	24	15	tattgattt	-0.339535	0.668861	23	17	taataactc	1.66902	1.47539	6.76	7.02	9.79	10.47	8	7.89	8.01	8.01	9.21	8.22	9.6	9.88	alternative	constitutive
chr8:42165427:42165560:+@chr8:42167164:42167371:+@chr8:42167666:42167810:+	AP3M2	GO:0030659,GO:0016192,GO:0048490,GO:0006886,GO:0030131,GO:0030119,GO:0015031,GO:0016020,GO:0006810,GO:0008089,GO:1904115,GO:0031410,GO:0005794	0.968298	0.02	377	chr8:22792718:22792851:-@chr8:22791245:22791452:-@chr8:22790881:22791025:-	Ap3m2	GO:0030659,GO:0016192,GO:0048490,GO:0006886,GO:0030131,GO:0015031,GO:0016020,GO:0006810,GO:0008089,GO:1904115,GO:0031410,GO:0005794	0.998889	0	2814	-0.030591	chr8	42167163	42167371	+	chr8	22791244	22791452	-	37	22	aaatgactc	1.15485	1.411	21	67	tcctaactg	3.07869	1.48923	10.08	10.04	8.76	8.76	7.46	8.11	10.65	10.1	5.84	9.27	6.95	6.95	constitutive	constitutive
chr3:193439023:193439065:-@chr3:193438475:193438584:-@chr3:193435648:193435744:-	ATP13A4	GO:0046872,GO:0016887,GO:0070588,GO:0006874,GO:0019829,GO:0005886,GO:0099132,GO:0005524,GO:0000166,GO:0016020,GO:0006812,GO:0034220,GO:0016021,GO:0016787,GO:0005388,GO:0005887,GO:0043231	0.86	0.01	22	chr16:29418542:29418584:-@chr16:29417765:29417874:-@chr16:29415783:29415879:-	Atp13a4	GO:0046872,GO:0016887,GO:0005524,GO:0000166,GO:0016020,GO:0006812,GO:0016021,GO:0016787	0.968333	0	118	-0.108333	chr3	193438474	193438584	-	chr16	29417764	29417874	-	18	15	agctgattc	1.10168	1.27478	15	19	aattaacag	0.743996	0.812238	7.05	7.08	10.08	7.61	9.48	11.32	5.85	5.85	6.21	9.7	9.65	9.65	alternative	constitutive
chr2:47011331:47011435:+@chr2:47023408:47023465:+@chr2:47024287:47024359:+	TTC7A	GO:0090002,GO:0030097,GO:0006879,GO:0005886,GO:0016020,GO:0005737	0.906	0.02	24	chr17:87334267:87334371:+@chr17:87340888:87340945:+@chr17:87342067:87342139:+	Ttc7	GO:0090002,GO:0005623,GO:0030097,GO:0005886,GO:0006879,GO:0016020,GO:0005737	0.895	0.04	26	0.011	chr2	47023407	47023465	+	chr17	87340887	87340945	+	21	23	ggctcagtt	-0.0607497	0.837276	30	15	atctaacct	3.1805	2.06079	10.69	7.8	8.41	8.41	9.98	11.82	8.56	6.99	9.93	9.02	8.73	8.73	constitutive	alternative
chr4:56378148:56378464:-@chr4:56371451:56371643:-@chr4:56355182:56355423:-	AASDH	GO:0006631,GO:0043041,GO:0016874,GO:0008152,GO:0019482,GO:0003824,GO:0006629,GO:0016878,GO:0005524,GO:0000166	0.929474	0.03	120	chr5:76896377:76896690:-@chr5:76891603:76891795:-@chr5:76888593:76888834:-	Aasdh	GO:0006631,GO:0043041,GO:0016874,GO:0008152,GO:0019482,GO:0003674,GO:0003824,GO:0006629,GO:0016878,GO:0016491,GO:0004043,GO:0005524,GO:0000166,GO:0005575,GO:0055114	0.964444	0.05	696	-0.0349708	chr4	56371450	56371643	-	chr5	76891602	76891795	-	57	34	gtttgacgt	1.34952	1.25913	37	28	tcctcatga	0.731462	0.480094	10.75	12.8	7.79	7.29	7.34	8.87	7.66	6.38	6.79	9.24	11.78	9.39	constitutive	constitutive
chr4:128842953:128843038:+@chr4:128846375:128846532:+@chr4:128848980:128849167:+	JADE1	GO:0005856,GO:0043982,GO:0005886,GO:2000134,GO:0006915,GO:0001105,GO:0043966,GO:0005654,GO:0006351,GO:0005737,GO:0005634,GO:0043981,GO:0036064,GO:0045944,GO:0043983,GO:0000123,GO:0046872,GO:0006355,GO:0042995,GO:0030308,GO:0005829,GO:0006950,GO:0090090,GO:0005515	0.93525	0.03	91	chr3:41588934:41589022:+@chr3:41591683:41591840:+@chr3:41593767:41593954:+	Jade1	GO:0046872,GO:0006355,GO:0043981,GO:0043966,GO:0042995,GO:0036064,GO:0005856,GO:0043982,GO:0045944,GO:0005829,GO:0005886,GO:0090090,GO:0006351,GO:2000134,GO:0005737,GO:0006915,GO:0000123,GO:0043983,GO:0001105,GO:0005634	0.983333	0.01	521	-0.0480833	chr4	128846374	128846532	+	chr3	41591682	41591840	+	23	25	atgtcagtg	-1.95905	0.218008	48	41	ctctgaaat	0.771887	0.351452	14.68	13.71	7.1	9.88	8.35	7.91	6.04	6.04	7.74	7.53	7.82	7.82	constitutive	constitutive
chr11:70331960:70332094:+@chr11:70333022:70333096:+@chr11:70333470:70333553:+	PPFIA1	GO:0016021,GO:0090005,GO:0007160,GO:0007165,GO:0005829,GO:0051497,GO:0048786,GO:0004871,GO:0016020,GO:0005515,GO:0005737,GO:0007269,GO:0014047,GO:0005925	0.224651	0.16	55	chr7:144515986:144516120:-@chr7:144514872:144514946:-@chr7:144514441:144514524:-	Ppfia1	GO:0090005,GO:0005829,GO:0005515,GO:0051497,GO:0005925	0.2	0.18	307	0.0246512	chr11	70333021	70333096	+	chr7	144514871	144514946	-	53	56	ttttaaagt	-1.42502	0.696095	49	52	tcctaaagt	0.558509	1.50217	5.63	9.04	6.33	6.33	7.49	9.13	8.19	8.79	8.96	7.75	5.56	9.05	alternative	alternative
chr3:15084735:15084896:-@chr3:15082367:15082608:-@chr3:15080732:15080802:-	RBSN	GO:0010008,GO:0034058,GO:0005886,GO:0006895,GO:0090160,GO:0017137,GO:0034498,GO:0043231,GO:0007596,GO:0070062,GO:0008270,GO:0016020,GO:0006810,GO:0031901,GO:0006897,GO:0015031,GO:0010009,GO:0003676,GO:0046872,GO:0016197,GO:0005829,GO:1903358,GO:0000011,GO:0005515,GO:0005768	0.938696	0.03	157	chr6:92201472:92201633:-@chr6:92199694:92199935:-@chr6:92198184:92198254:-	Rbsn	GO:0034058,GO:0005886,GO:0006895,GO:0090160,GO:0017137,GO:0034498,GO:0043231,GO:0070062,GO:0016020,GO:0006810,GO:0031901,GO:0006897,GO:0015031,GO:0010009,GO:0003676,GO:0046872,GO:0005829,GO:0006896,GO:1903358,GO:0000011,GO:0005768	0.985556	0.01	700	-0.0468599	chr3	15082366	15082608	-	chr6	92199693	92199935	-	63	48	tggtaattg	0.878879	0.0382135	33	35	tgctgaggg	0.392146	0.769433	5.78	10.38	5.41	5.88	9.95	10	7.31	7.31	4.35	5.36	7.33	6.85	constitutive	constitutive
chr19:43667581:43667691:-@chr19:43665316:43665459:-@chr19:43656479:43656640:-	PLAUR	GO:0031225,GO:0043312,GO:0007165,GO:0005886,GO:0005576,GO:0030054,GO:0019904,GO:0030377,GO:2001243,GO:0007596,GO:0006928,GO:0019899,GO:0030162,GO:0070062,GO:0043066,GO:0043388,GO:0045742,GO:0016020,GO:0005102,GO:0016021,GO:0004872,GO:0006935,GO:0005789,GO:0016255,GO:0038195,GO:0019898,GO:0005788,GO:2001268,GO:0001934,GO:0009986,GO:0071438,GO:0042730,GO:0005925,GO:0035579,GO:0042995,GO:0005515,GO:…	0.916667	0.02	41	chr7:24465131:24465241:+@chr7:24466675:24466818:+@chr7:24471899:24472054:+	Plaur	GO:0031225,GO:0005886,GO:0005576,GO:0016310,GO:0019904,GO:0030377,GO:2001243,GO:0043066,GO:0019899,GO:0030162,GO:0070062,GO:0043388,GO:0045742,GO:0016020,GO:0005102,GO:0016301,GO:0016021,GO:0038195,GO:2001268,GO:0009986,GO:0001934,GO:0005925,GO:0005515,GO:0090200,GO:0005887	0.936	0.02	46	-0.0193333	chr19	43665315	43665459	-	chr7	24466674	24466818	+	15	21	gggtaatga	0.600704	0.639516	15	18	gactaaagc	0.983063	1.06882	6.92	9.19	10.1	10.9	11.44	10.23	9.6	7.31	9.99	7.2	9.6	9.16	constitutive	constitutive
chr3:105681724:105681818:-@chr3:105681479:105681610:-@chr3:105678431:105678571:-	CBLB	GO:0007165,GO:0007166,GO:0005886,GO:0006508,GO:0016567,GO:0061630,GO:0005654,GO:0016740,GO:0008270,GO:0017124,GO:0005737,GO:0007175,GO:0005634,GO:0004842,GO:0023051,GO:0007173,GO:0046872,GO:0005509,GO:0045121,GO:0030971,GO:0005829,GO:0004871,GO:0001784,GO:0005515,GO:0006607	0.492667	0.16	91	chr16:52186135:52186232:+@chr16:52186349:52186480:+@chr16:52189013:52189153:+	Cblb	GO:0004842,GO:0005509,GO:0007166,GO:0005654,GO:0023051,GO:0005829,GO:0004871,GO:0001784,GO:0005515,GO:0016567,GO:0005634	0.188889	0.06	271	0.303778	chr3	105681478	105681610	-	chr16	52186348	52186480	+	19	21	cattaaggt	-0.915558	0.308337	19	21	cattaaggt	-0.915558	0.308337	9.66	9.66	-3.8	-3.8	9.28	7.5	9.79	9.79	8.88	8.38	9.15	8.34	alternative	alternative
chr9:36223373:36223502:-@chr9:36222777:36222998:-@chr9:36219838:36220020:-	GNE	GO:0046872,GO:0007155,GO:0009384,GO:0008152,GO:0016301,GO:0003824,GO:0006045,GO:0016740,GO:0046835,GO:0005829,GO:0008761,GO:0005524,GO:0000166,GO:0016310,GO:0005515,GO:0006054,GO:0005737,GO:0016787,GO:0004553,GO:0006047	0.960851	0.02	156	chr4:44042163:44042292:-@chr4:44041663:44041884:-@chr4:44040254:44040436:-	Gne	GO:0046872,GO:0009384,GO:0008152,GO:0003824,GO:0006045,GO:0008761,GO:0016740,GO:0046835,GO:0016310,GO:0000166,GO:0005524,GO:0005737,GO:0016301,GO:0016787,GO:0004553,GO:0006054,GO:0006047,GO:0016853	0.985556	0	390	-0.0247045	chr9	36222776	36222998	-	chr4	44041662	44041884	-	32	37	tgctcatca	0.901035	0.801358	53	35	gggtaatca	0.322166	0.517928	1.78	-1.36	10.77	10.07	9.64	10.63	5.29	5.29	13.32	13.19	9.14	6.95	constitutive	constitutive
chr11:65580337:65580479:+@chr11:65580928:65580963:+@chr11:65581058:65581126:+	EHBP1L1	GO:0003674,GO:0016020,GO:0008150,GO:0005768	0.101429	0.04	21	chr19:5721442:5721584:-@chr19:5720972:5721007:-@chr19:5720809:5720877:-	Ehbp1l1	GO:0016020	0.1775	0.04	54	-0.0760714	chr11	65580927	65580963	+	chr19	5720971	5721007	-	49	51	tgttgaggt	-0.949802	0.64009	75	43	ttctcactc	2.03034	1.80683	10	6.42	9.79	9.88	9.12	8	9.22	9.22	6.76	8.35	8.07	8.56	alternative	alternative
chr15:74671455:74671774:-@chr15:74655733:74656068:-@chr15:74640466:74640619:-	EDC3	GO:0003723,GO:0033962,GO:0031087,GO:0005829,GO:0016020,GO:0005515,GO:0003729,GO:0005737,GO:1990174,GO:0042802,GO:0090502,GO:0043928,GO:0000932	0.965532	0.02	268	chr9:57715948:57716267:+@chr9:57727186:57727521:+@chr9:57739890:57740043:+	Edc3	GO:0003723,GO:0033962,GO:0031087,GO:0016020,GO:1990174,GO:0003729,GO:0005737,GO:0042802,GO:0090502,GO:0000932	0.988889	0.01	985	-0.023357	chr15	74655732	74656068	-	chr9	57727185	57727521	+	18	25	cactgactt	3.00399	2.16184	70	63	gactaacat	2.50195	1.78113	8.75	11.76	9.89	10.75	8.48	9.08	8.76	10.67	11	10.85	7.52	7.52	constitutive	constitutive
chr1:2194688:2194775:-@chr1:2193998:2194133:-@chr1:2193639:2193910:-	FAAP20	GO:0046872,GO:0019985,GO:0140036,GO:0031593,GO:0030054,GO:0005654,GO:0043130,GO:0005515,GO:0043240,GO:0016604,GO:0006281,GO:0005694,GO:0070530,GO:0036297,GO:0006974,GO:0005634	0.953125	0.03	345	chr4:155249966:155250062:+@chr4:155250506:155250650:+@chr4:155250756:155251036:+	Faap20	GO:0046872,GO:0031593,GO:0019985,GO:0140036,GO:0005654,GO:0030054,GO:0043130,GO:0043240,GO:0016604,GO:0006281,GO:0005694,GO:0070530,GO:0036297,GO:0006974,GO:0005634	0.98625	0.01	1547	-0.033125	chr1	2193997	2194133	-	chr4	155250505	155250650	+	32	34	tactgagta	0.213554	1.03416	62	20	ggctgactc	3.08576	2.09677	10.72	9.15	6.46	6.99	6.99	6.66	10.67	7.97	-21.56	-21.7	8.48	8.48	constitutive	constitutive
chr17:17814835:17814944:-@chr17:17814615:17814747:-@chr17:17814245:17814410:-	SREBF1	GO:0044212,GO:0042789,GO:0008286,GO:0007568,GO:0045444,GO:0003062,GO:0030324,GO:0006629,GO:0009267,GO:0003677,GO:0032869,GO:0071398,GO:0006357,GO:0008202,GO:0003700,GO:0000139,GO:0046983,GO:1903146,GO:0005635,GO:0031065,GO:0043234,GO:0070542,GO:0014070,GO:0005654,GO:0005783,GO:0003682,GO:0033762,GO:0016020,GO:0006351,GO:0016021,GO:0005737,GO:0031647,GO:0043565,GO:0032526,GO:0005634,GO:0019901,GO:…	0.945294	0.04	210	chr11:60201796:60201905:-@chr11:60201580:60201712:-@chr11:60201246:60201411:-	Srebf1	GO:0044212,GO:0042789,GO:0045723,GO:0008286,GO:0045444,GO:0007568,GO:0003062,GO:0030324,GO:0006629,GO:0009267,GO:0003677,GO:0032869,GO:0071398,GO:0008202,GO:0003700,GO:0000139,GO:0046983,GO:1903146,GO:0031065,GO:0043234,GO:0070542,GO:0014070,GO:0003682,GO:0005783,GO:0005654,GO:0033762,GO:0016020,GO:0006351,GO:0016021,GO:0005737,GO:0031647,GO:0043565,GO:0032526,GO:0005634,GO:0019901,GO:0005789,GO:…	0.996667	0.01	1069	-0.0513725	chr17	17814614	17814747	-	chr11	60201579	60201712	-	21	84	cggtgagtc	0.632522	1.27984	20	29	ggctgaaag	0.575792	0.612368	8.89	10.62	6.51	6.51	9.6	6.24	9.16	9.16	10.87	7.94	10.9	8.05	constitutive	constitutive
chrX:49198968:49199033:-@chrX:49194166:49194361:-@chrX:49193272:49193463:-	SYP	GO:0048488,GO:0045202,GO:0030054,GO:0060076,GO:0042802,GO:0015485,GO:0044306,GO:0008021,GO:0016020,GO:0006810,GO:0005215,GO:0048172,GO:0016021,GO:0030672,GO:0048169,GO:0006897,GO:0048786,GO:0048499,GO:0048168,GO:0043621,GO:2000474,GO:0031410,GO:0042734,GO:0042169,GO:0016188,GO:0031594,GO:0043195,GO:0043005,GO:0071310,GO:0030285	0.937872	0.05	3281	chrX:7639858:7639923:+@chrX:7644101:7644299:+@chrX:7645008:7647369:+	Syp	GO:0048488,GO:0045202,GO:0030054,GO:0060076,GO:0042802,GO:0015485,GO:0044306,GO:0008021,GO:0016020,GO:0006810,GO:0005215,GO:0048172,GO:0016021,GO:0030672,GO:0048169,GO:0006897,GO:0048786,GO:0048168,GO:2000474,GO:0031410,GO:0042734,GO:0042169,GO:0031594,GO:0007268,GO:0043195,GO:0017075,GO:0043005,GO:0071310,GO:0005515,GO:0030285	1	0	13997	-0.0621277	chrX	49194165	49194361	-	chrX	7644100	7644299	+	34	36	ttctgaggg	0.0109642	0.0419861	36	17	acctgaaca	0.37828	0.897387	9.03	8.99	10.1	10.13	8.95	8.63	8.15	-21.49	10.36	9.95	8.73	8.73	constitutive	constitutive
chr16:61789346:61789482:-@chr16:61727094:61727215:-@chr16:61713841:61713958:-	CDH8	GO:0046872,GO:0007155,GO:0005509,GO:0007268,GO:0007156,GO:0034332,GO:0005886,GO:0009409,GO:0035249,GO:0043679,GO:0016020,GO:0016021,GO:0043083	0.9705	0.02	200	chr8:99171266:99171402:-@chr8:99111671:99111792:-@chr8:99098830:99098947:-	Cdh8	GO:0046872,GO:0007155,GO:0005509,GO:0007268,GO:0007156,GO:0005886,GO:0009409,GO:0043679,GO:0035249,GO:0016020,GO:0016021,GO:0043083	0.981111	0.01	748	-0.0106111	chr16	61727093	61727215	-	chr8	99111670	99111792	-	55	23	tgctgatgt	2.71721	1.91689	48	23	ttctgatgt	2.33603	1.76764	12.58	12.58	4.44	4.44	8.13	9.23	8.88	8.49	8.24	7.96	7.79	9.14	constitutive	constitutive
chr9:133412778:133412921:-@chr9:133412299:133412492:-@chr9:133410985:133411073:-	REXO4	GO:0006355,GO:0016607,GO:0003723,GO:0003700,GO:0004518,GO:0005730,GO:0090305,GO:0016787,GO:0003676,GO:0004527,GO:0005634	0.945532	0.04	204	chr2:26960603:26960740:-@chr2:26960224:26960417:-@chr2:26958479:26958567:-	Rexo4	GO:0016607,GO:0003723,GO:0004518,GO:0008150,GO:0090305,GO:0005730,GO:0016787,GO:0003676,GO:0004527,GO:0005634	0.935556	0.01	881	0.00997636	chr9	133412298	133412492	-	chr2	26960223	26960417	-	18	58	ctctgacct	3.81807	0.772387	40	34	ccgtgatat	0.296381	0.787234	3.38	4.92	8.34	6.84	9.49	9.54	8.56	4.05	11.2	9.53	8.33	9.14	constitutive	constitutive
chr1:235380019:235380149:+@chr1:235401503:235401587:+@chr1:235414433:235414618:+	TBCE	GO:0008344,GO:0014889,GO:0006457,GO:0048936,GO:0007052,GO:0005856,GO:0007409,GO:0048589,GO:0007023,GO:0005515,GO:0005737,GO:0051087,GO:0009791,GO:0000226,GO:0005874	0.778913	0.07	131	chr13:14029276:14029406:-@chr13:14027698:14027782:-@chr13:14019702:14019887:-	Tbce	GO:0008344,GO:0014889,GO:0006457,GO:0048936,GO:0007052,GO:0005856,GO:0007409,GO:0007021,GO:0048589,GO:0007023,GO:0005737,GO:0009791,GO:0051082,GO:0000226	0.861111	0.03	1409	-0.0821981	chr1	235401502	235401587	+	chr13	14027697	14027782	-	51	24	tactcattt	0.05383	0.95922	49	37	ctgtcatct	-1.03041	0.84101	8.17	8.75	8.63	7.82	8.7	8.73	11	8.39	10.2	12.7	9.88	9.88	alternative	alternative
chr3:49975323:49975392:+@chr3:49999440:49999513:+@chr3:50048245:50048319:+	RBM6	GO:0003723,GO:0006396,GO:0003677,GO:0005515,GO:0003676,GO:0005634	0.743714	0.09	69	chr9:107847268:107847337:-@chr9:107833434:107833507:-@chr9:107800699:107800773:-	Rbm6	GO:0003723,GO:0003676,GO:0005634	0.91875	0.04	350	-0.175036	chr3	49999439	49999513	+	chr9	107833433	107833507	-	42	36	cactaacac	3.44012	2.02917	42	36	cactaacac	3.44012	2.02917	7.75	7.75	-0.98	-0.98	11.65	12.34	10.15	10.15	7.28	8.17	10.67	10.67	alternative	constitutive	human-exclusive
chr1:223799899:223800047:-@chr1:223798215:223798677:-@chr1:223795815:223796590:-	TP53BP2	GO:0007165,GO:0002039,GO:0006915,GO:0042802,GO:0051059,GO:0005070,GO:0005654,GO:0048471,GO:0017124,GO:0005737,GO:1901216,GO:0005634,GO:0007049,GO:1900740,GO:0042981,GO:1900119,GO:0072332,GO:0005739,GO:0005515,GO:1901796,GO:0045786	0.935106	0.06	571	chr1:182444661:182444809:+@chr1:182446274:182446736:+@chr1:182448401:182449179:+	Trp53bp2	GO:0051059,GO:1900119,GO:0072332,GO:0002039,GO:0048471,GO:0005737,GO:1901216,GO:0042802,GO:0005634	0.992222	0.01	1786	-0.0571158	chr1	223798214	223798677	-	chr1	182446273	182446736	+	33	26	ttttaactg	1.09516	1.22481	38	31	ttttgactt	0.630467	1.0232	11.87	8.26	8.37	8.37	7.86	7.14	7.52	7.52	8.32	9.24	8.16	8.17	constitutive	constitutive
chr10:101797980:101798154:-@chr10:101793913:101793998:-@chr10:101792839:101792943:-	MGEA5	GO:0016798,GO:0004415,GO:0008152,GO:0102571,GO:0005829,GO:0006516,GO:0006493,GO:0016020,GO:0102166,GO:0006044,GO:0016231,GO:0005737,GO:0016787,GO:0102167,GO:0006517,GO:0005634	0.895106	0.11	472	chr19:45765450:45765624:-@chr19:45762185:45762270:-@chr19:45761104:45761208:-	Mgea5	GO:0016798,GO:0008152,GO:0102571,GO:0102167,GO:0005829,GO:0009100,GO:0004563,GO:0016020,GO:0102166,GO:0005515,GO:0102148,GO:0005737,GO:0016787,GO:0006044,GO:0016231,GO:0006517,GO:0005634	0.812222	0.11	976	0.0828842	chr10	101793912	101793998	-	chr19	45762184	45762270	-	48	30	tcgtaacgt	2.05792	1.55951	48	30	tcgtaacgt	2.05792	1.55951	6.68	6.68	7.33	7.33	12.24	12.5	8.88	8.88	7.74	7.27	7.92	7.92	alternative	alternative
chr12:53467221:53467293:+@chr12:53467805:53467843:+@chr12:53468777:53468832:+	PCBP2	GO:0039694,GO:0045087,GO:0075522,GO:0003677,GO:0051607,GO:0030529,GO:0003723,GO:0043161,GO:0000398,GO:0019899,GO:0005654,GO:0002376,GO:0070062,GO:0016020,GO:0005737,GO:0050687,GO:0005634,GO:0016070,GO:0031625,GO:0032480,GO:0005925,GO:0003676,GO:0005829,GO:0016071,GO:0005515	0.405532	0.11	385	chr15:102488205:102488277:+@chr15:102488776:102488880:+@chr15:102489752:102489807:+	Pcbp2	GO:0039694,GO:0045087,GO:0075522,GO:0003677,GO:0051607,GO:0030529,GO:0003723,GO:0043161,GO:0019899,GO:0005654,GO:0070062,GO:0002376,GO:0016020,GO:0005737,GO:0050687,GO:0005634,GO:0031625,GO:0003676,GO:0005925,GO:0005829,GO:1990829,GO:0005515	0.494444	0.05	388	-0.0889125	chr12	53467804	53467843	+	chr15	102488775	102488880	+	34	22	aactcattt	-0.371812	0.719351	34	22	aactcattt	-0.371812	0.719351	9.89	9.89	4.85	-20.7	9.01	9.8	9.11	9.11	11.45	8.92	5.61	5.61	alternative	alternative
chr19:49854831:49854888:+@chr19:49854970:49855077:+@chr19:49856975:49857130:+	PTOV1	GO:0006355,GO:0005886,GO:0016020,GO:0006351,GO:0048471,GO:0005737,GO:0005634	0.97234	0.02	736	chr7:44867060:44867117:-@chr7:44866810:44866917:-@chr7:44865472:44865627:-	Ptov1	GO:0006355,GO:0005886,GO:0016020,GO:0006351,GO:0048471,GO:0005737,GO:0005634	0.997778	0	7094	-0.0254374	chr19	49854969	49855077	+	chr7	44866809	44866917	-	22	28	ggctgaccc	3.64009	1.92819	54	33	gcctcacgg	2.09225	0.756703	11.34	9.14	7.9	7.9	8.09	9.61	6.46	6.46	8.78	5.97	7.54	7.54	constitutive	constitutive
chr12:76084567:76084685:-@chr12:76068909:76068994:-@chr12:76067371:76067473:-	NAP1L1	GO:0003723,GO:0006334,GO:0008284,GO:0016020,GO:0005515,GO:0042470,GO:0006260,GO:0005634	0.97	0.02	459	chr10:111473192:111473351:+@chr10:111485499:111485584:+@chr10:111486644:111486746:+	Nap1l1	GO:0003723,GO:0006334,GO:0016020,GO:0005515,GO:0042470,GO:0005634	0.995556	0	899	-0.0255556	chr12	76068908	76068994	-	chr10	111485498	111485584	+	65	55	ctgtaactt	1.56741	1.35378	63	55	ctctaatct	2.06239	1.53827	3.67	3.24	7.04	6.8	7.93	7.08	8.04	6.82	-23.84	-23.23	7.34	7.77	constitutive	constitutive
chr19:49085451:49085636:+@chr19:49086405:49086561:+@chr19:49090291:49090353:+	SNRNP70	GO:0071004,GO:1990446,GO:0043462,GO:0071560,GO:0043484,GO:0005681,GO:0030529,GO:0008380,GO:0003723,GO:0071011,GO:0019013,GO:0000398,GO:0005654,GO:0030619,GO:0003729,GO:0005737,GO:0005634,GO:0005685,GO:0016607,GO:0071356,GO:1904715,GO:0061084,GO:0006397,GO:0048026,GO:0003676,GO:0000243,GO:0071300,GO:0005515	0.99234	0.01	1514	chr7:45395509:45395742:-@chr7:45394659:45394815:-@chr7:45392263:45392325:-	Snrnp70	GO:0071004,GO:1990446,GO:0071560,GO:0043484,GO:0005681,GO:0030529,GO:0003723,GO:0071011,GO:0019013,GO:0000398,GO:0005654,GO:0030619,GO:0003729,GO:0005737,GO:0005634,GO:0005685,GO:0016607,GO:0071356,GO:0048026,GO:0003676,GO:0000243,GO:0071300	1	0	14082	-0.00765957	chr19	49086404	49086561	+	chr7	45394658	45394815	-	22	29	atctaacct	3.1805	1.63964	28	21	tgctaacat	2.86614	0.713092	9.75	7.89	10.03	8.7	10.67	10.86	6.93	9.55	-12.5	-1.98	10.49	10.49	constitutive	constitutive
chr5:111344024:111344102:+@chr5:111374850:111374912:+@chr5:111394710:111394782:+	CAMK4	GO:0004674,GO:0007165,GO:0035556,GO:0046777,GO:0005516,GO:0016310,GO:0000166,GO:0045670,GO:0009931,GO:0018105,GO:0070062,GO:0007616,GO:0005654,GO:0016740,GO:0002376,GO:0002250,GO:0016301,GO:0005737,GO:0005634,GO:0001650,GO:0004672,GO:0006468,GO:0045893,GO:0043011,GO:0005829,GO:0004683,GO:0005524,GO:0033081,GO:0006954	0.831053	0.07	49	chr18:33077993:33078071:+@chr18:33107880:33107942:+@chr18:33129761:33129833:+	Camk4	GO:0043011,GO:0004674,GO:0007616,GO:0005654,GO:0070062,GO:0004683,GO:0005524,GO:0000166,GO:0016310,GO:0001650,GO:0004672,GO:0016301,GO:0006468,GO:0045893	0.96	0.02	71	-0.128947	chr5	111374849	111374912	+	chr18	33107879	33107942	+	26	28	ctttcagtt	-1.66571	0.327623	32	40	ttctaaact	1.44099	1.22113	12.4	11.83	8.54	10.44	11.56	11.27	8.56	8.56	8.23	8.28	9.49	9.49	alternative	constitutive
chr12:53295291:53295639:+@chr12:53296244:53296275:+@chr12:53297850:53297924:+	PFDN5	GO:0006355,GO:0006457,GO:0003714,GO:0090090,GO:0045892,GO:0005515,GO:0016272,GO:0005737,GO:0060041,GO:0051082,GO:0005634	0.703043	0.11	275	chr15:102326116:102326260:+@chr15:102326818:102326849:+@chr15:102328522:102328596:+	Pfdn5	GO:0006355,GO:0006457,GO:0090090,GO:0045892,GO:0060041,GO:0016272,GO:0005737,GO:0051082,GO:0005634	0.976667	0.02	442	-0.273623	chr12	53296243	53296275	+	chr15	102326817	102326849	+	25	36	cgctaacct	4.56232	2.01397	25	59	ccctaacgt	3.84787	2.1875	9.66	9.16	-4.71	-4.71	8.21	7.84	10.47	9.6	-23.83	-5.62	6.92	10.07	alternative	constitutive	human-exclusive
chr15:91281728:91281861:+@chr15:91284021:91284221:+@chr15:91289521:91289680:+	SV2B	GO:0045202,GO:0030672,GO:0030054,GO:0005886,GO:0008021,GO:0016020,GO:0006810,GO:0005215,GO:0005515,GO:0016021,GO:0022857,GO:0001669,GO:0006836,GO:0031410,GO:0055085	0.987111	0.01	904	chr7:75125571:75125704:-@chr7:75124014:75124214:-@chr7:75119925:75120084:-	Sv2b	GO:0045202,GO:0007268,GO:0030672,GO:0030054,GO:0008021,GO:0016020,GO:0006810,GO:0005215,GO:0006836,GO:0016021,GO:0022857,GO:0001669,GO:0031410,GO:0055085	0.991111	0.01	2765	-0.004	chr15	91284020	91284221	+	chr7	75124013	75124214	-	18	72	acttcatcc	-1.50549	0.698363	18	25	ccatgaacc	-0.0695934	0.417793	10.9	9.9	9.27	10.47	11.01	12.09	7.7	7.7	8.72	8.98	10.28	10.77	constitutive	constitutive
chr7:92506248:92506344:-@chr7:92504732:92504902:-@chr7:92503041:92503195:-	PEX1	GO:0007031,GO:0005829,GO:0070062,GO:0008022,GO:0006625,GO:0015031,GO:0005524,GO:0000166,GO:0016020,GO:0006810,GO:0005515,GO:0005737,GO:0005778,GO:0042623,GO:0032403,GO:0005777,GO:0016558,GO:0060152	0.940233	0.02	76	chr5:3618817:3618913:+@chr5:3620595:3620765:+@chr5:3622233:3622387:+	Pex1	GO:0008289,GO:0007031,GO:0005829,GO:0070062,GO:0008022,GO:0006625,GO:0015031,GO:0005524,GO:0016020,GO:0006810,GO:0000166,GO:0042623,GO:0005737,GO:0005778,GO:0032403,GO:0005777,GO:0016558,GO:0060152	0.98	0.01	282	-0.0397674	chr7	92504731	92504902	-	chr5	3620594	3620765	+	43	27	tactgaaac	1.15878	1.15597	52	22	cactgaacc	1.97953	1.44556	7.27	3.37	6.41	5.46	5.47	6.01	8.55	6.28	4.03	3.79	8.55	8.24	constitutive	constitutive
chr3:12608766:12608923:-@chr3:12606201:12606299:-@chr3:12604136:12604289:-	RAF1	GO:0001678,GO:0004674,GO:0035994,GO:0005622,GO:0007165,GO:0035556,GO:0005886,GO:0016310,GO:0000166,GO:0006915,GO:0008285,GO:0033138,GO:0005057,GO:0042802,GO:0035773,GO:0048538,GO:0060324,GO:0035019,GO:0046982,GO:0043066,GO:1902042,GO:0019899,GO:0016740,GO:0070374,GO:0007275,GO:0016020,GO:0008283,GO:0016301,GO:0005737,GO:0030168,GO:0009968,GO:0045104,GO:0005634,GO:0016607,GO:0000186,GO:0002223,GO:…	0.908298	0.04	244	chr6:115634553:115634710:-@chr6:115632897:115632995:-@chr6:115631215:115631368:-	Raf1	GO:0001678,GO:0004674,GO:0035994,GO:0007165,GO:0035556,GO:0005886,GO:0016310,GO:0000166,GO:0008285,GO:0033138,GO:0042802,GO:0005057,GO:0035773,GO:0060324,GO:0048538,GO:0035019,GO:0046982,GO:0043066,GO:0019899,GO:1902042,GO:0016740,GO:0070374,GO:0016020,GO:0016301,GO:0005737,GO:0045104,GO:0005634,GO:0016607,GO:0000186,GO:0031333,GO:0007507,GO:0031143,GO:0045944,GO:0017016,GO:0001934,GO:0004672,GO:…	0.998889	0	3240	-0.090591	chr3	12606200	12606299	-	chr6	115632896	115632995	-	21	29	gcctaaaaa	0.0630274	0.737404	20	26	ccataaact	-0.119153	0.738696	8.71	8.3	7.27	7.57	8.77	9.86	7.96	7.96	9.66	8.58	5.06	5.06	constitutive	constitutive
chr16:21599476:21599898:+@chr16:21612645:21612835:+@chr16:21617865:21618074:+	METTL9	GO:0005515	0.858511	0.05	925	chr7:121034445:121034975:+@chr7:121047838:121048028:+@chr7:121052087:121052296:+	Mettl9	GO:0003674,GO:0005575,GO:0008150	0.978889	0.01	3940	-0.120378	chr16	21612644	21612835	+	chr7	121047837	121048028	+	55	52	aggtgacac	1.18154	1.35701	43	22	gtttaatct	-0.206262	1.02785	10.28	9.81	10.24	10.75	13.41	11.65	7.46	7.88	-31.54	-35.38	10.88	9.04	alternative	constitutive
chrX:119575375:119575400:+@chrX:119581507:119581596:+@chrX:119582588:119582676:+	UBE2A	GO:0051865,GO:0000790,GO:0016569,GO:0043130,GO:0033522,GO:0000166,GO:0016567,GO:0070936,GO:0006301,GO:0043161,GO:0009411,GO:0061630,GO:0061631,GO:0016740,GO:0006511,GO:0005654,GO:0005737,GO:0006281,GO:0004842,GO:0033503,GO:0000785,GO:0000209,GO:0031625,GO:0006974,GO:0005829,GO:0008284,GO:0070979,GO:0005524,GO:0005515	0.885909	0.07	118	chrX:36875167:36875192:+@chrX:36881657:36881746:+@chrX:36882599:36882687:+	Ube2a	GO:0051865,GO:0000790,GO:0033522,GO:0000166,GO:0016567,GO:0001741,GO:0070936,GO:0043161,GO:0009411,GO:0060135,GO:0061630,GO:0061631,GO:0016740,GO:0005737,GO:0006281,GO:0004842,GO:0033503,GO:0000785,GO:0000209,GO:0031625,GO:0006974,GO:0001701,GO:0070979,GO:0008284,GO:0005524,GO:0005515,GO:0016574	0.978889	0.01	397	-0.0929798	chrX	119581506	119581596	+	chrX	36881656	36881746	+	41	48	tactgaaca	1.12344	0.210487	32	26	tgataaaat	-1.30479	0.325767	9.84	12.04	3.26	11.81	7.94	6.64	6.6	4.28	11.01	10.29	9.48	9.48	alternative	constitutive
chr17:81905670:81905735:-@chr17:81905382:81905447:-@chr17:81905066:81905154:-	PCYT2	GO:0006646,GO:0016779,GO:0005789,GO:0004306,GO:0003824,GO:0009058,GO:0006629,GO:0016740,GO:0008654,GO:0005575	0.886596	0.08	136	chr11:120611348:120611413:-@chr11:120611113:120611178:-@chr11:120610876:120610964:-	Pcyt2	GO:0016779,GO:0006646,GO:0004306,GO:0003824,GO:0009058,GO:0006629,GO:0016740,GO:0008654	0.998889	0	1326	-0.112293	chr17	81905381	81905447	-	chr11	120611112	120611178	-	26	18	tcctgaccc	3.68006	2.31974	25	18	tcctgacct	3.57645	2.2978	11.44	12.71	8.56	8.56	8.67	-0.11	4.95	6.99	9.85	7.62	9.16	9.16	alternative	constitutive
chr12:76084567:76084685:-@chr12:76074203:76074239:-@chr12:76068909:76068994:-	NAP1L1	GO:0003723,GO:0006334,GO:0008284,GO:0016020,GO:0005515,GO:0042470,GO:0006260,GO:0005634	0.979787	0.01	464	chr10:111473192:111473351:+@chr10:111481280:111481316:+@chr10:111485499:111485584:+	Nap1l1	GO:0003723,GO:0006334,GO:0016020,GO:0005515,GO:0042470,GO:0005634	0.998889	0	1268	-0.0191017	chr12	76074202	76074239	-	chr10	111481279	111481316	+	70	16	cattgatgt	1.40675	1.40648	33	22	ttttaacac	0.988647	1.21001	10.32	11.25	10.08	10.08	3.67	3.24	7.04	6.8	-23.84	-23.23	7.34	7.77	constitutive	constitutive
chr14:102954602:102954688:-@chr14:102954198:102954275:-@chr14:102952498:102952603:-	CDC42BPB	GO:0004674,GO:0005622,GO:0005856,GO:0007165,GO:0035556,GO:0005886,GO:0030054,GO:0016310,GO:0000166,GO:0005911,GO:0007010,GO:0016477,GO:0017048,GO:0030036,GO:0016740,GO:0070062,GO:0031532,GO:0042641,GO:0016020,GO:0016301,GO:0005737,GO:0000287,GO:0004672,GO:0006468,GO:0046872,GO:0007163,GO:0031032,GO:0005524,GO:0031252	0.548298	0.09	143	chr12:111308108:111308197:-@chr12:111307779:111307856:-@chr12:111306442:111306547:-	Cdc42bpb	GO:0004674,GO:0035556,GO:0005886,GO:0030054,GO:0016310,GO:0000166,GO:0005911,GO:0016477,GO:0017048,GO:0030036,GO:0016740,GO:0070062,GO:0031532,GO:0042641,GO:0016020,GO:0016301,GO:0005737,GO:0000287,GO:0004672,GO:0006468,GO:0046872,GO:0031032,GO:0005524,GO:0031252,GO:0005515	0.997778	0.01	1074	-0.44948	chr14	102954197	102954275	-	chr12	111307778	111307856	-	36	22	cactcacct	2.88208	2.00308	25	22	agctcacct	2.00972	0.977395	10.85	6.69	8.76	10.08	8.82	10.91	9.25	9.25	9.5	10.11	7.66	10.06	alternative	constitutive	human-exclusive
chr17:45816463:45816582:+@chr17:45821355:45821440:+@chr17:45829215:45829321:+	CRHR1	GO:0007165,GO:0004888,GO:0005886,GO:0007166,GO:2000852,GO:1901386,GO:0007186,GO:0016020,GO:0016021,GO:0010579,GO:0006955,GO:0007567,GO:0010578,GO:0031226,GO:0071376,GO:0015056,GO:0004930,GO:0007190,GO:0007565,GO:0004871,GO:0005515,GO:0051458,GO:0005887,GO:0005768	0.903	0.03	55	chr11:104159252:104159371:+@chr11:104163804:104163889:+@chr11:104169056:104169162:+	Crhr1	GO:0042596,GO:0030425,GO:0030325,GO:0007165,GO:0004888,GO:0005886,GO:0007166,GO:0007188,GO:0005802,GO:0005771,GO:0043404,GO:2000852,GO:0042277,GO:0048148,GO:0045177,GO:0007613,GO:0035902,GO:1901215,GO:0009755,GO:1901386,GO:0007186,GO:0060291,GO:0016020,GO:0016021,GO:0010579,GO:0008542,GO:0032811,GO:0048266,GO:0051867,GO:0048149,GO:0007200,GO:0035641,GO:0031982,GO:0043025,GO:0010578,GO:0032403,GO:…	0.98	0.02	307	-0.077	chr17	45821354	45821440	+	chr11	104163803	104163889	+	46	24	ccatcactg	-0.327752	0.926018	36	24	ttttgacat	0.511893	0.740151	12.06	9.05	8.41	8.41	9.9	9.14	9.22	9.22	10.94	11.37	7.66	7.66	constitutive	constitutive
chr6:149773138:149773169:+@chr6:149789954:149790058:+@chr6:149793549:149793669:+	PCMT1	GO:1903561,GO:0045296,GO:0016740,GO:0005829,GO:0032259,GO:0008168,GO:0004719,GO:0070062,GO:0016020,GO:0030091,GO:0005515,GO:0016021,GO:0006479,GO:0006464,GO:0005737	0.900213	0.06	644	chr10:7647590:7647621:-@chr10:7644325:7644429:-@chr10:7640695:7640815:-	Pcmt1	GO:0016740,GO:0005829,GO:0032259,GO:0004719,GO:0008168,GO:0016020,GO:0016021,GO:0006479,GO:0006464	0.987778	0.01	1481	-0.087565	chr6	149789953	149790058	+	chr10	7644324	7644429	-	31	26	tcttaatga	-0.173603	0.592692	27	15	tgctaatgt	2.78924	1.87529	7.11	5.92	9.48	9.48	11.88	11.22	10.47	8.73	12.59	12.01	11.01	10.13	constitutive	constitutive
chr7:96277196:96277338:-@chr7:96234802:96234917:-@chr7:96208838:96208977:-	SLC25A13	GO:0045333,GO:0015183,GO:0006094,GO:0015813,GO:0055085,GO:0043490,GO:0015810,GO:0051592,GO:0016020,GO:0006810,GO:0005215,GO:0016021,GO:0089712,GO:0005313,GO:0015172,GO:0006754,GO:0046872,GO:0005509,GO:0005743,GO:0005739,GO:0089711,GO:0005887	0.713333	0.1	93	chr6:6180971:6181113:-@chr6:6152408:6152523:-@chr6:6131629:6131768:-	Slc25a13	GO:0046872,GO:0045333,GO:0089712,GO:0005313,GO:0005509,GO:0043490,GO:0005743,GO:0015810,GO:0051592,GO:0005739,GO:0015183,GO:0016020,GO:0006810,GO:0015813,GO:0016021,GO:0089711,GO:0055085,GO:0006754	0.955	0.01	77	-0.241667	chr7	96234801	96234917	-	chr6	6152407	6152523	-	37	31	tactgactt	2.6104	2.00028	38	31	gactaactt	2.62052	1.49594	11.24	11.56	8.85	8.92	12.29	7.82	4.3	7.03	9.56	8.99	7.43	7.43	alternative	constitutive	human-exclusive
chr17:37155683:37155780:-@chr17:37151301:37151421:-@chr17:37149864:37149974:-	ACACA	GO:0016874,GO:0001894,GO:0006853,GO:0003824,GO:0006629,GO:0006084,GO:0046949,GO:0000166,GO:0044268,GO:0051289,GO:0071380,GO:0006631,GO:0055088,GO:0070062,GO:0005737,GO:2001295,GO:0008152,GO:0045540,GO:0006768,GO:0001650,GO:0006633,GO:0046872,GO:0003989,GO:0004075,GO:0005829,GO:0005739,GO:0005524,GO:0015629,GO:0005515,GO:0031325	0.947234	0.03	142	chr11:84341927:84342024:+@chr11:84345966:84346086:+@chr11:84346705:84346815:+	Acaca	GO:0016874,GO:0001894,GO:0003824,GO:0006629,GO:0006084,GO:0000166,GO:0044268,GO:0051289,GO:0071380,GO:0006631,GO:0055088,GO:0070062,GO:0005737,GO:2001295,GO:0008152,GO:0001650,GO:0006633,GO:0046872,GO:0003989,GO:0004075,GO:0005829,GO:0005739,GO:0005524,GO:0015629,GO:0005515	0.983333	0.01	205	-0.0360993	chr17	37151300	37151421	-	chr11	84345965	84346086	+	84	56	ttttaatgg	0.250164	0.688046	49	31	gtttaacgt	1.27213	1.19991	5.42	1.49	6.06	6.06	5.21	11.27	9.72	9.72	7.64	7.51	10.28	10.28	constitutive	constitutive
chr4:2490337:2490502:+@chr4:2497007:2497121:+@chr4:2500659:2500738:+	RNF4	GO:0051865,GO:0003677,GO:0090234,GO:0016567,GO:0042802,GO:0070936,GO:0003700,GO:0085020,GO:0043161,GO:0061630,GO:0016740,GO:0005654,GO:0016605,GO:0008270,GO:0090169,GO:0006351,GO:0005737,GO:0005634,GO:0004842,GO:0045944,GO:0008134,GO:0030521,GO:0045893,GO:0046872,GO:0006355,GO:0070534,GO:0032184,GO:0070979,GO:0050681,GO:0005515,GO:0003713,GO:0046685,GO:0031491	0.958511	0.02	142	chr5:34342522:34342679:+@chr5:34346775:34346901:+@chr5:34348664:34348743:+	Rnf4	GO:0051865,GO:0003677,GO:0090234,GO:0016567,GO:0042802,GO:0070936,GO:0085020,GO:0043161,GO:0061630,GO:0016740,GO:0005654,GO:0016605,GO:0090169,GO:0006351,GO:0005737,GO:0005634,GO:0004842,GO:0045944,GO:0008134,GO:0045893,GO:0046872,GO:0006355,GO:0070534,GO:0032184,GO:0070979,GO:0005515,GO:0046685,GO:0031491	0.994444	0	950	-0.0359338	chr4	2497006	2497121	+	chr5	34346774	34346901	+	62	26	atgtgactc	1.23249	1.51385	95	34	aactcatac	0.540765	0.870001	7.53	5.34	9.45	9.45	7.21	5.49	10.36	8.15	11.62	8.96	9.49	9.49	constitutive	constitutive
chr10:14881500:14881645:+@chr10:14896846:14897517:+@chr10:14899539:14899685:+	SUV39H2	GO:0016569,GO:0032259,GO:0008168,GO:0071456,GO:0034968,GO:0006338,GO:0048511,GO:0006333,GO:0000775,GO:0016740,GO:0005654,GO:0008270,GO:0006351,GO:0036124,GO:0005634,GO:0018024,GO:0007049,GO:1904047,GO:0036123,GO:0000785,GO:0046974,GO:0000122,GO:0042754,GO:0046872,GO:0006355,GO:0030154,GO:0000976,GO:0045892,GO:0005515,GO:0005694	0.943158	0.03	166	chr2:3472502:3472647:-@chr2:3464267:3464926:-@chr2:3462481:3462627:-	Suv39h2	GO:0046872,GO:0051567,GO:0018024,GO:0006333,GO:1904047,GO:0016740,GO:0032259,GO:0008168,GO:0008270,GO:0071456,GO:0046974,GO:0034968,GO:0006338,GO:0000785,GO:0000122,GO:0005694,GO:0005634	0.95625	0.02	493	-0.0130921	chr10	14896845	14897517	+	chr2	3464266	3464926	-	38	31	gtctgattt	0.939815	1.44243	40	26	atctgattt	0.519878	1.22877	9.71	9.43	9.81	6.75	8.59	11.46	6.21	5.2	7.74	7.37	10.51	10.51	constitutive	constitutive
chr12:56138927:56139013:+@chr12:56142285:56142425:+@chr12:56142578:56142732:+	ESYT1	GO:0008289,GO:0046872,GO:0030176,GO:0005789,GO:0044232,GO:0005886,GO:0005783,GO:0016020,GO:0006810,GO:0005515,GO:0016021,GO:0006687,GO:0006869,GO:0043231	0.926571	0.05	121	chr10:128515686:128515772:-@chr10:128512327:128512464:-@chr10:128512058:128512218:-	Esyt1	GO:0046872,GO:0008289,GO:0030176,GO:0005789,GO:0005886,GO:0005783,GO:0016020,GO:0006810,GO:0016021,GO:0044232,GO:0006869,GO:0031227,GO:0043231	0.97375	0.01	632	-0.0471786	chr12	56142284	56142425	+	chr10	128512326	128512464	-	56	51	gattaactc	1.80197	1.4364	33	18	ttatcactg	-0.973101	0.155746	11.18	10.35	7.93	7.93	9.67	10.44	9.65	11.08	4.35	8.27	9.04	9.04	constitutive	constitutive
chr12:109575998:109576145:+@chr12:109579802:109579946:+@chr12:109586022:109586125:+	MVK	GO:0006694,GO:0006629,GO:0016310,GO:0000166,GO:0050728,GO:0042802,GO:0008202,GO:0019287,GO:0070062,GO:0016740,GO:0016301,GO:0005737,GO:0045540,GO:0016126,GO:0006695,GO:0005829,GO:0004496,GO:0005524,GO:0008299,GO:0005515,GO:0008203	0.7684	0.1	89	chr5:114446159:114446306:+@chr5:114450277:114450421:+@chr5:114452365:114452468:+	Mvk	GO:0070062,GO:0005534,GO:0006695,GO:0006694,GO:0016301,GO:0006629,GO:0016740,GO:0019287,GO:0004496,GO:0016126,GO:0005829,GO:0005524,GO:0000166,GO:0016310,GO:0008299,GO:0050728,GO:0005737,GO:0042802,GO:0008202,GO:0008203	0.983333	0.02	524	-0.214933	chr12	109579801	109579946	+	chr5	114450276	114450421	+	43	35	ctctcaccc	2.75936	1.99753	36	29	ctctcaccc	2.75936	1.92715	3.94	5.71	6.14	6.14	8.84	9.9	6.59	9.65	10.46	12.91	8.73	9.27	alternative	constitutive	human-exclusive
chr16:89305206:89305344:-@chr16:89291681:89291777:-@chr16:89291013:89291183:-	ANKRD11	GO:0042475,GO:0001701,GO:0001894,GO:0048705,GO:0005654,GO:0005829,GO:0005886,GO:0060325,GO:0060323,GO:0035264,GO:0060348,GO:0005634	0.126383	0.05	170	chr8:122908668:122908806:-@chr8:122900602:122900698:-@chr8:122899979:122900149:-	Ankrd11	GO:0042475,GO:0001701,GO:0003674,GO:0001894,GO:0048705,GO:0005829,GO:0005654,GO:0005886,GO:0060325,GO:0060323,GO:0035264,GO:0060348,GO:0005634	0.286667	0.07	614	-0.160284	chr16	89291680	89291777	-	chr8	122900601	122900698	-	22	39	ctctcacac	2.0509	1.18305	22	45	agctgagct	0.801706	0.488264	8.24	7.52	8.04	8.04	8.9	6.77	9.6	8.19	11.45	13.37	7.88	7.88	alternative	alternative
chr5:69252418:69252451:+@chr5:69255460:69255528:+@chr5:69258043:69258153:+	CDK7	GO:0051301,GO:0004674,GO:0006294,GO:0006366,GO:0006367,GO:0006361,GO:0016310,GO:0000166,GO:0008353,GO:0006283,GO:0005675,GO:0006362,GO:0016740,GO:0005654,GO:0008022,GO:0008094,GO:0006351,GO:0048471,GO:0016301,GO:0005737,GO:0006281,GO:0000082,GO:0008283,GO:0004693,GO:0005634,GO:0050821,GO:0007049,GO:0045944,GO:0030521,GO:0004672,GO:0000086,GO:0006468,GO:0006370,GO:0006368,GO:0042795,GO:0045893,GO:…	0.875833	0.03	37	chr13:100722680:100722713:-@chr13:100719302:100719370:-@chr13:100717572:100717682:-	Cdk7	GO:0051301,GO:0004674,GO:0051726,GO:0006366,GO:0016310,GO:0000166,GO:0008353,GO:0005675,GO:0016740,GO:0008094,GO:0008022,GO:0006351,GO:0048471,GO:0016301,GO:0005737,GO:0006281,GO:0004693,GO:0005634,GO:0050821,GO:0007049,GO:0045944,GO:0004672,GO:0006468,GO:0006974,GO:0006355,GO:0019907,GO:0005524,GO:0070985,GO:0005515	0.964444	0.02	132	-0.0886111	chr5	69255459	69255528	+	chr13	100719301	100719370	-	31	25	gaatcacat	-0.942923	0.518931	97	27	atttaactt	0.0896307	1.13298	9.11	12.49	10.06	10.06	8.4	9.68	9.16	9.21	10.77	12.81	11.01	11.01	alternative	constitutive
chr16:19575098:19575122:+@chr16:19579052:19579128:+@chr16:19581525:19581653:+	C16orf62	GO:0043312,GO:0101003,GO:0006893,GO:0005886,GO:0015031,GO:0005769,GO:0016020,GO:0006810,GO:0005515,GO:0016021,GO:0005768	0.934524	0.02	71	chr7:118749667:118749691:+@chr7:118752817:118752893:+@chr7:118753806:118753934:+	9030624J02Rik	GO:0042147,GO:0030904,GO:0003674,GO:0006893,GO:0005829,GO:0015031,GO:0005769,GO:0016020,GO:0006810,GO:0016021,GO:0008565,GO:0005768	0.963333	0.04	224	-0.0288095	chr16	19579051	19579128	+	chr7	118752816	118752893	+	32	21	gtgtgacgt	1.8253	1.04292	33	21	gtgtgaccg	2.42734	1.47357	5.21	9.24	8.7	10.03	13.84	12.23	4.9	7.2	9.67	10.56	10.57	10.57	constitutive	constitutive
chr17:39685922:39686019:-@chr17:39684597:39684749:-@chr17:39674617:39674679:-	PGAP3	GO:0000139,GO:0005789,GO:0005783,GO:0006506,GO:0016788,GO:0016020,GO:0016021,GO:0005794,GO:0006505,GO:0031227	0.93125	0.02	55	chr11:98398885:98398982:-@chr11:98397896:98398048:-@chr11:98391695:98391757:-	Pgap3	GO:0000139,GO:0005789,GO:0005783,GO:0006506,GO:0016788,GO:0016020,GO:0016021,GO:0005794,GO:0006505,GO:0031227	0.958889	0.03	252	-0.0276389	chr17	39684596	39684749	-	chr11	98397895	98398048	-	43	17	ccttcatct	-0.389593	0.73352	38	23	tcctcacct	2.41413	1.90618	9.72	10.54	6.86	6.86	10.94	12.34	8.7	8.7	10.05	11.58	10.47	10.47	constitutive	constitutive
chr3:195442795:195443078:-@chr3:195392090:195392147:-@chr3:195381903:195382022:-	ACAP2	GO:0046872,GO:0010008,GO:0005096,GO:1990090,GO:0036010,GO:0080025,GO:0016020,GO:0043547,GO:0017137,GO:0005768	0.941	0.03	46	chr16:31200939:31201238:-@chr16:31160331:31160388:-@chr16:31154573:31154692:-	Acap2	GO:0046872,GO:0010008,GO:0005096,GO:1990090,GO:0030029,GO:0036010,GO:0080025,GO:0001726,GO:0016020,GO:0005515,GO:0043547,GO:0017137,GO:0005768	0.978889	0.01	331	-0.0378889	chr3	195392089	195392147	-	chr16	31160330	31160388	-	49	26	aaataactt	0.653682	1.18519	36	26	aactaactt	2.18533	1.78164	9.02	8.3	8.88	10.22	12.1	12.3	7.15	6.36	-20.74	-24.72	8.66	8.66	constitutive	constitutive
chr15:50997326:50997883:+@chr15:50999072:50999262:+@chr15:51001026:51001183:+	AP4E1	GO:0031904,GO:0016192,GO:0030124,GO:0005905,GO:0032588,GO:0006886,GO:0015031,GO:0016020,GO:0006810,GO:0030117,GO:0005794	0.8825	0.04	83	chr2:127061526:127062038:+@chr2:127063270:127063460:+@chr2:127064872:127065029:+	Ap4e1	GO:0016192,GO:0030124,GO:0005905,GO:0006886,GO:0005802,GO:0015031,GO:0016020,GO:0006810,GO:0030117,GO:0005794	0.926667	0.05	519	-0.0441667	chr15	50999071	50999262	+	chr2	127063269	127063460	+	50	41	tattgatcc	0.596427	1.16721	44	37	tattgatgc	1.35381	1.31574	10.36	11.06	6.62	6.62	6.14	6.67	4.07	4.3	9.3	8.12	8.38	10.57	alternative	constitutive
chr11:407062:407164:-@chr11:406843:406993:-@chr11:406349:406538:-	SIGIRR	GO:0043433,GO:0001960,GO:0007165,GO:0045079,GO:0016020,GO:0005515,GO:0006953,GO:0016021,GO:0031665	0.641154	0.14	212	chr7:141092381:141092483:-@chr7:141092155:141092305:-@chr7:141091803:141091992:-	Sigirr	GO:0043433,GO:0001960,GO:0007165,GO:0045079,GO:0016020,GO:0006953,GO:0016021	0.9575	0.01	84	-0.316346	chr11	406842	406993	-	chr7	141092154	141092305	-	31	17	ccctgacgg	3.73987	1.99489	14	18	tcctgacag	2.50296	1.51058	10.01	6.52	3.64	2.45	6.71	6.24	6.57	6.57	9.54	7.6	7.85	9.74	alternative	constitutive	human-exclusive
chr5:127422670:127422772:+@chr5:127433363:127433509:+@chr5:127434687:127434821:+	MEGF10	GO:0007155,GO:0005886,GO:0005044,GO:0005112,GO:0014841,GO:1902742,GO:0014816,GO:0051451,GO:0048641,GO:0016020,GO:0033002,GO:0016021,GO:0006909,GO:0043654,GO:0034109,GO:0007517,GO:0051147,GO:0006898,GO:0016323,GO:0042995,GO:0055001,GO:0014719,GO:0001849,GO:0001891,GO:0043652	0.931	0.03	56	chr18:57264441:57264543:+@chr18:57275681:57275827:+@chr18:57276989:57277123:+	Megf10	GO:0007155,GO:0005886,GO:0005044,GO:0005112,GO:0014841,GO:1902742,GO:0014816,GO:0051451,GO:0048641,GO:0016020,GO:0033002,GO:0016021,GO:0006909,GO:0043654,GO:0034109,GO:0007517,GO:0051147,GO:0006898,GO:0016323,GO:0042995,GO:0055001,GO:0014719,GO:0001849,GO:0001891,GO:0043652	0.98625	0	235	-0.05525	chr5	127433362	127433509	+	chr18	57275680	57275827	+	25	31	ctctcactc	2.20503	1.26732	58	56	tagtgacct	2.13818	1.59631	8.64	10.26	8.57	9.82	9.32	6.32	10.51	8.14	10.64	12.24	9.22	9.79	constitutive	constitutive
chr3:52627273:52627370:-@chr3:52624897:52624941:-@chr3:52617262:52617538:-	PBRM1	GO:0006355,GO:0090544,GO:0000278,GO:0016569,GO:0005654,GO:0003677,GO:0003682,GO:0000228,GO:0006351,GO:0005515,GO:0008285,GO:0006338,GO:0005634	0.330769	0.14	120	chr14:31054158:31054255:+@chr14:31056236:31056280:+@chr14:31061469:31061745:+	Pbrm1	GO:0006355,GO:0060979,GO:0007507,GO:0090544,GO:0001890,GO:0003007,GO:0003682,GO:0005654,GO:0003677,GO:0016569,GO:0060948,GO:0001974,GO:0006351,GO:0005515,GO:0008285,GO:0003349,GO:0000776,GO:0045893,GO:0005634	0.511429	0.13	266	-0.180659	chr3	52624896	52624941	-	chr14	31056235	31056280	+	100	22	atgtaatgt	0.733805	1.1992	81	53	ctctaatgt	2.58275	1.882	8.33	8.33	6.46	6.46	6.9	7.61	11.08	9.99	8.5	8.36	7.84	9.16	alternative	alternative
chr16:86554645:86554751:-@chr16:86552179:86552292:-@chr16:86548464:86548577:-	MTHFSD	GO:0003723,GO:0003676,GO:0008298,GO:0005737	0.865714	0.05	38	chr8:121106870:121106973:-@chr8:121105718:121105831:-@chr8:121104392:121104505:-	Mthfsd	GO:0003723,GO:0003676,GO:0008298,GO:0005737	0.898333	0.05	198	-0.032619	chr16	86552178	86552292	-	chr8	121105717	121105831	-	25	23	cagtaacgt	2.5404	0.400636	14	22	cagtgacac	1.92692	0.270171	3.27	3.69	9.82	10.28	5.72	6.18	10.86	10.67	2.9	10.38	8.56	8.04	alternative	alternative
chr5:131744564:131744690:-@chr5:131730904:131731038:-@chr5:131719317:131719417:-	FNIP1	GO:0002327,GO:0042030,GO:2000973,GO:0001932,GO:0005085,GO:0031929,GO:0009267,GO:0002904,GO:0032007,GO:0001934,GO:0005515,GO:0051087,GO:0005737,GO:0033138,GO:0000122,GO:0031334,GO:0043547,GO:0043154	0.922424	0.03	82	chr11:54466087:54466213:+@chr11:54475632:54475766:+@chr11:54480250:54480350:+	Fnip1	GO:0002327,GO:0042030,GO:2000973,GO:0005085,GO:0031929,GO:0009267,GO:0002904,GO:0032007,GO:0001934,GO:0005515,GO:0051087,GO:0001932,GO:0033138,GO:0000122,GO:0031334,GO:0043547,GO:0005737,GO:0043154	0.974444	0.01	149	-0.0520202	chr5	131730903	131731038	-	chr11	54475631	54475766	+	21	94	atttcattc	-1.71391	0.108121	15	22	tattaatgg	0.899804	0.631043	3.24	2.94	10.77	10.77	6.13	8.01	8.51	9.35	7.1	7.73	9.1	9.1	constitutive	constitutive
chr9:99951060:99951285:+@chr9:99959917:99960032:+@chr9:99960105:99960155:+	STX17	GO:0016192,GO:0006886,GO:0005886,GO:0005776,GO:0007030,GO:0097352,GO:0044233,GO:0005783,GO:0016020,GO:0006810,GO:0016021,GO:0005737,GO:0005484,GO:0019901,GO:0005789,GO:0097111,GO:0019903,GO:0033116,GO:0012507,GO:0034497,GO:0030134,GO:0006906,GO:0005793,GO:0030897,GO:0031410,GO:0030868,GO:0016240,GO:0006888,GO:0006887,GO:0005829,GO:0000149,GO:0005739,GO:0006914,GO:0048278,GO:0005515,GO:0000421,GO:…	0.89125	0.05	73	chr4:48158811:48159033:+@chr4:48166928:48167043:+@chr4:48167206:48167256:+	Stx17	GO:0016192,GO:0005622,GO:0006886,GO:0005886,GO:0005776,GO:0061025,GO:0007030,GO:0012505,GO:0097352,GO:0044233,GO:0005783,GO:0016020,GO:0006810,GO:0016021,GO:0005737,GO:0005484,GO:0019901,GO:0097111,GO:0005789,GO:0019903,GO:0012507,GO:0033116,GO:0034497,GO:0030134,GO:0006906,GO:0005793,GO:0030897,GO:0031410,GO:0030868,GO:0016240,GO:0006888,GO:0006887,GO:0005829,GO:0000149,GO:0005739,GO:0006914,GO:…	0.947778	0.03	196	-0.0565278	chr9	99959916	99960032	+	chr4	48166927	48167043	+	39	91	atttaacgt	0.852193	0.718486	16	21	ctctaacca	3.45974	1.71823	6.11	8.05	9.45	9.45	11.76	12.21	8.62	8.46	9.65	9.73	4.46	4.87	alternative	constitutive
chr6:149742390:149742570:-@chr6:149738643:149738778:-@chr6:149736471:149736622:-	NUP43	GO:0051301,GO:0016032,GO:0006409,GO:0031080,GO:0019083,GO:1900034,GO:0000776,GO:0051028,GO:0016925,GO:0005635,GO:0000777,GO:0006406,GO:0043657,GO:0000775,GO:0006810,GO:0005634,GO:0007049,GO:0015031,GO:0060964,GO:0006110,GO:0005643,GO:0005829,GO:0005694,GO:0005515,GO:0007059,GO:0007077,GO:0075733,GO:0007062	0.927556	0.03	80	chr10:7670939:7671119:+@chr10:7673585:7673720:+@chr10:7675006:7676080:+	Nup43	GO:0051301,GO:0005643,GO:0051028,GO:0007049,GO:0000777,GO:0031080,GO:0003674,GO:0000775,GO:0015031,GO:0006810,GO:0007059,GO:0005694,GO:0000776,GO:0005634	0.983333	0.02	480	-0.0557778	chr6	149738642	149738778	-	chr10	7673584	7673720	+	40	29	cattaacac	2.03187	1.18384	31	21	tgttaacgc	2.56057	1.55606	7.54	6.98	8.59	8.59	3.41	9.4	9.72	-13.05	4.1	4.39	9.14	7.65	constitutive	constitutive
chr10:209889:210048:+@chr10:221195:221356:+@chr10:236838:236915:+	ZMYND11	GO:0016032,GO:0046329,GO:0016569,GO:0003677,GO:0051607,GO:0034243,GO:0003690,GO:0003714,GO:0005654,GO:0003682,GO:0008270,GO:0016020,GO:0006351,GO:0008283,GO:0016021,GO:0003712,GO:0005634,GO:0035064,GO:0007049,GO:0000977,GO:0042393,GO:0043124,GO:0046872,GO:0006355,GO:1903507,GO:0005515,GO:2001237,GO:0005694	0.654468	0.09	427	chr13:9720773:9720932:-@chr13:9710146:9710307:-@chr13:9698628:9698705:-	Zmynd11	GO:0046329,GO:0016569,GO:0003677,GO:0051607,GO:0034243,GO:0003690,GO:0003714,GO:0005654,GO:0003682,GO:0008270,GO:0006351,GO:0005634,GO:0035064,GO:0000977,GO:0042393,GO:0000122,GO:0043124,GO:0046872,GO:0006355,GO:1903507,GO:2001237,GO:0005694	0.577778	0.1	2283	0.0766903	chr10	221194	221356	+	chr13	9710145	9710307	-	45	39	tattgacaa	0.664794	0.0294279	44	38	tattgacaa	0.664794	0.0160821	9.32	9.59	9.25	9.25	8.8	11.35	9.25	9.89	11.26	11.27	8.54	8.54	alternative	alternative
chr3:155802532:155802591:-@chr3:155775701:155775848:-@chr3:155767509:155767669:-	C3orf33	GO:0005615,GO:0070373,GO:0051090,GO:0005576,GO:0016020,GO:0016021	0.896	0.03	57	chr3:63927264:63927323:-@chr3:63925334:63925481:-@chr3:63920201:63920361:-	E130311K13Rik	GO:0005615,GO:0070373,GO:0051090,GO:0003674,GO:0043408,GO:0016020,GO:0016021	0.851667	0.05	113	0.0443333	chr3	155775700	155775848	-	chr3	63925333	63925481	-	31	33	taataagtg	-0.498742	0.196526	34	26	aaattacat	-1.22883	0.410829	4.08	7.94	9.82	11	6.88	8.09	10.22	3.24	8.32	10.05	10.65	10.1	alternative	alternative
chr9:86309928:86310017:-@chr9:86309463:86309576:-@chr9:86309212:86309289:-	ZCCHC6	GO:0046872,GO:0016779,GO:0003723,GO:0050265,GO:0031123,GO:0005829,GO:0005654,GO:0016740,GO:0008270,GO:0005737,GO:0000289,GO:0003676	0.909524	0.03	33	chr13:59789848:59789937:-@chr13:59789412:59789525:-@chr13:59789184:59789261:-	Zcchc6	GO:0016779,GO:0003723,GO:0050265,GO:0031123,GO:0005654,GO:0005829,GO:0008270,GO:0003676	0.991111	0.02	557	-0.0815873	chr9	86309462	86309576	-	chr13	59789411	59789525	-	35	93	ttctcaaaa	-0.684743	0.0177122	16	20	ccttcagag	-1.50167	0.0303493	8.34	10.06	6.46	9.65	4.69	7.37	9.57	9.57	11.03	11.83	10.47	10.29	constitutive	constitutive
chr7:38862545:38862622:-@chr7:38830254:38830328:-@chr7:38821203:38821265:-	VPS41	GO:0010008,GO:0071439,GO:0016192,GO:0034058,GO:1902774,GO:0005622,GO:0035542,GO:0006886,GO:0042144,GO:0005769,GO:0042802,GO:0005798,GO:0030123,GO:0005765,GO:0033263,GO:0016020,GO:0006810,GO:0008333,GO:0030136,GO:0046907,GO:0045055,GO:0015031,GO:0005764,GO:0031902,GO:0043621,GO:0030897,GO:0031410,GO:0005794,GO:0046872,GO:0008017,GO:0051020,GO:0006914,GO:0015630,GO:0005515,GO:0005770,GO:0006623,GO:…	0.957778	0.02	109	chr13:18745262:18745339:+@chr13:18782647:18782721:+@chr13:18791587:18791649:+	Vps41	GO:0010008,GO:0071439,GO:0016192,GO:0034058,GO:1902774,GO:0035542,GO:0006886,GO:0042144,GO:0005769,GO:0042802,GO:0005798,GO:0030123,GO:0005765,GO:0033263,GO:0016020,GO:0006810,GO:0008333,GO:0030136,GO:0046907,GO:0045055,GO:0015031,GO:0005764,GO:0031902,GO:0043621,GO:0030897,GO:0031410,GO:0005794,GO:0046872,GO:0008017,GO:0051020,GO:0005829,GO:0006914,GO:0015630,GO:0005515,GO:0005770,GO:0006623,GO:…	0.983333	0.01	502	-0.0255556	chr7	38830253	38830328	-	chr13	18782646	18782721	+	32	35	tcctgaagt	0.59242	0.715608	33	36	tcctaaagt	0.558509	0.176358	11.79	7.53	9.26	9.79	9.62	7.01	9.72	9.72	10.24	9.44	8.01	8.01	constitutive	constitutive
chr14:66965191:66965325:+@chr14:66985682:66985738:+@chr14:67023633:67023675:+	GPHN	GO:0045202,GO:0030425,GO:0006777,GO:0005856,GO:0003824,GO:0005886,GO:0030054,GO:0000166,GO:0043546,GO:0097112,GO:0061599,GO:0016740,GO:0061598,GO:0016020,GO:0072579,GO:0005737,GO:0032324,GO:0010038,GO:0008152,GO:0018315,GO:0008940,GO:0046872,GO:0045211,GO:0042995,GO:0005524,GO:0055114,GO:0005515	0.316579	0.14	57	chr12:78504617:78504751:+@chr12:78522898:78522954:+@chr12:78562856:78562898:+	Gphn	GO:0045202,GO:0005622,GO:0030425,GO:0003824,GO:0005856,GO:0006777,GO:0005886,GO:0030054,GO:0060077,GO:0008092,GO:0000166,GO:0099572,GO:0097112,GO:0043546,GO:0061599,GO:0098880,GO:0016740,GO:0061598,GO:0016020,GO:0098794,GO:0072579,GO:0005737,GO:0007529,GO:0019897,GO:0032324,GO:0010038,GO:0008152,GO:0043025,GO:0018315,GO:0008940,GO:0098879,GO:0046872,GO:0045211,GO:0098970,GO:0042995,GO:0005524,GO:…	0.178889	0.09	335	0.13769	chr14	66985681	66985738	+	chr12	78522897	78522954	+	49	21	ttcttaccc	1.26728	1.39675	49	46	agttcactt	-0.394132	1.2689	8.39	8.39	4.06	4.06	9.76	10.2	9.09	9.09	6.48	4.23	9.72	9.72	alternative	alternative
chr14:21023241:21023321:-@chr14:21022864:21022905:-@chr14:21022392:21022497:-	NDRG2	GO:0007165,GO:0016055,GO:0070062,GO:0090361,GO:0001818,GO:0007275,GO:0016020,GO:0048471,GO:0005737,GO:0010574,GO:0016021,GO:0007399,GO:0005634,GO:0030426,GO:0003674,GO:0005794,GO:0070373,GO:0030154,GO:0042995,GO:0005829,GO:0021762,GO:0005515,GO:0048662	0.349362	0.14	1299	chr14:51911466:51911546:-@chr14:51911086:51911127:-@chr14:51910680:51910785:-	Ndrg2	GO:0070373,GO:0030426,GO:0016055,GO:0030154,GO:0042995,GO:0070062,GO:0090361,GO:0001818,GO:0007275,GO:0007420,GO:0021762,GO:0048471,GO:0005737,GO:0010574,GO:0007399,GO:0005794,GO:0048662,GO:0005634	0.247778	0.06	4016	0.101584	chr14	21022863	21022905	-	chr14	51911085	51911127	-	100	36	tggtcatgt	-0.192488	0.639165	100	86	tctttacct	-1.33274	0.983482	10.67	11.38	8.88	8.66	10.02	4.69	5.19	4.8	8.05	9.6	4.15	2.28	alternative	alternative
chr1:169485563:169486003:-@chr1:169477155:169477757:-@chr1:169469964:169470186:-	SLC19A2	GO:0008517,GO:0015888,GO:0015884,GO:0015234,GO:0005886,GO:0042723,GO:0015403,GO:0016020,GO:0006810,GO:0071934,GO:0005515,GO:0016021	0.929459	0.04	100	chr1:164249046:164249456:+@chr1:164256747:164257235:+@chr1:164260792:164261017:+	Slc19a2	GO:0015888,GO:0015234,GO:0005886,GO:0015403,GO:0016020,GO:0006810,GO:0071934,GO:0016021	0.985556	0.01	701	-0.0560961	chr1	169477154	169477757	-	chr1	164256746	164257235	+	50	35	cactaatgt	2.80908	2.41841	19	24	cactaacga	3.1664	1.85185	12.5	9.64	8.8	6.82	8.81	8.86	8.84	10.24	-32.8	-35.68	9.4	9.88	constitutive	constitutive
chr12:104288931:104289040:+@chr12:104311290:104311412:+@chr12:104313245:104313317:+	TXNRD1	GO:0005623,GO:0001707,GO:0007165,GO:0016668,GO:0004791,GO:0034599,GO:0015035,GO:0001887,GO:0045454,GO:0070062,GO:0005654,GO:0016491,GO:0008283,GO:0005737,GO:0005634,GO:0009055,GO:0015949,GO:0000305,GO:0098869,GO:0098625,GO:0001650,GO:0007369,GO:0005829,GO:0050660,GO:0005739,GO:0098626,GO:0055114,GO:0005515,GO:0019216	0.957021	0.02	114	chr10:82860524:82860630:+@chr10:82874613:82874735:+@chr10:82875624:82875696:+	Txnrd1	GO:0007369,GO:0000305,GO:0001707,GO:0098869,GO:0005829,GO:0005654,GO:0050660,GO:0016491,GO:0070062,GO:0045454,GO:0005739,GO:0055114,GO:0016668,GO:0004791,GO:0005737,GO:0008283,GO:0001650,GO:0005634	0.988889	0.01	539	-0.0318676	chr12	104311289	104311412	+	chr10	82874612	82874735	+	34	42	tgctgattt	1.36451	0.879266	35	33	cagttacat	-1.2306	0.664477	10.21	10.88	2.76	2.81	10.29	5.73	7.79	7.93	6.71	8.48	9.45	9.45	constitutive	constitutive
chr16:66830847:66830976:-@chr16:66823227:66823306:-@chr16:66821450:66821559:-	NAE1	GO:0043523,GO:0045116,GO:0007049,GO:0043687,GO:0051402,GO:0046982,GO:0007165,GO:0005886,GO:0005829,GO:0016020,GO:0008641,GO:0005515,GO:0006915,GO:0042981,GO:0019781,GO:0033314,GO:0031625,GO:0005737	0.938846	0.02	104	chr8:104534512:104534637:-@chr8:104527083:104527162:-@chr8:104526280:104526389:-	Nae1	GO:0043523,GO:0045116,GO:0051402,GO:0007049,GO:0046982,GO:0005886,GO:0016020,GO:0008641,GO:0042981,GO:0006915,GO:0005737,GO:0019781,GO:0033314,GO:0031625	0.981111	0.01	423	-0.042265	chr16	66823226	66823306	-	chr8	104527082	104527162	-	79	75	gcttaactg	1.22807	1.21309	67	28	tgttgaatt	-0.483969	0.823005	9.57	10.12	8.88	8.88	9.05	9.44	8.59	8.59	-27.41	-28.45	8.7	8.7	constitutive	constitutive
chr1:220018995:220019079:-@chr1:220018449:220018508:-@chr1:220010946:220011056:-	EPRS	GO:0006412,GO:0071346,GO:0016874,GO:0003824,GO:0043039,GO:0016876,GO:0000166,GO:0006417,GO:0030529,GO:0003723,GO:0006418,GO:0008270,GO:0035613,GO:0016020,GO:0042803,GO:0006433,GO:0005737,GO:0004818,GO:0004827,GO:0008152,GO:0004812,GO:0006461,GO:0006424,GO:0097452,GO:0017101,GO:0017148,GO:0051020,GO:0005829,GO:0005524,GO:0005515	0.948605	0.02	67	chr1:185386246:185386330:+@chr1:185387059:185387118:+@chr1:185394363:185394473:+	Eprs	GO:0006412,GO:0071346,GO:0016874,GO:0003824,GO:0043039,GO:0016876,GO:0000166,GO:0006417,GO:0030529,GO:0003723,GO:0006418,GO:0008270,GO:0006433,GO:0016020,GO:0035613,GO:0042803,GO:0005737,GO:0004818,GO:0004827,GO:0008152,GO:0004812,GO:0006424,GO:0097452,GO:0017101,GO:0051020,GO:0017148,GO:0005829,GO:0005524	0.987778	0.01	295	-0.0391731	chr1	220018448	220018508	-	chr1	185387058	185387118	+	50	41	aattaatac	0.141473	0.678223	51	23	ccttaaact	0.00874543	0.837228	10.89	9.85	9.79	7.87	6.36	4.5	3.39	-0.67	6.11	8.33	9.73	3.1	constitutive	constitutive
chr15:52678006:52678122:-@chr15:52613673:52613857:-@chr15:52611575:52611777:-	FAM214A	GO:0005515	0.8968	0.04	91	chr9:74953714:74953830:+@chr9:75004265:75004449:+@chr9:75006288:75006490:+	Fam214a	GO:0003674,GO:0005575,GO:0008150	0.975556	0.03	621	-0.0787556	chr15	52613672	52613857	-	chr9	75004264	75004449	+	26	33	cattaaatt	-0.456906	0.244985	20	23	caatgaaga	-1.15995	0.153847	8.38	7.51	9.22	10.07	4.59	9.1	9.49	8.34	11.67	8.6	8.39	8.39	alternative	constitutive
chr2:97796218:97796404:-@chr2:97794930:97795115:-@chr2:97793395:97793553:-	TMEM131	GO:0003674,GO:0008150,GO:0016020,GO:0005575,GO:0016021	0.917143	0.04	124	chr1:36811408:36811594:-@chr1:36810281:36810466:-@chr1:36808827:36808985:-	Tmem131	GO:0003674,GO:0016020,GO:0016021	0.992222	0.01	1061	-0.0750794	chr2	97794929	97795115	-	chr1	36810280	36810466	-	25	21	gccttacta	-0.184269	0.722822	37	21	acctcactg	1.245	1.28245	11.59	9.97	7.44	6.62	8.3	8.96	6.93	6.93	10.77	12.1	8.54	8.54	constitutive	constitutive
chr16:50754319:50754424:+@chr16:50775166:50775174:+@chr16:50776179:50776277:+	CYLD	GO:0050862,GO:0045582,GO:0043369,GO:0045087,GO:0042347,GO:0005856,GO:0005886,GO:0006508,GO:0005813,GO:0005819,GO:0032088,GO:0008234,GO:1902017,GO:0097542,GO:0005881,GO:0016055,GO:0045581,GO:0002376,GO:0006511,GO:0070064,GO:0048872,GO:0008270,GO:0070507,GO:0016020,GO:0048471,GO:0045577,GO:0005737,GO:0016787,GO:1990108,GO:0010803,GO:1901026,GO:0019901,GO:1903829,GO:0070536,GO:0007049,GO:0030496,GO:…	0.31878	0.14	62	chr8:88709891:88709996:+@chr8:88718290:88718298:+@chr8:88719298:88719396:+	Cyld	GO:0050862,GO:0045582,GO:0043369,GO:0045087,GO:0042347,GO:0005856,GO:0005886,GO:0006508,GO:0005813,GO:0005819,GO:0032088,GO:0008234,GO:1902017,GO:0097542,GO:0005881,GO:0016055,GO:0045581,GO:0002376,GO:0006511,GO:0070064,GO:0048872,GO:0008270,GO:0070507,GO:0016020,GO:0048471,GO:0045577,GO:0005737,GO:0016787,GO:1990108,GO:0010803,GO:1901026,GO:0019901,GO:1903829,GO:0070536,GO:0030496,GO:0036064,GO:…	0.0344444	0.02	50	0.284336	chr16	50775165	50775174	+	chr8	88718289	88718298	+	94	23	gggtgatat	-0.1508	0.563784	100	23	gggtgatcc	0.42673	0.999665	4.26	4.74	9.46	9.99	6.66	8.69	9.99	9.99	8.9	10.4	9.8	9.8	alternative	alternative
chr1:101021641:101021765:-@chr1:101013710:101013818:-@chr1:101001467:101001587:-	DPH5	GO:0008152,GO:0017183,GO:0016740,GO:0005829,GO:0032259,GO:0008168,GO:0005575,GO:0004164	0.937879	0.03	103	chr3:115892712:115892836:+@chr3:115899695:115899803:+@chr3:115915040:115915160:+	Dph5	GO:0008152,GO:0017183,GO:0016740,GO:0032259,GO:0008168,GO:0005575,GO:0004164	0.985556	0.01	222	-0.0476768	chr1	101013709	101013818	-	chr3	115899694	115899803	+	41	17	atctaatct	1.42426	1.44373	42	38	gattaatgc	1.35743	1.12732	9.27	8.74	9.43	9.43	7.83	8.25	9.31	9.1	7.03	8.72	10.24	10.24	constitutive	constitutive
chr15:52340196:52340394:-@chr15:52337810:52337884:-@chr15:52336463:52336556:-	MYO5A	GO:0051015,GO:0016192,GO:0042759,GO:0043473,GO:0030318,GO:0051643,GO:0032869,GO:0031585,GO:0005516,GO:0005769,GO:0000166,GO:0001726,GO:0031987,GO:0006892,GO:0030048,GO:0017137,GO:0003723,GO:0030073,GO:0070062,GO:0005783,GO:0097718,GO:0042641,GO:0016020,GO:0006810,GO:0042476,GO:0005737,GO:0042552,GO:0032433,GO:0005882,GO:0005777,GO:0035371,GO:0042438,GO:0032252,GO:0030426,GO:0048066,GO:0032402,GO:…	0.0342553	0.03	264	chr9:75193939:75194137:+@chr9:75196126:75196200:+@chr9:75197643:75197736:+	Myo5a	GO:0016192,GO:0042759,GO:0043473,GO:0030318,GO:0051643,GO:0032869,GO:0031987,GO:0005516,GO:0005769,GO:0000166,GO:0001726,GO:0031585,GO:0006892,GO:0030048,GO:0017137,GO:0000146,GO:0003723,GO:0030073,GO:0070062,GO:0005783,GO:0097718,GO:0042641,GO:0016020,GO:0006810,GO:0042476,GO:0005737,GO:0042552,GO:0032433,GO:0005882,GO:0005777,GO:0042438,GO:0032252,GO:0030141,GO:0048066,GO:0032402,GO:0031982,GO:…	0.0122222	0	545	0.0220331	chr15	52337809	52337884	-	chr9	75196125	75196200	+	35	63	tgctgaaag	1.06388	0.66532	31	59	tgctgagag	0.611808	0.411553	8.04	7.2	4.34	4.34	11.68	6.73	7.64	8.4	11.8	9.5	8.92	9.68	alternative	alternative
chr21:33819241:33819323:+@chr21:33829624:33829745:+@chr21:33834307:33834424:+	ITSN1	GO:0016032,GO:0048488,GO:0045202,GO:0043524,GO:0035556,GO:0005886,GO:0030054,GO:0051056,GO:0043547,GO:0012505,GO:0042327,GO:0005905,GO:0048013,GO:0005085,GO:0070064,GO:0016020,GO:0016021,GO:0032947,GO:0006750,GO:0006897,GO:0030027,GO:0043065,GO:0019209,GO:0005089,GO:0007264,GO:0051897,GO:0046872,GO:0005509,GO:0042995,GO:0030139,GO:0005829,GO:0035023,GO:0043005,GO:0005524,GO:0004363,GO:0005515,GO:…	0.9425	0.03	88	chr16:91854573:91854655:+@chr16:91863257:91863378:+@chr16:91868020:91868137:+	Itsn1	GO:0045202,GO:0005622,GO:0043524,GO:0035556,GO:0030054,GO:0005886,GO:0043547,GO:0012505,GO:0042327,GO:0005905,GO:0048013,GO:0005085,GO:0070064,GO:0016020,GO:0032947,GO:0006897,GO:0030027,GO:0019209,GO:0005089,GO:0051897,GO:0007264,GO:0046872,GO:0005509,GO:0030139,GO:0042995,GO:0005829,GO:0035023,GO:0043005,GO:0005515	0.985556	0.01	442	-0.0430556	chr21	33829623	33829745	+	chr16	91863256	91863378	+	30	84	ctgtgaacc	0.256478	0.493616	30	34	cactgacag	2.9709	0.622544	10.35	9.09	2.74	4.22	7.55	8.75	11.08	10.77	8.91	10.8	9.16	10.51	constitutive	constitutive
chr11:18558228:18558330:-@chr11:18546880:18547050:-@chr11:18544623:18544796:-	UEVLD	GO:0019752,GO:0003674,GO:0003824,GO:0016616,GO:0008150,GO:0070062,GO:0016491,GO:0015031,GO:0055114,GO:0005975,GO:0006464	0.909429	0.04	55	chr7:46943788:46943890:-@chr7:46940133:46940303:-@chr7:46937891:46938064:-	Uevld	GO:0019752,GO:0003824,GO:0016616,GO:0070062,GO:0016491,GO:0015031,GO:0055114,GO:0005975,GO:0006464	0.957778	0.01	173	-0.0483492	chr11	18546879	18547050	-	chr7	46940132	46940303	-	22	24	agctcagac	-0.236025	0.674185	22	24	aactcagac	-0.182893	0.704305	8.17	8.31	8.59	8.59	2.6	4.85	10.57	11	9.21	9.49	6.43	7.81	constitutive	constitutive
chr11:65340966:65341073:+@chr11:65341399:65341562:+@chr11:65343745:65343837:+	DPF2	GO:0046872,GO:0006355,GO:0000978,GO:0097190,GO:0000790,GO:0005829,GO:0005654,GO:0005813,GO:0005634,GO:0006351,GO:0005737,GO:0005515,GO:0006915,GO:0003676,GO:0043231	0.965532	0.02	159	chr19:5906524:5906631:-@chr19:5905389:5905552:-@chr19:5904454:5904546:-	Dpf2	GO:0046872,GO:0006355,GO:0000978,GO:0043231,GO:0090544,GO:0000790,GO:0005829,GO:0005654,GO:0005813,GO:0006351,GO:0006915,GO:0005737,GO:0003676,GO:0005634	0.997778	0.01	1411	-0.0322459	chr11	65341398	65341562	+	chr19	5905388	5905552	-	28	30	ttttgagcc	-0.595842	0.650657	21	27	ttctcagtt	0.0461534	0.437268	9.22	7.32	8.04	6.43	6.68	5.1	9.16	8.68	10.08	12.9	11.08	7.1	constitutive	constitutive
chr10:72161538:72161674:-@chr10:72152869:72152988:-@chr10:72133057:72133181:-	ASCC1	GO:0006355,GO:0003723,GO:0006307,GO:0031594,GO:0005667,GO:0005654,GO:0005515,GO:0006351,GO:0003676,GO:0005634	0.923696	0.03	152	chr10:60042121:60042257:+@chr10:60049752:60049871:+@chr10:60062460:60062584:+	Ascc1	GO:0006355,GO:0003723,GO:0031594,GO:0005667,GO:0006351,GO:0003676,GO:0005634	0.99	0.01	600	-0.0663043	chr10	72152868	72152988	-	chr10	60049751	60049871	+	26	18	tcttaatgc	0.767745	1.22601	41	21	tcctaatgg	2.23369	1.60233	9.42	7.28	7.88	9.88	8.97	7.02	11.01	11.81	8.65	7.03	6.43	8.07	constitutive	constitutive
chr1:109023355:109023521:-@chr1:109017518:109017601:-@chr1:109013841:109013925:-	WDR47	GO:0005856,GO:0007275,GO:0005515,GO:0005737,GO:0005874	0.978936	0.02	288	chr3:108609877:108610043:+@chr3:108611356:108611439:+@chr3:108614333:108614960:+	Wdr47	GO:0003674,GO:0005856,GO:0008150,GO:0007275,GO:0005575,GO:0005737,GO:0005874	0.996667	0	588	-0.0177305	chr1	109017517	109017601	-	chr3	108611355	108611439	+	49	31	tggtgacat	1.47992	1.09329	16	47	ctttaatgt	0.532289	0.959468	8.61	5.64	10.57	9.45	11.9	9.63	5.58	-14.04	11.26	8.11	8.55	9.4	constitutive	constitutive
chr4:154547011:154547064:-@chr4:154546123:154546213:-@chr4:154545836:154545923:-	PLRG1	GO:0016607,GO:0016021,GO:0071011,GO:1900087,GO:0000398,GO:0031965,GO:0005662,GO:0034504,GO:0005654,GO:0000974,GO:0071013,GO:0016020,GO:0006397,GO:0001650,GO:0005515,GO:0005681,GO:0008380,GO:0080008,GO:0005634	0.941277	0.03	82	chr3:83059327:83059380:+@chr3:83059837:83059927:+@chr3:83061034:83061121:+	Plrg1	GO:0016607,GO:0071011,GO:1900087,GO:0003674,GO:0031965,GO:0000398,GO:0005662,GO:0034504,GO:0000974,GO:0071013,GO:0006397,GO:0001650,GO:0005681,GO:0008380,GO:0080008,GO:0005634	0.987778	0.01	664	-0.0465012	chr4	154546122	154546213	-	chr3	83059836	83059927	+	20	27	tactaaaag	0.656218	0.661955	14	20	gtgtaacga	1.51107	0.173146	7.85	4.48	4.72	9.46	9.65	8.18	9.14	7.96	13.15	8.63	6.32	10.91	constitutive	constitutive
chr16:56839521:56839604:+@chr16:56841705:56841833:+@chr16:56844499:56844769:+	NUP93	GO:0016032,GO:0006409,GO:0090521,GO:0019083,GO:0017056,GO:1900034,GO:0016973,GO:0051028,GO:0016925,GO:0005635,GO:0006406,GO:0043657,GO:0060391,GO:0016020,GO:0006810,GO:0060395,GO:0005634,GO:0072015,GO:0051292,GO:1903206,GO:0031965,GO:0006998,GO:0015031,GO:0060964,GO:0072001,GO:0006110,GO:0005643,GO:0034399,GO:0005515,GO:0007077,GO:0075733	0.965	0.02	300	chr8:94310299:94310382:+@chr8:94311533:94311661:+@chr8:94314585:94315066:+	Nup93	GO:0005643,GO:0090521,GO:0072015,GO:0051028,GO:0051292,GO:0005635,GO:1903206,GO:0031965,GO:0006998,GO:0034399,GO:0015031,GO:0060391,GO:0016020,GO:0006810,GO:0017056,GO:0060395,GO:0072001,GO:0016973,GO:0005634	0.996667	0.01	1090	-0.0316667	chr16	56841704	56841833	+	chr8	94311532	94311661	+	41	23	tctttactc	-1.78346	0.290573	16	23	cccttattc	-0.702824	0.113614	11.45	10.57	4.08	4.08	9.07	6.2	-35.89	-3.4	7.92	8.32	9.82	7.97	constitutive	constitutive
chr17:50482091:50482456:+@chr17:50482643:50482706:+@chr17:50483340:50483487:+	RSAD1	GO:0046872,GO:0003824,GO:0004109,GO:0051536,GO:0005739,GO:0016491,GO:0055114,GO:0005737,GO:0006779,GO:0051539	0.942195	0.03	192	chr11:94544420:94544785:-@chr11:94544105:94544168:-@chr11:94543555:94543702:-	Rsad1	GO:0046872,GO:0003824,GO:0004109,GO:0051536,GO:0005739,GO:0016491,GO:0055114,GO:0005737,GO:0006779,GO:0051539	0.98625	0.01	602	-0.0440549	chr17	50482642	50482706	+	chr11	94544104	94544168	-	42	29	tcttcactc	0.213295	0.596876	46	22	tgctgacaa	2.36884	1.61223	12.48	9.8	10.1	10.1	3.07	3.53	3.2	7.94	8.8	8.01	8.62	9.54	constitutive	constitutive
chr22:19356230:19356288:-@chr22:19355760:19355865:-@chr22:19353996:19354118:-	HIRA	GO:0000790,GO:0006336,GO:0016569,GO:0006357,GO:0003700,GO:0003714,GO:0043234,GO:0005654,GO:0070062,GO:0016605,GO:0006351,GO:0006325,GO:0005634,GO:0042692,GO:0006355,GO:0001649,GO:0007369,GO:0009653,GO:1903507,GO:0005515,GO:0031935,GO:0031491	0.945476	0.04	129	chr16:18951657:18951715:+@chr16:18952064:18952169:+@chr16:18953995:18954117:+	Hira	GO:0006355,GO:0003714,GO:0001649,GO:0000790,GO:0043234,GO:0006336,GO:0007369,GO:0042692,GO:0070062,GO:0016569,GO:0016605,GO:1903507,GO:0005515,GO:0006351,GO:0031935,GO:0006325,GO:0031491,GO:0005634	0.988889	0.01	629	-0.0434127	chr22	19355759	19355865	-	chr16	18952063	18952169	+	24	40	tgctgatca	1.83796	0.343525	24	29	tactgatta	0.686765	0.713064	8.9	9.82	9.26	9.48	11.32	10.63	8.4	7.44	10.48	11.26	9.43	8.66	constitutive	constitutive
chr3:155488028:155488107:-@chr3:155486147:155486206:-@chr3:155485356:155485710:-	PLCH1	GO:0046872,GO:0005509,GO:0004435,GO:0007165,GO:0035556,GO:0006629,GO:0005886,GO:0005829,GO:0043647,GO:0004871,GO:0016020,GO:0048015,GO:0008081,GO:0050429,GO:0005737,GO:0016787,GO:0016042,GO:0043231	0.855	0.19	106	chr3:63704134:63704213:-@chr3:63702564:63702623:-@chr3:63701784:63702138:-	Plch1	GO:0046872,GO:0005622,GO:0005509,GO:0004435,GO:0007165,GO:0035556,GO:0006629,GO:0005829,GO:0004871,GO:0048015,GO:0016020,GO:0008081,GO:0050429,GO:0005737,GO:0016787,GO:0016042,GO:0043231	0.605	0.14	207	0.25	chr3	155486146	155486206	-	chr3	63702563	63702623	-	42	44	caatgagcc	0.158069	0.801936	42	44	gaatgagcc	-0.225962	0.642254	10.77	11.03	6.44	6.44	9.39	10.13	9.14	9.08	9.14	11.07	8.68	8.68	alternative	alternative
chr6:111363853:111363978:-@chr6:111358822:111359014:-@chr6:111357014:111357125:-	REV3L	GO:0008408,GO:0003677,GO:0000166,GO:0090305,GO:0005730,GO:0016740,GO:0005654,GO:0003887,GO:0006281,GO:0006260,GO:0005634,GO:0042276,GO:0051536,GO:0006261,GO:0003676,GO:0006974,GO:0046872,GO:0016779,GO:0005515,GO:0051539,GO:0016035	0.92381	0.03	123	chr10:39832518:39832643:+@chr10:39835160:39835352:+@chr10:39836626:39836737:+	Rev3l	GO:0046872,GO:0016779,GO:0042276,GO:0071897,GO:0008408,GO:0016035,GO:0016740,GO:0003677,GO:0051536,GO:0051539,GO:0000166,GO:0090305,GO:0005730,GO:0003887,GO:0006281,GO:0003676,GO:0006260,GO:0006974,GO:0005634	0.986667	0.01	671	-0.0628571	chr6	111358821	111359014	-	chr10	39835159	39835352	+	19	65	gccttacat	0.00115052	0.58705	25	21	gcataattt	-0.990091	0.520649	9.16	8.33	7.76	7.76	10.67	7.94	7.44	7.44	10.55	9.36	7.3	7.3	constitutive	constitutive
chr15:66315036:66315215:+@chr15:66318449:66318618:+@chr15:66320571:66320732:+	DIS3L	GO:0003723,GO:0004518,GO:0019899,GO:0005829,GO:0005886,GO:0000175,GO:0016075,GO:0005813,GO:0006364,GO:0005515,GO:0090503,GO:0005737,GO:0016787,GO:0000178,GO:0000177,GO:0004527	0.944894	0.02	154	chr9:64322402:64322581:-@chr9:64319083:64319252:-@chr9:64317688:64317849:-	Dis3l	GO:0003723,GO:0006401,GO:0004518,GO:0019899,GO:0005829,GO:0005886,GO:0000175,GO:0016075,GO:0005813,GO:0006364,GO:0000178,GO:0090503,GO:0005737,GO:0016787,GO:0000177,GO:0004527	0.987778	0.01	814	-0.0428842	chr15	66318448	66318618	+	chr9	64319082	64319252	-	32	37	acctaacca	2.54733	1.46221	28	19	tccttatgt	-0.48852	0.694192	7.94	9.58	6.3	6.52	9.74	9.61	7.41	7.41	4.56	7.93	9.6	9.6	constitutive	constitutive
chr17:50619683:50619826:+@chr17:50621660:50621794:+@chr17:50623907:50624075:+	CACNA1G	GO:0086059,GO:0005886,GO:0019228,GO:0005245,GO:0060078,GO:0055085,GO:0006811,GO:0005262,GO:0005216,GO:0086056,GO:0005891,GO:0035725,GO:0001508,GO:0010045,GO:0016020,GO:0006810,GO:0086015,GO:0008332,GO:0016021,GO:0005737,GO:0045956,GO:0070588,GO:0034765,GO:0086010,GO:0086045,GO:0002027,GO:0005248,GO:0086027,GO:0007268,GO:0086016,GO:0060371,GO:0086091,GO:0086018,GO:0086002,GO:0006816,GO:0005244,GO:…	0.111538	0.06	60	chr11:94414931:94415074:-@chr11:94413090:94413224:-@chr11:94411439:94411616:-	Cacna1g	GO:0086059,GO:0005886,GO:0019228,GO:0005245,GO:0060078,GO:0055085,GO:0006811,GO:0005262,GO:0005216,GO:0001508,GO:0005891,GO:0086056,GO:0035725,GO:0010045,GO:0016020,GO:0086015,GO:0008332,GO:0016021,GO:0005737,GO:0045956,GO:0070588,GO:0034765,GO:0002027,GO:0086045,GO:0005248,GO:0086027,GO:0007268,GO:0086016,GO:0060371,GO:0086091,GO:0086018,GO:0086002,GO:0005515,GO:0006816,GO:0005244,GO:0070509,GO:…	0.37875	0.11	1576	-0.267212	chr17	50621659	50621794	+	chr11	94413089	94413224	-	73	21	gcctgatca	1.45326	1.47889	45	27	ttctcacgc	2.54385	1.93413	10.9	10.13	-0.44	-0.44	13.71	11.94	7.88	7.88	6.74	6.25	0.49	3.49	alternative	alternative
chr1:52064825:52064938:+@chr1:52083340:52083541:+@chr1:52086112:52086171:+	BTF3L4	GO:0005515	0.934468	0.03	578	chr4:108826100:108826213:-@chr4:108819136:108819337:-@chr4:108818185:108818244:-	Btf3l4	GO:0003674,GO:0005575,GO:0008150	0.998889	0	2110	-0.0644208	chr1	52083339	52083541	+	chr4	108819135	108819337	-	26	29	atgtgaagt	-1.30082	0.0614275	34	72	agataatac	-0.752671	0.28185	10.58	11.25	10.29	9.79	3.48	2.58	10.86	9.65	9.6	9.71	8.55	8.55	constitutive	constitutive
chr11:3057343:3057437:-@chr11:3047753:3048001:-@chr11:3042165:3042256:-	CARS	GO:0046872,GO:0006412,GO:0004817,GO:0016874,GO:0004812,GO:0006418,GO:0005829,GO:0000049,GO:0005524,GO:0000166,GO:0042803,GO:0005515,GO:0005737,GO:0006423	0.095	0.04	71	chr7:143599982:143600090:-@chr7:143592412:143592660:-@chr7:143588492:143588583:-	Cars	GO:0046872,GO:0006412,GO:0004817,GO:0016874,GO:0004812,GO:0006418,GO:0005829,GO:0000049,GO:0005524,GO:0000166,GO:0042803,GO:0005737,GO:0006423	0.528889	0.08	406	-0.433889	chr11	3047752	3048001	-	chr7	143592411	143592660	-	71	26	gcctgacac	3.03501	1.58134	100	26	gcctgacat	2.48087	1.89736	12.58	12.84	9.1	9.1	9.33	10.66	10.51	10.57	-16.54	-25.6	7.75	7.13	alternative	alternative
chr2:50623314:50623615:-@chr2:50621226:50621249:-@chr2:50620022:50620183:-	NRXN1	GO:2000311,GO:0007155,GO:0097118,GO:0045202,GO:0090126,GO:2000310,GO:0007158,GO:0007165,GO:0004888,GO:0005886,GO:0030054,GO:0097109,GO:0090004,GO:0065009,GO:0051490,GO:0097114,GO:0051965,GO:0007411,GO:0097112,GO:0099056,GO:0005246,GO:0045184,GO:0007612,GO:0050885,GO:0043234,GO:0005783,GO:0060134,GO:0016020,GO:0005102,GO:0016021,GO:0004872,GO:0021707,GO:0071625,GO:0097120,GO:1905520,GO:0097104,GO:…	0.583023	0.14	452	chr17:90704066:90704367:-@chr17:90701988:90702011:-@chr17:90700744:90700905:-	Nrxn1	GO:2000311,GO:0007155,GO:0097118,GO:0045202,GO:0042551,GO:0046847,GO:0090126,GO:0007158,GO:2000310,GO:0007165,GO:0004888,GO:0005886,GO:0030054,GO:0097109,GO:0060076,GO:0090004,GO:0065009,GO:0051490,GO:0097114,GO:0060077,GO:0051965,GO:0097112,GO:0005246,GO:0045184,GO:0007612,GO:0050885,GO:0043234,GO:0005783,GO:0060134,GO:0016020,GO:0016021,GO:0021707,GO:0071625,GO:0097120,GO:0097104,GO:0035176,GO:…	0.354444	0.13	738	0.228579	chr2	50621225	50621249	-	chr17	90701987	90702011	-	35	39	tgttcacag	0.425309	1.19612	34	38	tgttcacag	0.425309	1.16673	6.56	6.56	4.68	4.68	10.61	10.78	8.39	8.39	12.92	10.75	8.88	8.88	alternative	alternative
chr3:9843465:9843601:-@chr3:9842199:9842243:-@chr3:9841983:9842082:-	RPUSD3	GO:0003723,GO:0005739,GO:0009982,GO:0005515,GO:0031119,GO:0001522,GO:0009451,GO:0019239	0.960263	0.03	123	chr6:113418810:113418949:-@chr6:113418031:113418075:-@chr6:113417847:113417946:-	Rpusd3	GO:0003723,GO:0005739,GO:0009982,GO:0031119,GO:0001522,GO:0009451,GO:0019239	0.96875	0.01	170	-0.00848684	chr3	9842198	9842243	-	chr6	113418030	113418075	-	44	24	tgctgatgt	2.71721	0.45001	42	20	tgctgacat	2.86558	0.768094	9.03	5.95	9.99	9.99	12.96	11.43	9.82	9.82	9.21	5.78	9.16	9.16	constitutive	constitutive
chr7:151134400:151134568:+@chr7:151138143:151138313:+@chr7:151139979:151140116:+	AGAP3	GO:0046872,GO:0005096,GO:0007165,GO:0003924,GO:0000166,GO:0016020,GO:0005525,GO:0005737,GO:0043547	0.738846	0.12	245	chr5:24492958:24493126:+@chr5:24496733:24496903:+@chr5:24498070:24498207:+	Agap3	GO:0046872,GO:0005096,GO:0007165,GO:0003924,GO:0016020,GO:0000166,GO:0005525,GO:0043547	0.225556	0.14	769	0.513291	chr7	151138142	151138313	+	chr5	24496732	24496903	+	21	17	gtctgaccc	3.70348	2.28957	22	18	gtctgatcc	1.87578	1.67538	12.12	11.61	10.1	10.1	6.15	6.99	6.06	6.06	8.84	9.81	10.07	10.07	alternative	alternative
chr17:47840670:47840843:-@chr17:47840191:47840372:-@chr17:47839444:47839643:-	SCRN2	GO:0003674,GO:0006887,GO:0016805,GO:0008150,GO:0070062,GO:0006508,GO:0005515	0.918182	0.04	163	chr11:97030416:97030589:+@chr11:97030880:97031061:+@chr11:97032089:97032288:+	Scrn2	GO:0003674,GO:0006887,GO:0016805,GO:0070062,GO:0006508	0.9725	0.02	288	-0.0543182	chr17	47840190	47840372	-	chr11	97030879	97031061	+	32	34	ctatgagtg	-1.06657	0.317	56	29	cactgaatt	0.985254	1.46938	9.85	10.15	4.95	7.1	8.01	7.5	7.13	6.45	7.24	8.48	8.56	8.56	constitutive	constitutive
chr12:51204173:51204368:-@chr12:51199747:51199868:-@chr12:51198550:51198686:-	POU6F1	GO:0006355,GO:0007507,GO:0001227,GO:0000977,GO:0003677,GO:0015629,GO:0007420,GO:0006351,GO:0007517,GO:0016604,GO:0000122,GO:0003700,GO:0043565,GO:0005634	0.921957	0.05	143	chr15:100591841:100592033:-@chr15:100587789:100587905:-@chr15:100586644:100586772:-	Pou6f1	GO:0006355,GO:0000977,GO:0003677,GO:0015629,GO:0006351,GO:0016604,GO:0003700,GO:0043565,GO:0005634	0.982222	0.01	926	-0.0602657	chr12	51199746	51199868	-	chr15	100587788	100587905	-	40	36	ggctcactc	1.92344	1.81895	41	37	gactcactc	2.04733	1.84813	1.67	-4.62	11.08	11.08	5.9	7.63	10.19	10.19	12.34	11.51	7.84	6.69	constitutive	constitutive
[truncated: 7,406 more rows]
