# Supplementary material for: Branch point strength controls species-specific CAMK2B alternative splicing and regulates LTP
Source: Life Sci Alliance. 2022 Dec 21;6(3):e202201826. doi: 10.26508/lsa.202201826 (PMC9772828; doi:10.26508/lsa.202201826)
Supplement: Supplementary file 2 [file LSA-2022-01826_Supplemental_Data_2.xlsx]

## Sheet: all_targets
Unique phosphosite	Gene name	UT	K43R	FL	d13	d16,17	d13,16
Zswim4-Y598	Zswim4	0	0	0	0	0.00195765	0
Znf622-T379	Znf622	0	0	0.00171473	0	0	0
Znf516-S1100	Znf516	0.0181479	0.0430917	0.0397302	0.0427307	0.00852567	0.027678
Znf516-S1105	Znf516	0.0181479	0.0430917	0.0397302	0.0427307	0.00852567	0.027678
Znf512-S331	Znf512	0.0026923	0.000846835	0	0	0	0
Zc3h11a-T265	Zc3h11a	0	0	0	0.00426733	0	0
Ywhaz-Y19	Ywhaz	0.0431823	0.0265776	0.0217955	0.017903	0.0345204	0.0189294
Ywhaq-T24	Ywhaq	0.00647733	0.00624372	0.00664091	0.00489898	0.0113166	0.00405633
Ywhah-S25	Ywhah	0.00389893	0	0	0	0	0
Yars-S436	Yars	0.000864118	0.000699418	0	0	0.000681939	0.000534611
Xrn1-S1700	Xrn1	0	0	0.0022951	0.00199662	0	0.00283843
Whsc1-S421	Whsc1	0.00505035	0.00402462	0.00609265	0.0041195	0.00586668	0
Whsc1-S763	Whsc1	0.00129904	0	0	0	0	0
Whsc1-S766	Whsc1	0.00129904	0	0	0	0	0
Vrk2-T213	Vrk2	0	0.000670729	0	0	0	0
Vps53-S512	Vps53	0.00138366	0	0	0	0	0
Vps35-Y109	Vps35	0	0	0.00511572	0.00734978	0.00284556	0.00523326
Vim-S39	Vim	0	0	0.00183143	0.00204558	0.00316148	0.00316384
Vars-S689	Vars	0	0.00648202	0	0	0.0198261	0
Vapb-T164	Vapb	0	0.00378041	0.00114603	0.00129423	0.00254261	0.000903526
Utp15-S173	Utp15	0	0	0	0.000433354	0	0
Usp3-Y383	Usp3	0.00229633	0.00214421	0.00165325	0.0016472	0.000795476	0.00146806
Usp15-T951	Usp15	0.0041057	0.00259123	0.0031863	0.00322	0	0.00130311
Ulk3-S305	Ulk3	0	0	0	0.00297461	0.00433269	0
Ulk3-Y307	Ulk3	0	0	0	0.00297461	0.00433269	0
Tut1-S688	Tut1	0.00158335	0.00235378	0	0	0	0
Tubb5-T285	Tubb5	0	0	0.00279089	0.0058508	0.0017251	0.00284379
Tubb4b-S126	Tubb4b	0	0	0	0	0.00630638	0
Tuba1b-T292	Tuba1b	0.0056513	0.00317881	0.0133794	0.00345784	0	0
Trmt10a-S170	Trmt10a	0	0	0.0120091	0	0	0
Trmt10a-Y173	Trmt10a	0	0	0.0120091	0	0	0
Trip10-S258	Trip10	0.00254021	0	0	0	0	0
Trim66-S188	Trim66	0.0150642	0.0191632	0	0	0	0
Trim28-S473	Trim28	0	0	0	0.000956123	0	0
Tpd52l2-S180	Tpd52l2	0	0	0.00904296	0.0123817	0.00778858	0.0109172
Tp53-S37	Tp53	0	0.000724989	0.000641092	0.000674476	0.000806973	0
Top1-T305	Top1	0.000332575	0.00118768	0.000735254	0	0.00174231	0
Tnc-T1525	Tnc	0.00235144	0	0	0	0	0
Tnc-T1526	Tnc	0.00235144	0	0	0	0	0
Tiam1-T1337	Tiam1	0	0	0.00995948	0.00238596	0.00680502	0
Thrap3-S572	Thrap3	0	0	0	0.000707472	0	0.00205315
Thoc2-T973	Thoc2	0.0201527	0.0114315	0.00903345	0	0	0.00787005
Thoc2-T975	Thoc2	0.0201527	0.0114315	0.00903345	0	0	0.00787005
Tfrc-S354	Tfrc	0	0.000262311	0	0	0.00273547	0
Tex30-T115	Tex30	0.00397258	0.00490182	0.00729499	0.00685133	0.00484015	0.00402451
Tex30-S110	Tex30	0.00709684	0.00608534	0.00782771	0.0040828	0.00400822	0.00470822
Tbc1d1-S621	Tbc1d1	0	0	0.00030051	0.000356999	0.000785063	0.000392844
Tardbp-S48	Tardbp	0	0.00430825	0	0	0	0
Taf2-S835	Taf2	0.0162238	0.0337925	0.0488087	0.0423118	0.0383583	0.0556826
Stip1-Y476	Stip1	0.0170631	0.0240396	0.0293018	0.0250649	0.0197783	0.0166484
Stim1-Y316	Stim1	0	0.468363	0	0.345958	0.287532	0.283585
St13-S21	St13	0	0	0	0	0.0085323	0
Srsf6-S122	Srsf6	0	0	0	0	0	0.00336817
Srsf4-S116	Srsf4	0.00604989	0.00491409	0	0.013994	0.00433909	0.00399586
Srsf4-Y53	Srsf4	0	0	0	0	0.00466055	0
Srrt-Y629	Srrt	0.00153641	0	0.00110532	0	0	0
Srrm2-Y82	Srrm2	0.00397098	0.0022972	0.00331926	0.00259483	0.00340997	0.00429279
Srrm2-S2084	Srrm2	0.0267078	0.0146267	0.0144218	0.00844293	0.0102197	0.00893279
Sptan1-S2423	Sptan1	0.00291266	0	0.000916523	0.00112447	0.00350603	0.000966049
Spry1-S5	Spry1	0	0	0	0	0	0.00155855
Snx1-Y194	Snx1	0.0424444	0.0340149	0.04837	0.0369155	0.0243836	0.0306799
Snx1-S188	Snx1	0.0424444	0.0340149	0.04837	0.0369155	0.0243836	0.0306799
Snrpc-Y8	Snrpc	0	0	0.00205069	0	0.00579019	0
Snd1-S150	Snd1	0.000762594	0	0	0	0.00255315	0
Smc1a-T1005	Smc1a	0.0062772	0.00327136	0.00398598	0.00291748	0	0.00322036
Slc25a4-T254	Slc25a4	0	0	0	0	0.00324345	0
Slain2-S423	Slain2	0	0	0	0.000504135	0	0.000193882
Sfr1-S102	Sfr1	0	0.00144196	0	0	0	0
Sfr1-S104	Sfr1	0	0.00144196	0	0	0	0
Sfr1-S105	Sfr1	0	0.00144196	0	0	0	0
Setd3-S12	Setd3	0	0	0.000103322	4.58791e-05	0	0.000115035
Serbp1-S308	Serbp1	0	0	0.00625971	0.00389759	0	0.00647309
Septin8-S313	Septin8	0.00220573	0	0.000594513	0.000670494	0	0
Sephs1-S2	Sephs1	0	0	0	0	0	0.00231536
Sema3e-S493	Sema3e	0	0.00341586	0	0	0	0
Sema3e-S497	Sema3e	0	0.00341586	0	0	0	0
Sema3e-S498	Sema3e	0	0.00341586	0	0	0	0
Scfd1-S4	Scfd1	0	0	0	0	0.00459541	0
Scfd1-S11	Scfd1	0	0	0	0	0.00459541	0
Samd9l-Y72	Samd9l	0.00017391	0	0.000331134	0	0.000884689	0
Safb-S79	Safb	0.00196054	0.0024372	0.00159289	0	0.00280763	0.00247384
Ryr3-S497	Ryr3	0	0.00239612	0	0.00178661	0.00635024	0
Ryr3-Y495	Ryr3	0	0.00239612	0	0.00178661	0.00635024	0
Ruvbl2-S383	Ruvbl2	0.00277174	0.00322962	0.00283552	0.00180198	0.0010696	0.00223843
Ruvbl1-T143	Ruvbl1	0	0.00304049	0.00285391	0.00227923	0	0
RtcA-Y352	RtcA	0.000572157	0.00192374	0	0.00208743	0	0.00285948
RtcA-T351	RtcA	0.00229075	0	0.0039536	0	0	0
Rps28-T28	Rps28	0	0.00570438	0.00679367	0.00521617	0.0119125	0.00561103
Rps2-Y223	Rps2	0.00479769	0.0080781	0.00988606	0.00892145	0.0239663	0.0112842
Rpn1-T480	Rpn1	8.76933e-05	0	0	0.000138333	0.00528022	0
Rpl7-S200	Rpl7	0	0	0.00872901	0	0.0136742	0
Rpl7-Y217	Rpl7	0.000822641	0.00310622	0.00325387	0	0.00846079	0.00326423
Rpl6-Y64	Rpl6	0	0	0	0	0	0.000792845
Rpl24-T83	Rpl24	0	0	0	0.00690148	0	0.00602916
Rpl24-S7	Rpl24	0.0128837	0	0.0166382	0.0116202	0.0255099	0.0131677
Rpl22-T26	Rpl22	0.0175518	0.0155822	0.0172611	0.018577	0.0265174	0.0382706
Rpl14-T58	Rpl14	0.380758	0.403968	0.669131	0.576848	0.640395	0.499372
Rpl10-S104	Rpl10	0.0179315	0.0118677	0.0243235	0.0118335	0.0408969	0.00768457
Rpl10-S54	Rpl10	0.0389215	0.0223694	0.0326155	0.0291366	0.0455911	0.0396112
Rpl10-Y57	Rpl10	0	0	0	0.0337795	0	0
Ric8b-S368	Ric8b	0.00196225	0	0	0	0	0
Rhox5-S158	Rhox5	0	0	0.00229808	0.00540623	0	0.00243163
Rhox5-S141	Rhox5	0	0	0.00229808	0.00330889	0	0.00243163
Rhoa-S160	Rhoa	0	0	0	0	0.00208677	0
Rab3c-S196	Rab3c	0.000576264	0	0	0.000802451	0	0
Pycr1-T122	Pycr1	0	0.0316165	0	0	0	0
Puf60-T424	Puf60	0	0.0131826	0	0.0124862	0.0235891	0
Ptcd3-Y145	Ptcd3	0.00025878	0.00266747	0.00420584	0.000845305	0.00194267	0
Psma6-T81	Psma6	0	0	0.00204772	0	0	0
Psma1-S177	Psma1	0.0125972	0.0108719	0.0130587	0.0107375	0.0150643	0.00958704
Psip1-S205	Psip1	0.00465114	0	0.00169023	0	0.00267649	0.00113239
Prrc2b-S166	Prrc2b	0	0	0	0.000579459	0	5.32172e-05
Ppp6c-S270	Ppp6c	0.00351494	0.00393316	0.00469532	0.00420219	0.00272965	0
Ppp2ca-T281	Ppp2ca	0.00454025	0	0.0075209	0.00993455	0.00863548	0.0129352
Ppp1r9b-S100	Ppp1r9b	0	0	0	0.00103119	0	0
Ppp1r32-Y53	Ppp1r32	0	0	0.00069746	0	0	0
Ppp1r12a-T694	Ppp1r12a	0.00658692	0.00247254	0.00207229	0.00171487	0	0
Ppm1g-S351	Ppm1g	0.00861916	0	0.00532879	0	0.00492765	0
Ppia-T68	Ppia	0.09916	0.127613	0.0825186	0.104272	0.185746	0.0654133
Pphln1-S55	Pphln1	7.42152e-05	0	0	0	0	0
Poldip3-T356	Poldip3	0.00365262	0.00159493	0.000716993	0.000836478	0	0
Pold3-S454	Pold3	0	0	0	0.00239323	0	0.00307643
Plekha2-S314	Plekha2	0	0	0.000700252	0.00133307	0	0.00196186
Plekha1-Y63	Plekha1	0	0	0.000553213	0	0	0
Plec-T3795	Plec	0	0	0.00681551	0.0071194	0.00325517	0.00664536
Plec-S3772	Plec	0	0.00213449	0.00421782	0.00266844	0	0.00171229
Plcb1-S564	Plcb1	0	0	0	0	0.0012714	0.00106449
Pkm-S362	Pkm	0.000463267	0.000513837	0.00181263	0.000734648	0.01167	0
Pkm-T25	Pkm	0	0	0	0	0.0226815	0
Pkm-T328	Pkm	0.00492704	0.00132301	0.00326189	0	0.00650679	0.0012231
Pfkl-S775	Pfkl	0	0	0.00451764	0.00889819	0	0.00457316
Pbrm1-S1568	Pbrm1	0.000136675	0	0	0	0	0
Pacsin3-S181	Pacsin3	0.00350058	0.00808057	0.00898981	0.00738457	0.00609506	0.003633
Otud7b-S100	Otud7b	0	0	0	0.00357171	0	0
Otud7a-Y236	Otud7a	0	0	0.00583967	0	0	0
Nsun6-Y2	Nsun6	0	0	0	0.00063667	0	0
Nsun2-S167	Nsun2	0.00642331	0.00286405	0.00398344	0.00255608	0.00765964	0
Nsmce2-T188	Nsmce2	0.00257444	0.00105152	0	0	0.0020336	0
Npm3-S36	Npm3	0	0	0	0	0.00798162	0
Npm1-S125	Npm1	0	0	0	0.00136077	0.00936711	0
Npm1-S139	Npm1	0	0	0	0.00136077	0	0
Npm1-S112	Npm1	0	0	0	0	0.0087195	0
Nop10-T27	Nop10	0.00226348	0.00151732	0.00233806	0.0014778	0.00413143	0.000750977
Nol7-S160	Nol7	0	0	0.00170386	0.00290229	0	0.00222413
Nmt1-S485	Nmt1	0.0015966	0	0	0	0	0
Ncl-S543	Ncl	0.00276153	0.00115696	0.00171884	0.000537189	0.00375147	0.00094641
Ncl-S403	Ncl	0	0	0.00318522	0.00211568	0.00163079	0
Nap1l1-T128	Nap1l1	0.00348521	0.00292961	0.00338331	0.00438394	0.0137371	0.00276623
NA-S56		0	0	0.049581	0	0	0
NA-S60		0	0	0.049581	0	0	0
NA-S22		0	0	0.0221672	0.0225185	0.0153486	0.0233987
NA-S20		0	0	0	0.00558235	0.00149587	0.00409218
Myh10-S1012	Myh10	0.00428588	0.00495504	0.00397081	0.00441397	0.00605448	0.00462227
Mycbp2-S3550	Mycbp2	0	0	0.00893267	0.0105726	0.0077841	0.0105902
Mybbp1a-S1325	Mybbp1a	0	0	0.0057099	0.00924441	0.0032446	0.00845465
Mtus1-S8	Mtus1	0	0	0	0.018116	0	0
Mtus1-S10	Mtus1	0	0	0	0.018116	0	0
Mthfd1-T786	Mthfd1	0.00368958	0.00335578	0.00350924	0.00302285	0.00237471	0.00302711
Mterf4-S155	Mterf4	0	0.00148239	0	0	0	0
Mterf4-S156	Mterf4	0	0.00148239	0	0	0	0
Mtcl1-S996	Mtcl1	0	0	0.00224503	0.00355618	0.00139029	0.0037803
Msn-Y291	Msn	0.00514942	0.00223045	0.00397553	0.00511292	0.00680983	0.00128086
Mrnip-S132	Mrnip	0	0	0.00057482	0.00181719	0.00119122	0.000801691
Mllt11-S84	Mllt11	0	0	0.00942009	0.009512	0.00475489	0.013031
Mki67-S337	Mki67	0	0	0	0.00116729	0.0015329	0.0030999
Mki67-T780	Mki67	0	0	0.000156218	0.000696123	0	0.000817512
Mki67-S10	Mki67	0.00556647	0	0	0.00472841	0.00901079	0
Med9-S76	Med9	0.00666608	0.00118459	0.00309538	0.00280442	0	0
Mdh2-S276	Mdh2	0.00102948	0.000649324	0.00447582	0.0030896	0.00749909	0
Mcm10-S645	Mcm10	0	0	0.00203398	0.00276254	0.000565856	0.0010512
Matr3-S234	Matr3	0	0	0	0	0	0.000898061
Matr3-S188	Matr3	0	0	0.00812642	0.0110736	0.00292878	0.00854607
Marcksl1-S104	Marcksl1	0.0209736	0.00432754	0.00626552	0.00796188	0.0053822	0.00683802
Marcksl1-S132	Marcksl1	0.0473935	0.0325759	0.0356332	0.035848	0.029561	0.0249487
Marcksl1-S120	Marcksl1	0	0.00213084	0.00184726	0.0025516	0.00171638	0.00213266
Marcks-S163	Marcks	0.00593274	0.00104725	0.00245223	0.00236756	0.00244105	0.0035362
Marcks-S156	Marcks	0	0	0	0	0	0.000680131
Mapk1-Y191	Mapk1	0	0	0	0.00328482	0	0
Mapk1-T204	Mapk1	0	0	0	0.00328482	0	0
Mapk1-Y203	Mapk1	0	0	0	0.00328482	0	0
Map4k4-S556	Map4k4	0	0	0.00137366	0.00163612	0.000752667	0.000360155
Map1b-S2030	Map1b	0.00407832	0.00153662	0.00108778	0.00144714	0	0.00121122
Map1b-Y2038	Map1b	0.00407832	0.00153662	0.00108778	0.00144714	0	0.00174545
Mamdc2-S473	Mamdc2	0.00879127	0.0097001	0.00642721	0.012748	0.00705466	0.00658228
Mamdc2-T467	Mamdc2	0.00879127	0.0097001	0.00642721	0.012748	0.00705466	0.00658228
Macf1-T1165	Macf1	0	0	0	0	0.0368912	0
Lrriq1-Y1149	Lrriq1	0	0.0161347	0	0	0	0
Lrriq1-Y1150	Lrriq1	0	0.0161347	0	0	0	0
Lrpprc-S1322	Lrpprc	0.000489566	0	0	0	0.00300157	0
Lnpep-S19	Lnpep	0.0021257	0	0.00130471	0.000970542	0	0
Lnp-S13	Lnp	0.00138398	0	0.00102547	0.00310468	0.00456872	0
Lnp-T14	Lnp	0.00138398	0	0.00102547	0.00310468	0.00456872	0
Limk2-S102	Limk2	0	0	0	0.00129434	0.0015942	0.00387524
Larp4b-S416	Larp4b	0	0	0	0.00101194	0	0.000391283
Lama5-S2302	Lama5	0.00563087	0.00448581	0.0084095	0.004606	0.00642522	0.00371623
Klhdc2-Y21	Klhdc2	0.00121358	0	0	0	0	0
Kif5b-S175	Kif5b	0.00128172	0.00226048	0.000780747	0	0	0
Kif23-Y851	Kif23	0.00804291	0.00709517	0.0091401	0.00598611	0.0038064	0.00701581
Kif23-S860	Kif23	0	0.001306	0	0	0	0
Kif14-S700	Kif14	0.00615865	0.00302392	0	0	0	0
Kif14-S705	Kif14	0.00615865	0.00302392	0	0	0	0
Kiaa1522-S332	Kiaa1522	0	0	0.000519025	0	0	0
Kctd5-S29	Kctd5	0.000946303	0	0	0	0	0
Jak1-Y829	Jak1	0.00578736	0.00188288	0.00353277	0	0	0
Irf2-S87	Irf2	0.00537842	0.00295118	0.00198472	0.00262739	0.00273767	0
Ipo4-Y757	Ipo4	0	0	0.00421834	0	0.00326492	0
Ik-S225	Ik	0	0	0.00675618	0.00921288	0.00733554	0.00950992
Hsp90ab1-S365	Hsp90ab1	0.00048856	0.00123035	0.00222779	0.000897216	0.00652287	0.00287179
Hsp90ab1-S417	Hsp90ab1	0	0	0	0.00134344	0	0
Hsp90ab1-T514	Hsp90ab1	0.000404622	0	0	0.00027236	0.00283009	0
Hsp90aa1-Y529	Hsp90aa1	0	0.00258393	0.0032257	0.00329192	0.00295557	0
Hoxa11-Y248	Hoxa11	0	0	0	0	0	0.00409565
Hoxa11-Y251	Hoxa11	0	0	0	0	0	0.00409565
Hnrnpul2-Y602	Hnrnpul2	0.00932026	0.00636331	0.0069154	0.00821616	0.0158992	0.00799409
Hnrnpu-T617	Hnrnpu	0.00529414	0.00427222	0.00421718	0.00329111	0.00557557	0.00361523
Hnrnpl-S451	Hnrnpl	0.00136815	0	0	0	0	0
Hnrnph2-T287	Hnrnph2	0.00137129	0	0	0	0	0
Hnrnph1-T287	Hnrnph1	0.00583913	0.00437393	0.00384338	0.00212526	0.0108684	0.00381457
Hnrnph1-S269	Hnrnph1	0.00757698	0.00378394	0.00736516	0	0.00941239	0
Hnrnpf-T267	Hnrnpf	0.00384245	0.000848699	0.00164744	0	0.00581074	0
Hnrnpf-S249	Hnrnpf	0.00497761	0.00154997	0.00353566	0.00161888	0.00720481	0.00113816
Hnrnpab-T105	Hnrnpab	0.00575306	0.00340131	0.00375706	0.00336568	0.00651961	0.00431722
Hn1-S31	Hn1	0	0	0	0.00261856	0.00305154	0.00102617
Hat1-T380	Hat1	0.00115496	0.0032788	0.00349899	0.00212866	0	0
H3f3a-S58	H3f3a	0	0	0	0	0	0.00165814
Gtf2e2-S18	Gtf2e2	0	0	0.00071035	0.00248089	0.000939125	0.00218039
Gstt4-Y6	Gstt4	0	0	0.00212196	0.00191112	0	0.00122491
Gstp1-Y8	Gstp1	0	0	0	0.00388528	0	0
Gprc6a-S250	Gprc6a	0	0	0	0	0.0113031	0
Gprc6a-T253	Gprc6a	0	0	0	0	0.0113031	0
Gprc6a-T261	Gprc6a	0	0	0	0	0.0113031	0
Gp1ba-S110	Gp1ba	0	0	0	0	0.00254417	0
Gm614-Y90	Gm614	0	0.00123647	0	0	0.00104218	0
Glyr1-Y350	Glyr1	0	0	0.000336268	0	0.000956326	0
Gltscr1-S1173	Gltscr1	0	0	0	0.00500175	0	0.00790785
Gltscr1-T1158	Gltscr1	0	0	0	0.00500175	0	0.00790785
Gltscr1-Y1165	Gltscr1	0	0	0	0.00500175	0	0.00790785
Glg1-S395	Glg1	0	0	0	0	0.00232499	0
Glg1-Y396	Glg1	0	0	0	0	0.00232499	0
Gdi2-S302	Gdi2	0	0	0	0	0.00258878	0
Gatsl2-S19	Gatsl2	0.00916524	0	0	0	0	0
Gatsl2-T24	Gatsl2	0.00916524	0	0	0	0	0
Gatsl2-Y25	Gatsl2	0.00916524	0	0	0	0	0
G6pdx-S448	G6pdx	0.000854534	0	0.00207799	0.000684999	0.0047764	0.000164711
Fubp1-S143	Fubp1	0.00869851	0.00333368	0.00543097	0.00162198	0.00894324	0.00426082
Fsip2-Y301	Fsip2	0	0.00130097	0.00230744	0	0.00939255	0
Frmd8-S440	Frmd8	0	0	0.00170264	0	0	0
Frmd4a-S900	Frmd4a	0	0	0.000266182	0.000319314	0.000792385	0.000477029
Fkbp11-S99	Fkbp11	0	0	0	0	0.00736939	0.00180437
Fgd1-S116	Fgd1	0	0	0.00116811	0	0	0
Fbxl17-T374	Fbxl17	0.000116671	0	0.00334162	0.00234338	0	0
Fasn-T1121	Fasn	0.00230177	0.00210944	0.00228567	0.00326006	0.0078861	0.00292915
Fasn-S1130	Fasn	0.0024004	0.00130322	0	0	0.00171922	0
Farsa-T64	Farsa	0	0.000927177	0.00349715	0.00260218	0	0
Erbb2ip-S1125	Erbb2ip	0	0	0.00407373	0.00117977	0.00230235	0
Epb41l2-S86	Epb41l2	0	0	0.00104371	0.00242436	0	0.00217437
Epb41l2-S630	Epb41l2	0	0	0	0.000251153	0	0.000319774
Eno1-S63	Eno1	0	0.00151566	0.00063123	0.000828001	0.0012267	0.00280102
Elavl1-Y5	Elavl1	0.00222183	0.000750305	0.000797067	0	0.000892027	0
Eif5a-S23	Eif5a	0.0563371	0.0488838	0.0470468	0.0522585	0.0511648	0.0489829
Eif4g1-T1117	Eif4g1	0	0	0	0.000622828	0	0
Eif4g1-T826	Eif4g1	0	0.00386679	0	0	0.00406901	0.00349148
Eif3g-S11	Eif3g	0.00503523	0.00488593	0.00545442	0.00630091	0.00727056	0.00356231
Eif3d-T382	Eif3d	0.00595482	0.0055844	0.00445207	0.00780545	0.00467636	0.00548825
Eif2ak2-T135	Eif2ak2	0.0040213	0.00176841	0.00343878	0.00136232	0.000721282	0.000658738
Ehmt1-T302	Ehmt1	0	0	0.00147223	0.0027136	0.00143671	0
Egflam-S875	Egflam	0	0	0.000417319	0	0	0
Eftud2-S465	Eftud2	0.00109398	0.000925219	0.00361995	0.00182523	0	0
Eftud2-T477	Eftud2	0.00109398	0.000925219	0.00361995	0.00182523	0	0
Eefsec-S370	Eefsec	0.000817138	0	0	0.000644757	0	0
Eef2-Y745	Eef2	0	0.00818438	0.010743	0.00519446	0.0236648	0.0108905
Eef1b-T153	Eef1b	0.00469062	0.00221096	0.00774896	0.00568718	0.00980014	0.00842059
Eef1a2-S396	Eef1a2	0	0	0	0	0.00446373	0
Eef1a2-S414	Eef1a2	0.00175067	0.00116432	0.00104703	0.00110479	0.0031756	0
Eef1a1-S396	Eef1a1	0.00729859	0.0181497	0.0305791	0.0286917	0.0541377	0.0132809
Eef1a1-S414	Eef1a1	0.0207498	0.0306182	0.0394066	0.03441	0.0903235	0.0202969
Ect2-S811	Ect2	0	0	0.00652128	0.00610046	0	0
Dync1li2-T455	Dync1li2	0	0.000579388	0.000772435	0.000790299	0.000545307	0.000715784
Dync1li2-T441	Dync1li2	0	0.000579388	0.000772435	0.000790299	0.000545307	0.000715784
Dync1h1-T2142	Dync1h1	0.00546748	0.00148519	0.0052931	0.00488705	0.00846186	0.00449095
Dync1h1-T1889	Dync1h1	0.00238863	0	0.00821942	0	0	0.00964906
Drc7-T379	Drc7	0.00821028	0	0	0.00754876	0.00321404	0.00299839
Drc7-Y374	Drc7	0.00821028	0	0	0.00754876	0.00321404	0.00299839
Dpysl3-S539	Dpysl3	0	0	0.00659776	0.00664547	0.00365231	0.00156197
Dpysl3-S541	Dpysl3	0	0	0	0.00228674	0	0
Dpysl2-Y431	Dpysl2	0.0047482	0.00538971	0.00377945	0.00389385	0.0103346	0.00511784
Dpy19l1-S120	Dpy19l1	0.000438134	0	0	0	0.00156405	0
Dpy19l1-S123	Dpy19l1	0.000438134	0	0	0	0.00156405	0
Dpf2-Y17	Dpf2	0	0	0	0	0.00270762	0
Dock7-S1422	Dock7	0	0	0	0.00118274	0	0
Dnmt1-S466	Dnmt1	0.00839279	0.00512928	0.00583811	0.00608061	0.00738361	0.00561165
Dnmt1-S1303	Dnmt1	0	0	0	0	0.00216025	0
Dnmt1-T46	Dnmt1	0	0	0.00107933	0.00180945	0	0.000545639
Dnajc7-T14	Dnajc7	0.00341601	0.000830562	0.00147138	0.00227016	0.000783432	0.00216173
Dnajc7-T4	Dnajc7	0	0.000602483	0.00197978	0	0.00253168	0.00523164
Dis3-S847	Dis3	0	0	0	0.000959514	0	0
Dis3-Y851	Dis3	0	0	0	0.000959514	0	0
Dennd4c-S1244	Dennd4c	0	0	0.00458193	0	0	0.00503141
Dbnl-S273	Dbnl	0	0	0.00232456	0	0	0
Dbn1-Y65	Dbn1	0.0012661	0.000617779	0.000792064	0.00125337	0.00433336	0.000811318
Dars-Y348	Dars	0	0	0	0.00101001	0	0
Dagla-S450	Dagla	0.00387775	0.00694071	0.00536633	0.00832558	0	0.00753824
Cwc15-T47	Cwc15	0	0	0.000947276	0.00224422	0	0.000569044
Ctsd-Y323	Ctsd	0	0	0	0	0.00137596	0
Crmp1-S542	Crmp1	0	0	0	0.00533588	0	0.00479322
Crip2-T120	Crip2	0	0	0	0	0.00269595	0
Cpsf1-Y1405	Cpsf1	0	0	0	0	0.00366071	0
Coro2b-S243	Coro2b	0	0.00577463	0	0	0	0
Copg2-T520	Copg2	0.0003112	0.000880592	0.0011264	0.0011737	0.000878902	0.000850983
Copa-T42	Copa	0	0.000790591	0.00186137	0	0.000848033	0
Col14a1-Y384	Col14a1	0.000244376	0.00463456	8.80998e-05	0.000267519	0.00452463	0.00785168
Cobll1-T286	Cobll1	0	0	0.00137414	0	0.000825011	0.000618151
Cnot1-T9	Cnot1	0	0.000202888	0.00157353	0	0.00032279	0
Cnot1-T14	Cnot1	0	0.000202888	0.00157353	0	0.00032279	0
Cnn3-S175	Cnn3	0.0183834	0.0056989	0.0127419	0.00321647	0	0
Cmtr1-S27	Cmtr1	0	0	0.00230359	0.00363739	0	0.0016913
Cltc-Y1206	Cltc	0.00216592	0.000509045	0	0.00060536	0.000951245	0
Clic4-T185	Clic4	0	0.000960059	0.000255271	0	0.00152984	0.000332556
Clcn4-S459	Clcn4	0	0.00182426	0	0	0	0
Ckap2-T337	Ckap2	0	0	0	0.00207747	0	0.000844115
Cisd1-Y71	Cisd1	0	0	0	0	0.00225138	0
Chd4-Y385	Chd4	0	0	0.00168745	0	0.00445161	0
Chchd4-Y101	Chchd4	0.0198427	0.0215758	0.0233726	0.0288418	0.0199378	0.00932163
Cfl1-S160	Cfl1	0	0	0	0.000576714	0	0
Ces4a-S555	Ces4a	0.00712009	0.00582052	0.00826349	0.0031295	0.00494776	0.00269831
Cep170-S3	Cep170	0	0	0.000782367	0.00170277	0	0.00205264
Cdca2-S156	Cdca2	0	0	0	0.00114243	0	0
Cct8-T251	Cct8	0.00305317	0.00440026	0.00504735	0.00401843	0.00860986	0.00405936
Cct3-Y274	Cct3	0.0021672	0	0.00104834	0	0	0.00149615
Cct2-S413	Cct2	0.00497098	0.00175153	0.00225171	0.00166182	0.00413795	0.00121358
Ccdc92-S194	Ccdc92	0	0	0	0.000604873	0	0
Ccdc61-Y503	Ccdc61	0	0.00159535	0.00373762	0.00187823	0.00608752	0
Ccdc158-Y106	Ccdc158	0.00431536	0	0	0	0	0
Casp7-T2	Casp7	0.00937717	0.0087676	0.00950567	0.008898	0.00647942	0.00570289
Camk2d-S280	Camk2d	0.000607467	0	0.00404452	0.00337243	0.00181656	0
Camk2d-T287	Camk2d	0.000607467	0	0.00404452	0.00337243	0.00181656	0
Camk2b-T287	Camk2b	0	0.00441853	0.41008	0.386085	0.192672	0.292297
Camk2b-S280	Camk2b	0	0.00847654	0.413493	0.386463	0.1943	0.292797
Camk2b-S534	Camk2b	0	0.0123332	0.0268625	0.0238688	0.00865403	0.011148
Camk2b-T254	Camk2b	0	0	0.0133178	0.0297988	0.0213351	0.035765
Camk2b-S71	Camk2b	0	0	0	0.000988085	0	0.000919036
Camk2b-S315	Camk2b	0	0	0.152998	0	0.0921818	0
Camk2b-T321	Camk2b	0	0	0.0517377	0	0.0255064	0
Camk2b-S276	Camk2b	0	0	0.000944506	0.00308324	0	0.00337842
Camk2b-T320	Camk2b	0	0	0.141947	0	0.0754717	0
Camk2a-T307	Camk2a	0	0	0.0257991	0.000804644	0.0110836	0
Camk2a-T306	Camk2a	0	0	0.00846512	0	0.00253546	0
Cad-T1709	Cad	0	0	0	0	0.000930728	0
Cacnb1-S495	Cacnb1	0	0	0.000740323	0	0	0
Cabyr-S52	Cabyr	0	0.0283786	0	0	0	0
Cabyr-S53	Cabyr	0	0.0283786	0	0	0	0
Bpnt1-S208	Bpnt1	0.00243452	0.00232499	0.00126113	0	0.00289281	0.00200077
Bop1-S11	Bop1	0.00401692	0.00260594	0.00365124	0.00149298	0.00757161	0
Bnip1-Y194	Bnip1	0	0	0.00158658	0	0	0
Bbs4-Y378	Bbs4	0	0	0	0	0.00306089	0
Atpaf1-T122	Atpaf1	0.00529991	0.00281688	0.00185914	0.00190695	0.000793754	0.00162327
Atp1a1-S668	Atp1a1	0.00876674	0.00569662	0.00604134	0.00616322	0.0050398	0.00543434
Atic-Y290	Atic	0.000368263	5.99937e-05	0.000234487	0.000213125	0.00212731	0
Atic-Y151	Atic	0	0	0.00126193	0	0	0
Asns-Y204	Asns	0.00535954	0	0.00808465	0.00409073	0.00463747	0.00404232
Arpc4-S43	Arpc4	0.000563503	0	0	0	0	0
Arpc4-S54	Arpc4	0.000563503	0	0	0	0	0
Arhgef10-S316	Arhgef10	0	0	0.00125337	0.000748683	0	0
Anxa7-S300	Anxa7	0.00435915	0.00111025	0.00308832	0.00140703	0.00334759	0.00252494
Anxa6-Y95	Anxa6	0.00199627	0	0.00415983	0.00209912	0.0111266	0.00321582
Ampd2-S87	Ampd2	0	0	0.00313282	0.00445962	0	0.00709414
Alyref-S199	Alyref	0	0	0.00278204	0.0122073	0.00529874	0.00957038
Aldoa-T235	Aldoa	0.0162144	0.0188038	0.0291362	0.0154234	0.0610691	0.0242858
Aldh3a1-S2	Aldh3a1	0.00273811	0.00236593	0.00314498	0.00282135	0.00386124	0.00604098
Aldh3a1-S5	Aldh3a1	0.00273811	0.00236593	0.00314498	0.00282135	0.00386124	0.00604098
Aldh18a1-S578	Aldh18a1	0.00792311	0.0024111	0.00316796	0.00245469	0.0131712	0.00419951
Aldh18a1-Y585	Aldh18a1	0	0	0.00861018	0	0.0164333	0
Akap12-S1167	Akap12	0.00228551	0.00195212	0.00365162	0.00251336	0.00200258	0.00246056
Akap12-T1178	Akap12	0.00285962	0.00102691	0.00224426	0.00216266	0	0
Adprhl2-S216	Adprhl2	0.00241045	0.00218004	0.00212677	0	0.00378052	0
Actr2-Y22	Actr2	0	0.00252079	0	0.00249456	0	0
Actl6a-T203	Actl6a	0.00145731	0	0.00114768	0	0	0
Actg1-S14	Actg1	0.0585453	0.0150304	0.0397017	0.0430016	0.106777	0.0392103
Actb-S14	Actb	0.00685718	0.0053559	0.00434084	0.00395685	0.00444186	0.00447583
Actb-S33	Actb	0	0	0	0.000844982	0	0
Actb-Y218	Actb	0.0186859	0.00678327	0.00839425	0.00792264	0.0150557	0.0113215
Acly-S455	Acly	0	0	0.00114479	0.00149421	0.00160444	0.00103034
Acadl-T173	Acadl	0.00404858	0.00447319	0.00555053	0.00459725	0.00385582	0.00331338
Abcc4-Y53	Abcc4	0	0	0	0	0	0.00824428
Abca12-S1544	Abca12	0.000887545	0.000937906	0.00141534	0.00342126	0.0020888	0.00266001

## Sheet: FL_exclusive
Unique phosphosite
Znf622-T379
Trmt10a-S170
Trmt10a-Y173
Ptpn23-Y1221
Psma6-T81
Ppp1r32-Y53
Plekha1-Y63
Otud7a-Y236
NA-S56
NA-S60
Krt24-Y320
Kiaa1522-S332
Frmd8-S440
Egflam-S875
Dgkd-S66
Dgkd-S70
Depdc1a-S342
Bnip1-Y194
Atic-Y151

## Sheet: d13_exclusive
Unique phosphosite
Wwc2-T999
Utp15-S173
Ppp1r9b-S100
Otud7b-S100
Npm1-S139
Mtus1-S8
Mtus1-S10
Mapk1-Y191
Mapk1-T204
Mapk1-Y203
Hsp90ab1-S417
Gstp1-Y8
Eif4g1-T1117
Dpysl3-S541
Dis3-S847
Dis3-Y851
Dars-Y348
Cfl1-S160
Ccdc92-S194

## Sheet: d16,17_exclusive
Unique phosphosite
Zswim4-Y598
Tubb4b-S126
Tmem132d-Y85
St13-S21
Srsf4-Y53
Scfd1-S4
Scfd1-S11
Sar1a-S179
Rhoa-S160
Pkm-T25
Npm3-S36
Npm1-S112
Npm1-S106
Macf1-T1165
Gprc6a-S250
Gprc6a-T253
Gprc6a-T261
Gp1ba-S110
Glg1-S395
Glg1-Y396
Gdi2-S302
Dpf2-Y17
Dnmt1-S1303
Ctsd-Y323
Cpsf1-Y1405
Cisd1-Y71
Chd8-Y1762
Cad-T1709
Bbs4-Y378
Actn3-Y850

## Sheet: d13,16_exclusive
Unique phosphosite
Srsf6-S122
Spry1-S5
Sephs1-S2
Rps6ka1-S369
Rpl6-Y64
Rbm39-S117
Phf2-S701
NA-S47
Matr3-S234
Marcks-S156
Hoxa11-Y248
Hoxa11-Y251
H3f3a-S58
H3f3a-T59
H3f3a-Y55
Ercc4-Y18
Abcc4-Y53

## Sheet: Exon13-skipping_exclusive
Unique phosphosite
Zc3h11a-T265
Trim28-S473
Thrap3-S572
Slain2-S423
Rpl24-T83
Prrc2b-S166
Pold3-S454
Larp4b-S416
Gltscr1-S1173
Gltscr1-T1158
Gltscr1-Y1165
Gap43-S41
Epb41l2-S630
Dock7-S1422
Crmp1-S542
Ckap2-T337
Cdca2-S156
Camk2b-S71
Actb-S33

## Sheet: Exon16-skipping_exclusive
Unique phosphosite
Plcb1-S564
Fkbp11-S99

## Sheet: CaMKII_shared_MS2
Unique phosphosite
Vps35-Y109
Vim-S39
Tubb5-T285
Tpd52l2-S180
Tbc1d1-S621
Serbp1-S308
Plec-T3795
Nol7-S160
Ncl-S403
NA-S22
NA-S20
Mycbp2-S3550
Mybbp1a-S1325
Mtcl1-S996
Mrnip-S132
Mllt11-S84
Mki67-T780
Mcm10-S645
Matr3-S188
Map4k4-S556
Ik-S225
Gtf2e2-S18
Frmd4a-S900
Ehmt1-T302
Ect2-S811
Dpysl3-S539
Cwc15-T47
Cobll1-T286
Cep170-S3
Camk2b-T254
Camk2a-T307
Alyref-S199
Acly-S455
